# Supplementary material for: Synthesis of pH-Sensitive and Self-Fluorescent Polymeric Micelles Derived From Rosin and Vegetable Oils via ATRP
Source: Front Bioeng Biotechnol. 2021 Nov 2;9:753808. doi: 10.3389/fbioe.2021.753808 (PMC8596564; doi:10.3389/fbioe.2021.753808)
Supplement: Supplementary file 1 [file Table2.XLSX]

## Sheet: Sheet1
		pH	Z-Average	pdi	Zeta Potential
		--	(r.nm)	--	mV
		--	--	--	--
		2	79.51	0.127	7.53
		5	77	0.12	0.25
		7	64.48	0.105	-17.3
		10	56.1	0.202	-33.2
		12	52.35	0.318	-33.1
