# Supplementary material for: Synthesis of pH-Sensitive and Self-Fluorescent Polymeric Micelles Derived From Rosin and Vegetable Oils via ATRP
Source: Front Bioeng Biotechnol. 2021 Nov 2;9:753808. doi: 10.3389/fbioe.2021.753808 (PMC8596564; doi:10.3389/fbioe.2021.753808)
Supplement: Supplementary file 2 [file DataSheet1.ZIP]

Archive with 18 entries (17 files):
- ╘¡╩╝╩2╛▌/
- ╘¡╩╝╩2╛▌/Data for  Figure 2 (a).xlsx
- ╘¡╩╝╩2╛▌/Data for Figure2ú¿bú⌐.xlsx
- ╘¡╩╝╩2╛▌/Data for Figure3ú¿aú⌐.xlsx
- ╘¡╩╝╩2╛▌/Data for Figure3ú¿bú⌐.xlsx
- ╘¡╩╝╩2╛▌/Data for Figure4ú¿aú⌐.xlsx
- ╘¡╩╝╩2╛▌/Data for Figure4ú¿bú⌐.xlsx
- ╘¡╩╝╩2╛▌/Data for Figure5ú¿Cú⌐.xlsx
- ╘¡╩╝╩2╛▌/Data for Figure5ú¿aú⌐.xlsx
- ╘¡╩╝╩2╛▌/Data for Figure5ú¿bú⌐.xlsx
- ╘¡╩╝╩2╛▌/Data for Figure6ú¿aú⌐.xlsx
- ╘¡╩╝╩2╛▌/Data for Figure6ú¿bú⌐.xlsx
- ╘¡╩╝╩2╛▌/Data for Figure6ú¿cú⌐.xlsx
- ╘¡╩╝╩2╛▌/Data for Figure7ú¿aú⌐.xlsx
- ╘¡╩╝╩2╛▌/Data for Figure7ú¿bú⌐.xlsx
- ╘¡╩╝╩2╛▌/Data for Figure7ú¿cú⌐.xlsx
- ╘¡╩╝╩2╛▌/Data for Table 1.xlsx
- ╘¡╩╝╩2╛▌/Table.docx
