# Supplementary material for: Synthesis of pH-Sensitive and Self-Fluorescent Polymeric Micelles Derived From Rosin and Vegetable Oils via ATRP
Source: Front Bioeng Biotechnol. 2021 Nov 2;9:753808. doi: 10.3389/fbioe.2021.753808 (PMC8596564; doi:10.3389/fbioe.2021.753808)
Supplement: Supplementary file 2 [file DataSheet1.ZIP › ╘¡╩╝╩2╛▌/Data for Figure 2 (a).xlsx]

## Sheet: Sheet1
Retention Volume (mL)	0-5h_01.vdt	2h_01.vdt	1-5h_01.vdt	1h_01.vdt
0.00833	215.826	216.092	215.747	215.692
0.01666	215.824	216.092	215.746	215.69
0.02499	215.823	216.092	215.747	215.689
0.03332	215.825	216.091	215.745	215.69
0.04165	215.824	216.09	215.744	215.688
0.04998	215.823	216.088	215.744	215.685
0.05831	215.82	216.086	215.74	215.683
0.06665	215.819	216.084	215.739	215.682
0.07498	215.817	216.083	215.737	215.681
0.08331	215.817	216.083	215.736	215.68
0.09164	215.82	216.083	215.735	215.678
0.09997	215.818	216.084	215.735	215.677
0.1083	215.819	216.084	215.736	215.678
0.11663	215.818	216.085	215.737	215.678
0.12496	215.818	216.086	215.742	215.677
0.13329	215.819	216.087	215.745	215.678
0.14162	215.819	216.089	215.746	215.68
0.14995	215.819	216.09	215.747	215.682
0.15828	215.821	216.092	215.746	215.682
0.16661	215.822	216.094	215.746	215.683
0.17494	215.823	216.094	215.748	215.685
0.18327	215.823	216.095	215.748	215.688
0.19161	215.825	216.097	215.749	215.688
0.19994	215.827	216.097	215.746	215.688
0.20827	215.828	216.097	215.749	215.689
0.2166	215.83	216.099	215.75	215.69
0.22493	215.829	216.098	215.75	215.691
0.23326	215.831	216.098	215.749	215.69
0.24159	215.831	216.098	215.75	215.69
0.24992	215.831	216.099	215.75	215.69
0.25825	215.83	216.098	215.748	215.69
0.26658	215.829	216.098	215.743	215.688
0.27491	215.829	216.097	215.738	215.688
0.28324	215.829	216.097	215.736	215.688
0.29157	215.829	216.096	215.736	215.687
0.2999	215.83	216.096	215.736	215.685
0.30823	215.828	216.095	215.736	215.685
0.31657	215.829	216.095	215.734	215.686
0.3249	215.827	216.094	215.735	215.684
0.33323	215.827	216.094	215.734	215.685
0.34156	215.827	216.092	215.735	215.683
0.34989	215.826	216.092	215.735	215.683
0.35822	215.825	216.092	215.733	215.682
0.36655	215.825	216.092	215.733	215.681
0.37488	215.825	216.092	215.733	215.681
0.38321	215.826	216.091	215.733	215.681
0.39154	215.825	216.091	215.731	215.68
0.39987	215.824	216.091	215.729	215.678
0.4082	215.825	216.09	215.731	215.678
0.41653	215.824	216.089	215.731	215.677
0.42486	215.824	216.089	215.729	215.678
0.43319	215.823	216.089	215.728	215.676
0.44153	215.823	216.089	215.728	215.676
0.44986	215.824	216.089	215.728	215.676
0.45819	215.823	216.089	215.728	215.676
0.46652	215.824	216.089	215.726	215.676
0.47485	215.823	216.089	215.727	215.676
0.48318	215.824	216.089	215.726	215.674
0.49151	215.823	216.089	215.726	215.674
0.49984	215.823	216.09	215.722	215.674
0.50817	215.823	216.09	215.722	215.673
0.5165	215.822	216.09	215.722	215.673
0.52483	215.821	216.09	215.723	215.674
0.53316	215.821	216.09	215.723	215.675
0.54149	215.821	216.09	215.723	215.674
0.54982	215.821	216.089	215.723	215.674
0.55815	215.82	216.089	215.723	215.673
0.56649	215.821	216.089	215.723	215.673
0.57482	215.822	216.089	215.724	215.672
0.58315	215.823	216.088	215.722	215.672
0.59148	215.823	216.089	215.722	215.672
0.59981	215.822	216.089	215.723	215.672
0.60814	215.822	216.089	215.722	215.671
0.61647	215.823	216.089	215.722	215.672
0.6248	215.822	216.088	215.722	215.669
0.63313	215.821	216.089	215.724	215.669
0.64146	215.819	216.088	215.724	215.669
0.64979	215.82	216.088	215.724	215.671
0.65812	215.819	216.088	215.724	215.671
0.66645	215.82	216.088	215.722	215.669
0.67478	215.819	216.088	215.72	215.669
0.68311	215.819	216.088	215.719	215.669
0.69145	215.819	216.089	215.718	215.669
0.69978	215.819	216.089	215.716	215.669
0.70811	215.819	216.088	215.714	215.669
0.71644	215.819	216.089	215.713	215.669
0.72477	215.818	216.088	215.713	215.669
0.7331	215.819	216.088	215.711	215.667
0.74143	215.82	216.088	215.709	215.667
0.74976	215.819	216.088	215.709	215.668
0.75809	215.818	216.088	215.709	215.668
0.76642	215.817	216.089	215.71	215.667
0.77475	215.819	216.089	215.71	215.669
0.78308	215.818	216.089	215.711	215.668
0.79141	215.818	216.089	215.71	215.669
0.79974	215.815	216.089	215.71	215.668
0.80807	215.817	216.089	215.71	215.669
0.81641	215.817	216.088	215.709	215.668
0.82474	215.817	216.088	215.707	215.669
0.83307	215.815	216.088	215.701	215.668
0.8414	215.817	216.088	215.699	215.669
0.84973	215.815	216.088	215.698	215.669
0.85806	215.815	216.088	215.699	215.669
0.86639	215.813	216.088	215.697	215.669
0.87472	215.815	216.088	215.698	215.669
0.88305	215.813	216.088	215.698	215.669
0.89138	215.814	216.088	215.699	215.669
0.89971	215.815	216.088	215.698	215.667
0.90804	215.816	216.088	215.7	215.666
0.91637	215.815	216.088	215.699	215.667
0.9247	215.815	216.089	215.698	215.667
0.93303	215.813	216.089	215.697	215.668
0.94137	215.813	216.088	215.696	215.666
0.9497	215.813	216.088	215.698	215.666
0.95803	215.812	216.088	215.696	215.666
0.96636	215.812	216.089	215.695	215.667
0.97469	215.811	216.088	215.696	215.666
0.98302	215.811	216.087	215.696	215.666
0.99135	215.811	216.087	215.695	215.667
0.99968	215.812	216.088	215.696	215.666
1.00801	215.812	216.087	215.695	215.665
1.01634	215.812	216.087	215.694	215.667
1.02467	215.812	216.087	215.694	215.666
1.033	215.813	216.086	215.694	215.667
1.04133	215.811	216.086	215.691	215.665
1.04966	215.813	216.086	215.691	215.665
1.05799	215.813	216.086	215.692	215.666
1.06633	215.813	216.085	215.691	215.665
1.07466	215.812	216.086	215.691	215.666
1.08299	215.812	216.086	215.693	215.665
1.09132	215.813	216.086	215.692	215.665
1.09965	215.812	216.086	215.691	215.664
1.10798	215.812	216.086	215.692	215.664
1.11631	215.811	216.086	215.692	215.665
1.12464	215.811	216.086	215.692	215.665
1.13297	215.811	216.085	215.689	215.665
1.1413	215.812	216.084	215.69	215.665
1.14963	215.811	216.084	215.691	215.665
1.15796	215.811	216.085	215.692	215.665
1.16629	215.811	216.085	215.693	215.665
1.17462	215.811	216.085	215.692	215.664
1.18295	215.81	216.084	215.692	215.663
1.19128	215.811	216.084	215.692	215.662
1.19962	215.81	216.085	215.691	215.662
1.20795	215.809	216.084	215.692	215.664
1.21628	215.809	216.084	215.692	215.665
1.22461	215.809	216.083	215.694	215.664
1.23294	215.809	216.084	215.692	215.665
1.24127	215.808	216.084	215.692	215.665
1.2496	215.809	216.083	215.691	215.665
1.25793	215.809	216.084	215.69	215.665
1.26626	215.809	216.084	215.69	215.665
1.27459	215.809	216.084	215.689	215.665
1.28292	215.809	216.084	215.691	215.665
1.29125	215.809	216.084	215.689	215.665
1.29958	215.809	216.083	215.689	215.665
1.30791	215.809	216.083	215.688	215.665
1.31625	215.809	216.083	215.687	215.665
1.32458	215.809	216.083	215.686	215.665
1.33291	215.809	216.083	215.685	215.665
1.34124	215.81	216.083	215.686	215.665
1.34957	215.808	216.082	215.685	215.665
1.3579	215.808	216.082	215.684	215.667
1.36623	215.809	216.082	215.684	215.666
1.37456	215.807	216.082	215.685	215.667
1.38289	215.809	216.083	215.685	215.667
1.39122	215.809	216.082	215.684	215.665
1.39955	215.81	216.082	215.685	215.667
1.40788	215.81	216.082	215.684	215.666
1.41621	215.811	216.081	215.685	215.665
1.42454	215.811	216.081	215.684	215.665
1.43287	215.81	216.081	215.683	215.666
1.44121	215.81	216.081	215.683	215.665
1.44954	215.809	216.081	215.683	215.666
1.45787	215.81	216.081	215.683	215.665
1.4662	215.811	216.081	215.684	215.666
1.47453	215.811	216.08	215.682	215.667
1.48286	215.809	216.08	215.684	215.668
1.49119	215.809	216.08	215.685	215.668
1.49952	215.811	216.079	215.682	215.668
1.50785	215.811	216.08	215.683	215.667
1.51618	215.809	216.08	215.684	215.667
1.52451	215.809	216.079	215.685	215.667
1.53284	215.809	216.079	215.684	215.667
1.54117	215.808	216.079	215.684	215.669
1.5495	215.809	216.079	215.684	215.669
1.55783	215.808	216.079	215.684	215.668
1.56617	215.807	216.079	215.684	215.668
1.5745	215.809	216.079	215.685	215.668
1.58283	215.807	216.079	215.685	215.669
1.59116	215.809	216.079	215.687	215.669
1.59949	215.806	216.079	215.685	215.669
1.60782	215.805	216.079	215.685	215.669
1.61615	215.804	216.079	215.684	215.669
1.62448	215.806	216.079	215.683	215.669
1.63281	215.807	216.079	215.682	215.67
1.64114	215.807	216.079	215.682	215.669
1.64947	215.807	216.079	215.681	215.668
1.6578	215.806	216.078	215.681	215.669
1.66613	215.806	216.079	215.682	215.67
1.67446	215.807	216.079	215.684	215.669
1.68279	215.807	216.077	215.684	215.668
1.69113	215.805	216.077	215.685	215.669
1.69945	215.805	216.076	215.684	215.67
1.70779	215.803	216.077	215.685	215.672
1.71612	215.804	216.077	215.687	215.671
1.72445	215.803	216.076	215.685	215.673
1.73278	215.804	216.076	215.684	215.673
1.74111	215.805	216.076	215.683	215.672
1.74944	215.805	216.076	215.682	215.672
1.75777	215.806	216.076	215.681	215.672
1.7661	215.807	216.076	215.68	215.672
1.77443	215.805	216.077	215.683	215.672
1.78276	215.805	216.076	215.685	215.672
1.79109	215.806	216.076	215.686	215.672
1.79942	215.805	216.076	215.683	215.672
1.80775	215.805	216.076	215.682	215.672
1.81608	215.805	216.076	215.685	215.672
1.82441	215.804	216.075	215.686	215.672
1.83275	215.805	216.075	215.684	215.671
1.84108	215.805	216.075	215.682	215.671
1.84941	215.804	216.075	215.682	215.672
1.85774	215.805	216.075	215.683	215.672
1.86607	215.805	216.076	215.681	215.671
1.8744	215.806	216.076	215.683	215.672
1.88273	215.807	216.076	215.685	215.672
1.89106	215.805	216.076	215.686	215.674
1.89939	215.805	216.076	215.688	215.674
1.90772	215.804	216.076	215.687	215.674
1.91605	215.804	216.075	215.687	215.672
1.92438	215.804	216.075	215.687	215.672
1.93271	215.803	216.075	215.687	215.672
1.94104	215.803	216.075	215.687	215.671
1.94938	215.801	216.075	215.687	215.674
1.95771	215.801	216.075	215.685	215.675
1.96604	215.799	216.075	215.684	215.674
1.97437	215.799	216.075	215.684	215.674
1.9827	215.799	216.074	215.685	215.674
1.99103	215.801	216.074	215.685	215.674
1.99936	215.8	216.074	215.684	215.673
2.00769	215.801	216.074	215.685	215.673
2.01602	215.799	216.074	215.685	215.673
2.02435	215.797	216.074	215.684	215.672
2.03268	215.797	216.074	215.684	215.673
2.04101	215.797	216.074	215.681	215.673
2.04934	215.797	216.075	215.682	215.674
2.05767	215.798	216.074	215.683	215.672
2.06601	215.797	216.075	215.684	215.673
2.07434	215.797	216.075	215.686	215.673
2.08267	215.798	216.074	215.686	215.673
2.091	215.798	216.074	215.686	215.673
2.09933	215.797	216.073	215.686	215.674
2.10766	215.795	216.073	215.686	215.672
2.11599	215.796	216.073	215.688	215.67
2.12432	215.795	216.073	215.688	215.671
2.13265	215.795	216.074	215.685	215.672
2.14098	215.795	216.073	215.685	215.672
2.14931	215.795	216.072	215.685	215.672
2.15764	215.795	216.072	215.685	215.673
2.16597	215.794	216.073	215.684	215.672
2.1743	215.793	216.072	215.685	215.672
2.18263	215.792	216.072	215.686	215.671
2.19096	215.792	216.072	215.686	215.671
2.1993	215.793	216.073	215.685	215.672
2.20763	215.793	216.072	215.683	215.672
2.21596	215.795	216.071	215.684	215.67
2.22429	215.795	216.072	215.685	215.67
2.23262	215.795	216.072	215.684	215.672
2.24095	215.794	216.072	215.684	215.672
2.24928	215.796	216.072	215.684	215.67
2.25761	215.795	216.072	215.683	215.671
2.26594	215.794	216.072	215.681	215.669
2.27427	215.795	216.072	215.682	215.67
2.2826	215.794	216.071	215.682	215.671
2.29093	215.794	216.071	215.683	215.67
2.29926	215.793	216.072	215.682	215.67
2.30759	215.793	216.072	215.682	215.672
2.31593	215.794	216.072	215.683	215.669
2.32426	215.795	216.071	215.682	215.669
2.33259	215.793	216.071	215.683	215.671
2.34092	215.793	216.072	215.683	215.67
2.34925	215.793	216.071	215.684	215.668
2.35758	215.793	216.072	215.684	215.668
2.36591	215.794	216.072	215.684	215.669
2.37424	215.794	216.073	215.683	215.669
2.38257	215.795	216.073	215.683	215.669
2.3909	215.795	216.073	215.682	215.669
2.39923	215.794	216.072	215.681	215.669
2.40756	215.794	216.071	215.682	215.67
2.41589	215.792	216.071	215.682	215.67
2.42422	215.793	216.071	215.683	215.672
2.43255	215.793	216.071	215.682	215.671
2.44088	215.792	216.071	215.681	215.672
2.44922	215.791	216.071	215.681	215.673
2.45755	215.791	216.07	215.679	215.672
2.46588	215.791	216.07	215.68	215.671
2.47421	215.792	216.07	215.679	215.671
2.48254	215.792	216.07	215.679	215.671
2.49087	215.791	216.069	215.679	215.671
2.4992	215.791	216.07	215.677	215.671
2.50753	215.791	216.07	215.677	215.671
2.51586	215.79	216.07	215.678	215.672
2.52419	215.791	216.07	215.679	215.673
2.53252	215.789	216.071	215.68	215.671
2.54085	215.791	216.07	215.679	215.672
2.54918	215.791	216.071	215.682	215.671
2.55751	215.789	216.07	215.682	215.672
2.56584	215.79	216.07	215.682	215.673
2.57417	215.789	216.07	215.682	215.672
2.58251	215.788	216.07	215.681	215.671
2.59084	215.787	216.069	215.68	215.67
2.59917	215.788	216.069	215.681	215.671
2.6075	215.789	216.07	215.682	215.672
2.61583	215.787	216.071	215.681	215.671
2.62416	215.787	216.07	215.682	215.672
2.63249	215.787	216.07	215.681	215.67
2.64082	215.787	216.07	215.68	215.672
2.64915	215.789	216.07	215.681	215.672
2.65748	215.789	216.069	215.681	215.672
2.66581	215.789	216.069	215.68	215.673
2.67414	215.789	216.07	215.679	215.673
2.68247	215.789	216.07	215.678	215.672
2.6908	215.788	216.07	215.679	215.672
2.69914	215.788	216.07	215.678	215.672
2.70747	215.789	216.071	215.678	215.672
2.7158	215.789	216.071	215.679	215.669
2.72413	215.79	216.07	215.68	215.669
2.73246	215.791	216.069	215.679	215.67
2.74079	215.791	216.07	215.68	215.67
2.74912	215.791	216.069	215.682	215.671
2.75745	215.792	216.069	215.682	215.672
2.76578	215.791	216.07	215.68	215.672
2.77411	215.792	216.069	215.679	215.672
2.78244	215.793	216.07	215.682	215.672
2.79077	215.792	216.069	215.683	215.672
2.7991	215.793	216.07	215.682	215.673
2.80743	215.793	216.069	215.68	215.673
2.81576	215.791	216.069	215.681	215.673
2.82409	215.79	216.068	215.681	215.674
2.83243	215.791	216.068	215.681	215.674
2.84076	215.791	216.069	215.684	215.675
2.84909	215.79	216.069	215.684	215.675
2.85742	215.791	216.069	215.684	215.676
2.86575	215.79	216.068	215.685	215.674
2.87408	215.79	216.069	215.685	215.674
2.88241	215.791	216.068	215.683	215.674
2.89074	215.79	216.068	215.684	215.674
2.89907	215.79	216.068	215.685	215.673
2.9074	215.791	216.068	215.685	215.674
2.91573	215.791	216.068	215.685	215.673
2.92406	215.792	216.068	215.685	215.674
2.93239	215.791	216.067	215.685	215.674
2.94072	215.791	216.068	215.685	215.673
2.94906	215.792	216.068	215.686	215.674
2.95739	215.793	216.068	215.686	215.674
2.96572	215.793	216.069	215.687	215.674
2.97405	215.793	216.069	215.686	215.673
2.98238	215.793	216.069	215.687	215.673
2.99071	215.792	216.069	215.689	215.674
2.99904	215.792	216.069	215.691	215.672
3.00737	215.793	216.07	215.692	215.673
3.0157	215.794	216.071	215.692	215.672
3.02403	215.793	216.071	215.693	215.672
3.03236	215.792	216.07	215.693	215.671
3.04069	215.791	216.07	215.694	215.67
3.04902	215.792	216.07	215.694	215.67
3.05735	215.792	216.069	215.695	215.67
3.06568	215.794	216.069	215.695	215.67
3.07402	215.795	216.069	215.692	215.671
3.08235	215.794	216.069	215.692	215.671
3.09068	215.795	216.069	215.692	215.67
3.09901	215.794	216.07	215.692	215.671
3.10734	215.795	216.07	215.693	215.669
3.11567	215.797	216.07	215.695	215.67
3.124	215.795	216.069	215.694	215.669
3.13233	215.795	216.07	215.696	215.669
3.14066	215.796	216.07	215.696	215.668
3.14899	215.797	216.07	215.696	215.669
3.15732	215.799	216.07	215.695	215.67
3.16565	215.799	216.07	215.696	215.672
3.17398	215.798	216.071	215.698	215.672
3.18231	215.797	216.071	215.698	215.67
3.19064	215.797	216.07	215.696	215.67
3.19897	215.797	216.07	215.698	215.671
3.20731	215.797	216.07	215.696	215.67
3.21564	215.798	216.07	215.695	215.67
3.22397	215.797	216.069	215.695	215.669
3.2323	215.798	216.07	215.696	215.669
3.24063	215.797	216.069	215.696	215.67
3.24896	215.798	216.069	215.697	215.669
3.25729	215.796	216.068	215.698	215.669
3.26562	215.797	216.068	215.7	215.669
3.27395	215.797	216.068	215.699	215.67
3.28228	215.8	216.069	215.698	215.669
3.29061	215.799	216.068	215.699	215.669
3.29894	215.799	216.068	215.699	215.669
3.30727	215.798	216.068	215.7	215.669
3.3156	215.798	216.068	215.7	215.669
3.32394	215.798	216.068	215.701	215.67
3.33227	215.797	216.069	215.7	215.669
3.3406	215.798	216.069	215.699	215.671
3.34893	215.797	216.068	215.697	215.671
3.35726	215.796	216.068	215.698	215.669
3.36559	215.797	216.068	215.697	215.67
3.37392	215.798	216.068	215.697	215.669
3.38225	215.798	216.068	215.698	215.67
3.39058	215.798	216.068	215.699	215.669
3.39891	215.797	216.068	215.697	215.67
3.40724	215.797	216.068	215.698	215.67
3.41557	215.799	216.068	215.698	215.669
3.4239	215.799	216.068	215.698	215.669
3.43223	215.798	216.068	215.697	215.67
3.44056	215.797	216.068	215.698	215.669
3.44889	215.797	216.067	215.698	215.668
3.45723	215.798	216.068	215.699	215.669
3.46556	215.799	216.068	215.699	215.67
3.47389	215.798	216.068	215.701	215.668
3.48222	215.797	216.068	215.702	215.668
3.49055	215.798	216.068	215.703	215.668
3.49888	215.8	216.067	215.703	215.667
3.50721	215.799	216.067	215.704	215.667
3.51554	215.798	216.067	215.704	215.667
3.52387	215.798	216.068	215.705	215.667
3.5322	215.799	216.068	215.706	215.667
3.54053	215.8	216.068	215.706	215.668
3.54886	215.8	216.068	215.706	215.668
3.55719	215.799	216.067	215.704	215.669
3.56552	215.799	216.068	215.704	215.669
3.57386	215.799	216.068	215.704	215.669
3.58219	215.801	216.068	215.704	215.668
3.59052	215.801	216.068	215.705	215.666
3.59885	215.8	216.068	215.706	215.667
3.60718	215.799	216.068	215.706	215.667
3.61551	215.801	216.068	215.705	215.667
3.62384	215.799	216.069	215.704	215.667
3.63217	215.8	216.069	215.706	215.667
3.6405	215.8	216.069	215.705	215.667
3.64883	215.802	216.069	215.704	215.667
3.65716	215.803	216.069	215.705	215.667
3.66549	215.803	216.069	215.705	215.667
3.67382	215.803	216.069	215.707	215.667
3.68215	215.803	216.069	215.706	215.667
3.69048	215.803	216.069	215.706	215.667
3.69882	215.804	216.069	215.707	215.667
3.70715	215.805	216.069	215.708	215.668
3.71548	215.806	216.068	215.71	215.668
3.72381	215.805	216.068	215.711	215.669
3.73214	215.807	216.069	215.713	215.669
3.74047	215.806	216.069	215.713	215.669
3.7488	215.806	216.069	215.711	215.667
3.75713	215.806	216.068	215.712	215.667
3.76546	215.805	216.068	215.712	215.669
3.77379	215.807	216.068	215.712	215.669
3.78212	215.807	216.068	215.712	215.669
3.79045	215.807	216.068	215.712	215.669
3.79878	215.807	216.068	215.71	215.669
3.80711	215.806	216.068	215.712	215.669
3.81544	215.806	216.068	215.71	215.669
3.82377	215.806	216.068	215.711	215.669
3.8321	215.807	216.068	215.711	215.669
3.84044	215.807	216.069	215.71	215.669
3.84877	215.807	216.069	215.71	215.669
3.8571	215.808	216.068	215.71	215.67
3.86543	215.807	216.068	215.71	215.672
3.87376	215.807	216.068	215.711	215.67
3.88209	215.808	216.067	215.71	215.672
3.89042	215.808	216.067	215.709	215.671
3.89875	215.807	216.067	215.711	215.67
3.90708	215.808	216.067	215.711	215.67
3.91541	215.809	216.067	215.71	215.669
3.92374	215.807	216.068	215.712	215.669
3.93207	215.807	216.068	215.714	215.671
3.9404	215.807	216.068	215.712	215.669
3.94874	215.807	216.068	215.713	215.669
3.95707	215.807	216.067	215.711	215.671
3.9654	215.809	216.068	215.712	215.67
3.97373	215.808	216.068	215.712	215.669
3.98206	215.809	216.068	215.711	215.671
3.99039	215.809	216.067	215.712	215.67
3.99872	215.809	216.068	215.713	215.67
4.00705	215.808	216.068	215.714	215.67
4.01538	215.809	216.068	215.713	215.67
4.02371	215.81	216.067	215.713	215.67
4.03204	215.809	216.066	215.712	215.669
4.04037	215.809	216.067	215.709	215.669
4.0487	215.81	216.067	215.708	215.668
4.05703	215.811	216.067	215.709	215.669
4.06536	215.811	216.067	215.71	215.67
4.07369	215.811	216.066	215.711	215.67
4.08202	215.812	216.067	215.71	215.669
4.09036	215.813	216.066	215.709	215.669
4.09869	215.813	216.066	215.708	215.669
4.10702	215.811	216.066	215.71	215.67
4.11535	215.812	216.066	215.711	215.669
4.12368	215.813	216.066	215.712	215.669
4.13201	215.811	216.066	215.712	215.668
4.14034	215.813	216.066	215.712	215.668
4.14867	215.813	216.065	215.711	215.669
4.157	215.814	216.065	215.712	215.668
4.16533	215.814	216.065	215.713	215.669
4.17366	215.813	216.065	215.713	215.669
4.18199	215.814	216.065	215.715	215.669
4.19032	215.815	216.065	215.717	215.669
4.19865	215.814	216.065	215.718	215.669
4.20699	215.813	216.065	215.716	215.668
4.21532	215.813	216.065	215.715	215.667
4.22365	215.813	216.065	215.715	215.667
4.23198	215.812	216.065	215.715	215.668
4.24031	215.813	216.065	215.715	215.668
4.24864	215.813	216.066	215.714	215.668
4.25697	215.813	216.064	215.714	215.668
4.2653	215.812	216.064	215.713	215.667
4.27363	215.813	216.065	215.713	215.667
4.28196	215.813	216.064	215.712	215.667
4.29029	215.813	216.064	215.714	215.668
4.29862	215.814	216.064	215.714	215.669
4.30695	215.815	216.064	215.714	215.667
4.31528	215.816	216.064	215.714	215.667
4.32361	215.815	216.064	215.714	215.666
4.33195	215.815	216.064	215.714	215.665
4.34028	215.817	216.064	215.716	215.665
4.34861	215.816	216.064	215.716	215.666
4.35694	215.815	216.063	215.714	215.665
4.36527	215.816	216.063	215.715	215.665
4.3736	215.817	216.063	215.713	215.667
4.38193	215.819	216.064	215.713	215.667
4.39026	215.817	216.063	215.713	215.666
4.39859	215.817	216.063	215.714	215.665
4.40692	215.817	216.064	215.715	215.665
4.41525	215.818	216.064	215.714	215.665
4.42358	215.819	216.063	215.716	215.665
4.43191	215.819	216.064	215.717	215.665
4.44024	215.82	216.065	215.715	215.664
4.44857	215.819	216.064	215.716	215.664
4.4569	215.821	216.065	215.715	215.665
4.46524	215.822	216.065	215.715	215.665
4.47357	215.821	216.065	215.716	215.665
4.4819	215.821	216.064	215.715	215.663
4.49023	215.823	216.064	215.717	215.664
4.49856	215.823	216.064	215.717	215.663
4.50689	215.823	216.064	215.718	215.663
4.51522	215.822	216.065	215.718	215.664
4.52355	215.821	216.065	215.715	215.664
4.53188	215.822	216.065	215.716	215.664
4.54021	215.823	216.064	215.715	215.663
4.54854	215.824	216.064	215.714	215.662
4.55687	215.823	216.064	215.713	215.662
4.5652	215.823	216.064	215.713	215.665
4.57353	215.823	216.063	215.713	215.663
4.58186	215.823	216.063	215.714	215.663
4.5902	215.823	216.063	215.713	215.663
4.59853	215.823	216.062	215.713	215.663
4.60686	215.825	216.062	215.715	215.662
4.61519	215.825	216.062	215.714	215.661
4.62352	215.825	216.063	215.714	215.66
4.63185	215.824	216.062	215.715	215.66
4.64018	215.823	216.062	215.715	215.66
4.64851	215.823	216.062	215.715	215.66
4.65684	215.824	216.063	215.715	215.658
4.66517	215.825	216.062	215.713	215.659
4.6735	215.824	216.062	215.715	215.66
4.68183	215.824	216.061	215.714	215.658
4.69016	215.821	216.061	215.713	215.658
4.69849	215.823	216.06	215.712	215.658
4.70683	215.824	216.061	215.712	215.658
4.71516	215.825	216.061	215.713	215.659
4.72349	215.824	216.061	215.713	215.658
4.73182	215.825	216.061	215.714	215.658
4.74015	215.825	216.061	215.712	215.659
4.74848	215.823	216.061	215.711	215.658
4.75681	215.823	216.062	215.711	215.657
4.76514	215.823	216.061	215.712	215.657
4.77347	215.823	216.061	215.711	215.658
4.7818	215.823	216.061	215.709	215.657
4.79013	215.823	216.061	215.711	215.657
4.79846	215.825	216.06	215.711	215.658
4.80679	215.824	216.06	215.71	215.657
4.81512	215.824	216.06	215.708	215.658
4.82345	215.825	216.06	215.71	215.66
4.83179	215.825	216.06	215.711	215.66
4.84012	215.825	216.06	215.708	215.66
4.84845	215.825	216.06	215.708	215.66
4.85678	215.826	216.06	215.708	215.658
4.86511	215.826	216.059	215.71	215.657
4.87344	215.826	216.059	215.71	215.656
4.88177	215.827	216.059	215.708	215.656
4.8901	215.827	216.059	215.708	215.656
4.89843	215.826	216.059	215.709	215.656
4.90676	215.827	216.059	215.709	215.657
4.91509	215.827	216.06	215.708	215.658
4.92342	215.827	216.06	215.707	215.656
4.93175	215.826	216.059	215.709	215.656
4.94008	215.825	216.059	215.708	215.656
4.94841	215.824	216.059	215.708	215.656
4.95674	215.825	216.058	215.708	215.656
4.96508	215.825	216.058	215.709	215.654
4.97341	215.826	216.058	215.708	215.658
4.98174	215.826	216.058	215.707	215.659
4.99007	215.827	216.058	215.704	215.658
4.9984	215.827	216.058	215.702	215.658
5.00673	215.827	216.057	215.702	215.658
5.01506	215.827	216.057	215.701	215.657
5.02339	215.827	216.057	215.699	215.656
5.03172	215.826	216.057	215.701	215.657
5.04005	215.827	216.057	215.699	215.657
5.04838	215.826	216.057	215.701	215.656
5.05671	215.826	216.057	215.699	215.655
5.06504	215.825	216.057	215.699	215.654
5.07337	215.825	216.057	215.697	215.655
5.08171	215.825	216.057	215.698	215.653
5.09004	215.825	216.057	215.696	215.654
5.09837	215.825	216.056	215.696	215.655
5.1067	215.825	216.057	215.695	215.653
5.11503	215.823	216.056	215.694	215.653
5.12336	215.823	216.057	215.692	215.653
5.13169	215.824	216.056	215.694	215.652
5.14002	215.824	216.056	215.692	215.653
5.14835	215.823	216.056	215.691	215.653
5.15668	215.823	216.056	215.691	215.652
5.16501	215.823	216.056	215.689	215.652
5.17334	215.823	216.056	215.69	215.653
5.18167	215.823	216.056	215.688	215.652
5.19	215.822	216.055	215.688	215.653
5.19833	215.821	216.055	215.691	215.653
5.20667	215.822	216.055	215.692	215.653
5.215	215.821	216.056	215.693	215.654
5.22333	215.821	216.055	215.694	215.653
5.23166	215.822	216.055	215.695	215.655
5.23999	215.823	216.055	215.694	215.656
5.24832	215.823	216.054	215.692	215.653
5.25665	215.823	216.055	215.692	215.653
5.26498	215.821	216.054	215.693	215.655
5.27331	215.821	216.054	215.694	215.653
5.28164	215.82	216.054	215.693	215.654
5.28997	215.819	216.055	215.692	215.653
5.2983	215.819	216.055	215.695	215.653
5.30663	215.819	216.055	215.694	215.653
5.31496	215.82	216.054	215.694	215.653
5.32329	215.82	216.055	215.693	215.652
5.33162	215.819	216.055	215.692	215.651
5.33995	215.819	216.055	215.693	215.651
5.34829	215.818	216.055	215.692	215.652
5.35662	215.818	216.054	215.693	215.652
5.36495	215.819	216.054	215.693	215.651
5.37328	215.817	216.054	215.694	215.652
5.38161	215.817	216.053	215.697	215.652
5.38994	215.817	216.052	215.697	215.651
5.39827	215.817	216.052	215.697	215.652
5.4066	215.817	216.052	215.696	215.653
5.41493	215.818	216.052	215.695	215.652
5.42326	215.818	216.052	215.695	215.652
5.43159	215.817	216.052	215.696	215.653
5.43992	215.816	216.052	215.695	215.653
5.44825	215.816	216.053	215.696	215.652
5.45658	215.816	216.053	215.698	215.653
5.46492	215.817	216.052	215.695	215.653
5.47325	215.815	216.051	215.696	215.653
5.48158	215.814	216.051	215.698	215.653
5.48991	215.814	216.051	215.697	215.653
5.49824	215.813	216.051	215.695	215.651
5.50657	215.813	216.05	215.695	215.651
5.5149	215.812	216.051	215.697	215.653
5.52323	215.812	216.051	215.697	215.652
5.53156	215.812	216.051	215.696	215.651
5.53989	215.812	216.05	215.698	215.653
5.54822	215.812	216.05	215.7	215.651
5.55655	215.813	216.05	215.701	215.651
5.56488	215.811	216.05	215.701	215.651
5.57321	215.811	216.05	215.701	215.652
5.58155	215.811	216.05	215.7	215.653
5.58988	215.81	216.049	215.701	215.653
5.59821	215.811	216.05	215.702	215.653
5.60654	215.811	216.049	215.701	215.653
5.61487	215.811	216.049	215.701	215.654
5.6232	215.811	216.049	215.702	215.655
5.63153	215.81	216.049	215.703	215.658
5.63986	215.81	216.049	215.703	215.656
5.64819	215.809	216.048	215.704	215.657
5.65652	215.809	216.049	215.704	215.656
5.66485	215.809	216.048	215.703	215.658
5.67318	215.811	216.048	215.703	215.657
5.68151	215.809	216.048	215.706	215.658
5.68984	215.809	216.049	215.705	215.657
5.69817	215.809	216.048	215.703	215.656
5.7065	215.809	216.048	215.702	215.653
5.71483	215.809	216.048	215.702	215.654
5.72317	215.808	216.048	215.702	215.654
5.7315	215.807	216.047	215.704	215.654
5.73983	215.808	216.046	215.705	215.654
5.74816	215.807	216.046	215.706	215.654
5.75649	215.806	216.047	215.706	215.653
5.76482	215.805	216.046	215.707	215.652
5.77315	215.806	216.046	215.704	215.651
5.78148	215.805	216.045	215.702	215.653
5.78981	215.805	216.046	215.703	215.652
5.79814	215.806	216.046	215.701	215.653
5.80647	215.804	216.045	215.703	215.652
5.8148	215.802	216.045	215.702	215.651
5.82313	215.8	216.044	215.7	215.651
5.83146	215.801	216.044	215.7	215.651
5.83979	215.801	216.043	215.701	215.651
5.84813	215.801	216.043	215.703	215.649
5.85646	215.801	216.043	215.703	215.649
5.86479	215.801	216.044	215.704	215.649
5.87312	215.799	216.044	215.705	215.648
5.88145	215.8	216.044	215.703	215.649
5.88978	215.8	216.045	215.702	215.649
5.89811	215.802	216.046	215.703	215.648
5.90644	215.802	216.045	215.706	215.649
5.91477	215.801	216.044	215.707	215.649
5.9231	215.801	216.045	215.707	215.647
5.93143	215.801	216.045	215.707	215.649
5.93976	215.799	216.044	215.707	215.649
5.94809	215.8	216.044	215.706	215.649
5.95643	215.799	216.045	215.707	215.649
5.96476	215.798	216.045	215.707	215.648
5.97309	215.797	216.045	215.71	215.647
5.98142	215.798	216.045	215.71	215.647
5.98975	215.798	216.045	215.709	215.648
5.99808	215.797	216.045	215.709	215.649
6.00641	215.797	216.045	215.71	215.647
6.01474	215.797	216.044	215.709	215.648
6.02307	215.797	216.044	215.708	215.647
6.0314	215.795	216.044	215.709	215.647
6.03973	215.796	216.043	215.709	215.648
6.04806	215.796	216.043	215.708	215.648
6.05639	215.797	216.044	215.708	215.647
6.06472	215.797	216.044	215.709	215.647
6.07305	215.796	216.044	215.708	215.647
6.08138	215.796	216.044	215.709	215.648
6.08972	215.795	216.045	215.707	215.647
6.09805	215.794	216.045	215.709	215.648
6.10638	215.794	216.045	215.711	215.648
6.11471	215.793	216.045	215.712	215.648
6.12304	215.793	216.045	215.709	215.649
6.13137	215.793	216.046	215.71	215.647
6.1397	215.794	216.045	215.71	215.647
6.14803	215.793	216.044	215.71	215.646
6.15636	215.794	216.044	215.711	215.647
6.16469	215.793	216.044	215.71	215.649
6.17302	215.792	216.044	215.713	215.649
6.18135	215.792	216.044	215.712	215.649
6.18968	215.791	216.044	215.71	215.649
6.19801	215.791	216.043	215.71	215.649
6.20634	215.791	216.043	215.711	215.649
6.21467	215.792	216.043	215.71	215.65
6.22301	215.791	216.043	215.708	215.649
6.23134	215.791	216.043	215.708	215.649
6.23967	215.792	216.043	215.707	215.65
6.248	215.791	216.043	215.704	215.65
6.25633	215.792	216.043	215.705	215.65
6.26466	215.792	216.042	215.705	215.649
6.27299	215.791	216.043	215.706	215.649
6.28132	215.792	216.043	215.706	215.651
6.28965	215.791	216.044	215.706	215.651
6.29798	215.79	216.044	215.703	215.649
6.30631	215.788	216.044	215.704	215.649
6.31464	215.787	216.044	215.704	215.649
6.32297	215.788	216.043	215.704	215.649
6.3313	215.788	216.043	215.702	215.649
6.33964	215.788	216.044	215.706	215.649
6.34797	215.787	216.043	215.703	215.649
6.3563	215.787	216.044	215.701	215.648
6.36463	215.787	216.043	215.699	215.648
6.37296	215.786	216.043	215.698	215.647
6.38129	215.786	216.043	215.697	215.649
6.38962	215.786	216.043	215.697	215.648
6.39795	215.785	216.043	215.695	215.649
6.40628	215.787	216.042	215.698	215.649
6.41461	215.786	216.043	215.698	215.649
6.42294	215.785	216.043	215.698	215.649
6.43127	215.784	216.043	215.698	215.647
6.4396	215.785	216.043	215.697	215.649
6.44793	215.785	216.043	215.697	215.648
6.45626	215.785	216.043	215.696	215.647
6.4646	215.785	216.043	215.695	215.648
6.47293	215.785	216.043	215.694	215.649
6.48126	215.785	216.042	215.695	215.649
6.48959	215.783	216.043	215.691	215.649
6.49792	215.784	216.043	215.691	215.649
6.50625	215.783	216.043	215.691	215.649
6.51458	215.784	216.043	215.691	215.649
6.52291	215.783	216.043	215.689	215.649
6.53124	215.782	216.043	215.69	215.647
6.53957	215.781	216.043	215.689	215.646
6.5479	215.784	216.043	215.688	215.647
6.55623	215.783	216.043	215.69	215.645
6.56456	215.783	216.044	215.689	215.644
6.57289	215.783	216.044	215.689	215.644
6.58122	215.783	216.044	215.688	215.644
6.58955	215.783	216.045	215.688	215.644
6.59789	215.782	216.044	215.687	215.645
6.60622	215.783	216.044	215.686	215.644
6.61455	215.783	216.043	215.687	215.644
6.62288	215.783	216.043	215.688	215.643
6.63121	215.783	216.044	215.687	215.643
6.63954	215.781	216.044	215.689	215.643
6.64787	215.781	216.044	215.69	215.644
6.6562	215.779	216.044	215.69	215.644
6.66453	215.779	216.044	215.688	215.644
6.67286	215.779	216.044	215.688	215.644
6.68119	215.779	216.045	215.687	215.644
6.68952	215.779	216.046	215.686	215.644
6.69785	215.779	216.046	215.687	215.643
6.70618	215.78	216.046	215.687	215.643
6.71451	215.78	216.046	215.683	215.643
6.72285	215.779	216.045	215.684	215.644
6.73118	215.778	216.045	215.683	215.645
6.73951	215.779	216.045	215.683	215.646
6.74784	215.779	216.044	215.685	215.646
6.75617	215.778	216.044	215.686	215.646
6.7645	215.777	216.044	215.686	215.646
6.77283	215.779	216.044	215.684	215.646
6.78116	215.778	216.044	215.683	215.645
6.78949	215.779	216.045	215.684	215.645
6.79782	215.779	216.045	215.68	215.644
6.80615	215.779	216.046	215.676	215.644
6.81448	215.777	216.045	215.675	215.644
6.82281	215.778	216.046	215.672	215.644
6.83114	215.778	216.045	215.672	215.644
6.83948	215.779	216.044	215.672	215.644
6.84781	215.778	216.044	215.673	215.645
6.85614	215.778	216.045	215.672	215.645
6.86447	215.777	216.045	215.673	215.646
6.8728	215.778	216.044	215.672	215.646
6.88113	215.777	216.044	215.672	215.645
6.88946	215.776	216.044	215.672	215.645
6.89779	215.776	216.045	215.673	215.645
6.90612	215.775	216.044	215.674	215.644
6.91445	215.776	216.044	215.673	215.644
6.92278	215.775	216.045	215.676	215.643
6.93111	215.775	216.044	215.676	215.644
6.93944	215.775	216.044	215.675	215.642
6.94777	215.777	216.045	215.675	215.642
6.9561	215.775	216.045	215.674	215.642
6.96443	215.775	216.046	215.674	215.642
6.97277	215.774	216.046	215.674	215.644
6.9811	215.775	216.046	215.675	215.645
6.98943	215.774	216.046	215.676	215.644
6.99776	215.775	216.047	215.674	215.644
7.00609	215.775	216.046	215.675	215.644
7.01442	215.775	216.046	215.676	215.644
7.02275	215.774	216.046	215.677	215.644
7.03108	215.775	216.045	215.678	215.645
7.03941	215.775	216.045	215.678	215.647
7.04774	215.775	216.045	215.679	215.645
7.05607	215.774	216.045	215.677	215.646
7.0644	215.773	216.045	215.676	215.645
7.07273	215.775	216.045	215.677	215.645
7.08106	215.774	216.044	215.676	215.644
7.08939	215.774	216.045	215.676	215.644
7.09772	215.773	216.045	215.674	215.644
7.10606	215.773	216.046	215.673	215.644
7.11439	215.773	216.045	215.675	215.644
7.12272	215.772	216.045	215.673	215.645
7.13105	215.772	216.045	215.673	215.644
7.13938	215.773	216.045	215.67	215.645
7.14771	215.773	216.045	215.672	215.646
7.15604	215.773	216.045	215.67	215.644
7.16437	215.772	216.045	215.67	215.644
7.1727	215.774	216.045	215.669	215.644
7.18103	215.775	216.045	215.671	215.644
7.18936	215.775	216.044	215.67	215.644
7.19769	215.775	216.045	215.671	215.643
7.20602	215.775	216.045	215.67	215.642
7.21436	215.775	216.044	215.67	215.642
7.22269	215.775	216.044	215.669	215.644
7.23102	215.777	216.045	215.67	215.643
7.23935	215.782	216.044	215.671	215.642
7.24768	215.781	216.044	215.671	215.643
7.25601	215.779	216.044	215.669	215.643
7.26434	215.779	216.044	215.669	215.644
7.27267	215.779	216.044	215.668	215.645
7.281	215.779	216.045	215.668	215.644
7.28933	215.779	216.044	215.667	215.644
7.29766	215.775	216.045	215.667	215.645
7.30599	215.773	216.045	215.667	215.646
7.31432	215.774	216.045	215.668	215.644
7.32265	215.773	216.045	215.669	215.643
7.33098	215.775	216.044	215.667	215.642
7.33932	215.775	216.044	215.666	215.641
7.34765	215.775	216.044	215.667	215.642
7.35598	215.775	216.045	215.668	215.642
7.36431	215.775	216.045	215.668	215.642
7.37264	215.775	216.045	215.67	215.643
7.38097	215.774	216.044	215.673	215.642
7.3893	215.774	216.044	215.675	215.644
7.39763	215.774	216.045	215.684	215.644
7.40596	215.774	216.045	215.712	215.644
7.41429	215.773	216.044	215.723	215.642
7.42262	215.773	216.044	215.718	215.642
7.43095	215.774	216.044	215.709	215.642
7.43928	215.775	216.044	215.703	215.641
7.44761	215.775	216.044	215.692	215.641
7.45594	215.775	216.044	215.686	215.642
7.46427	215.775	216.044	215.682	215.64
7.4726	215.776	216.044	215.682	215.64
7.48094	215.775	216.044	215.684	215.639
7.48927	215.775	216.044	215.684	215.64
7.4976	215.775	216.044	215.682	215.64
7.50593	215.776	216.045	215.683	215.64
7.51426	215.777	216.044	215.683	215.642
7.52259	215.776	216.044	215.684	215.642
7.53092	215.776	216.044	215.681	215.642
7.53925	215.775	216.043	215.678	215.641
7.54758	215.776	216.043	215.679	215.642
7.55591	215.776	216.043	215.681	215.642
7.56424	215.777	216.044	215.679	215.642
7.57257	215.777	216.043	215.678	215.641
7.5809	215.777	216.043	215.68	215.64
7.58924	215.777	216.043	215.679	215.642
7.59757	215.777	216.043	215.679	215.641
7.6059	215.777	216.044	215.678	215.64
7.61423	215.777	216.043	215.678	215.64
7.62256	215.777	216.043	215.678	215.64
7.63089	215.777	216.044	215.681	215.64
7.63922	215.776	216.044	215.68	215.641
7.64755	215.776	216.044	215.679	215.64
7.65588	215.775	216.044	215.681	215.641
7.66421	215.775	216.044	215.68	215.64
7.67254	215.775	216.044	215.678	215.64
7.68087	215.774	216.043	215.677	215.642
7.6892	215.774	216.043	215.678	215.642
7.69753	215.774	216.043	215.68	215.644
7.70586	215.773	216.043	215.68	215.642
7.7142	215.775	216.044	215.681	215.641
7.72253	215.774	216.043	215.684	215.641
7.73086	215.774	216.043	215.682	215.64
7.73919	215.774	216.043	215.685	215.64
7.74752	215.774	216.043	215.683	215.64
7.75585	215.773	216.042	215.684	215.642
7.76418	215.773	216.042	215.684	215.642
7.77251	215.772	216.042	215.684	215.643
7.78084	215.772	216.042	215.684	215.642
7.78917	215.772	216.043	215.683	215.642
7.7975	215.773	216.042	215.684	215.641
7.80583	215.774	216.043	215.683	215.639
7.81416	215.774	216.042	215.681	215.64
7.82249	215.773	216.042	215.683	215.64
7.83082	215.774	216.042	215.682	215.639
7.83915	215.775	216.043	215.68	215.639
7.84748	215.777	216.042	215.68	215.638
7.85582	215.778	216.041	215.681	215.637
7.86415	215.777	216.041	215.682	215.637
7.87248	215.778	216.041	215.681	215.638
7.88081	215.779	216.042	215.682	215.639
7.88914	215.78	216.042	215.682	215.638
7.89747	215.78	216.041	215.683	215.637
7.9058	215.781	216.041	215.682	215.637
7.91413	215.781	216.04	215.683	215.637
7.92246	215.783	216.04	215.685	215.638
7.93079	215.783	216.04	215.683	215.64
7.93912	215.782	216.04	215.683	215.64
7.94745	215.782	216.04	215.682	215.64
7.95578	215.782	216.039	215.682	215.638
7.96411	215.781	216.04	215.683	215.639
7.97244	215.781	216.04	215.684	215.638
7.98078	215.781	216.039	215.684	215.639
7.98911	215.781	216.039	215.685	215.639
7.99744	215.781	216.039	215.685	215.639
8.00577	215.781	216.039	215.683	215.639
8.0141	215.781	216.039	215.685	215.639
8.02243	215.781	216.039	215.686	215.637
8.03076	215.782	216.039	215.688	215.638
8.03909	215.782	216.039	215.689	215.637
8.04742	215.784	216.039	215.688	215.637
8.05575	215.783	216.039	215.689	215.638
8.06408	215.783	216.038	215.688	215.637
8.07241	215.781	216.039	215.688	215.637
8.08074	215.781	216.039	215.687	215.637
8.08907	215.781	216.038	215.688	215.638
8.09741	215.78	216.039	215.69	215.639
8.10574	215.78	216.039	215.692	215.64
8.11407	215.78	216.039	215.689	215.639
8.1224	215.779	216.04	215.687	215.637
8.13073	215.78	216.039	215.686	215.637
8.13906	215.781	216.039	215.688	215.637
8.14739	215.782	216.039	215.689	215.635
8.15572	215.782	216.038	215.688	215.635
8.16405	215.783	216.039	215.688	215.637
8.17238	215.781	216.039	215.691	215.637
8.18071	215.78	216.039	215.69	215.635
8.18904	215.781	216.039	215.692	215.637
8.19737	215.78	216.038	215.691	215.637
8.2057	215.781	216.039	215.692	215.638
8.21403	215.781	216.039	215.692	215.637
8.22236	215.78	216.039	215.691	215.638
8.2307	215.779	216.039	215.691	215.637
8.23903	215.779	216.038	215.689	215.636
8.24736	215.779	216.038	215.689	215.636
8.25569	215.78	216.038	215.69	215.636
8.26402	215.779	216.039	215.692	215.639
8.27235	215.779	216.039	215.692	215.639
8.28068	215.778	216.038	215.693	215.638
8.28901	215.778	216.038	215.692	215.639
8.29734	215.779	216.038	215.692	215.639
8.30567	215.777	216.038	215.691	215.639
8.314	215.778	216.038	215.692	215.638
8.32233	215.777	216.038	215.691	215.638
8.33066	215.776	216.038	215.692	215.638
8.33899	215.777	216.037	215.692	215.64
8.34732	215.775	216.037	215.692	215.639
8.35566	215.776	216.037	215.692	215.64
8.36399	215.777	216.037	215.693	215.641
8.37232	215.776	216.038	215.691	215.641
8.38065	215.777	216.037	215.692	215.64
8.38898	215.777	216.037	215.693	215.638
8.39731	215.777	216.037	215.693	215.638
8.40564	215.775	216.037	215.692	215.639
8.41397	215.777	216.038	215.692	215.639
8.4223	215.777	216.037	215.694	215.64
8.43063	215.778	216.037	215.695	215.641
8.43896	215.779	216.036	215.697	215.64
8.44729	215.779	216.036	215.696	215.64
8.45562	215.779	216.037	215.697	215.64
8.46395	215.779	216.037	215.696	215.642
8.47228	215.78	216.037	215.694	215.642
8.48062	215.78	216.037	215.695	215.64
8.48895	215.779	216.036	215.698	215.64
8.49728	215.779	216.036	215.698	215.641
8.50561	215.779	216.036	215.698	215.641
8.51394	215.779	216.036	215.697	215.64
8.52227	215.779	216.036	215.697	215.642
8.5306	215.778	216.036	215.695	215.642
8.53893	215.778	216.036	215.696	215.641
8.54726	215.777	216.036	215.696	215.64
8.55559	215.777	216.036	215.695	215.641
8.56392	215.777	216.036	215.696	215.642
8.57225	215.778	216.036	215.695	215.64
8.58058	215.778	216.039	215.694	215.641
8.58891	215.779	216.041	215.695	215.642
8.59724	215.777	216.041	215.695	215.643
8.60558	215.777	216.042	215.695	215.642
8.61391	215.777	216.042	215.694	215.642
8.62224	215.776	216.041	215.695	215.64
8.63057	215.776	216.042	215.695	215.641
8.6389	215.775	216.042	215.694	215.642
8.64723	215.773	216.043	215.697	215.643
8.65556	215.773	216.042	215.697	215.642
8.66389	215.772	216.042	215.695	215.641
8.67222	215.771	216.042	215.695	215.64
8.68055	215.771	216.042	215.696	215.641
8.68888	215.771	216.041	215.698	215.64
8.69721	215.77	216.042	215.697	215.64
8.70554	215.77	216.042	215.696	215.639
8.71387	215.771	216.042	215.696	215.64
8.72221	215.77	216.039	215.696	215.639
8.73054	215.77	216.037	215.698	215.64
8.73887	215.77	216.036	215.697	215.638
8.7472	215.771	216.036	215.695	215.639
8.75553	215.77	216.035	215.697	215.638
8.76386	215.771	216.035	215.697	215.64
8.77219	215.771	216.035	215.697	215.64
8.78052	215.771	216.035	215.695	215.64
8.78885	215.771	216.035	215.697	215.64
8.79718	215.77	216.035	215.697	215.64
8.80551	215.77	216.035	215.694	215.64
8.81384	215.77	216.035	215.695	215.64
8.82217	215.769	216.035	215.698	215.64
8.8305	215.77	216.035	215.697	215.641
8.83883	215.769	216.034	215.698	215.64
8.84717	215.769	216.034	215.697	215.64
8.85549	215.77	216.034	215.698	215.637
8.86383	215.771	216.034	215.696	215.637
8.87216	215.769	216.034	215.693	215.639
8.88049	215.769	216.034	215.694	215.638
8.88882	215.768	216.034	215.694	215.638
8.89715	215.769	216.034	215.693	215.639
8.90548	215.77	216.034	215.695	215.639
8.91381	215.769	216.034	215.695	215.638
8.92214	215.77	216.034	215.697	215.639
8.93047	215.769	216.033	215.697	215.639
8.9388	215.769	216.034	215.697	215.638
8.94713	215.769	216.033	215.695	215.638
8.95546	215.769	216.033	215.695	215.638
8.96379	215.768	216.034	215.695	215.638
8.97213	215.767	216.034	215.695	215.638
8.98045	215.767	216.035	215.693	215.638
8.98879	215.769	216.035	215.693	215.637
8.99712	215.768	216.035	215.693	215.637
9.00545	215.769	216.034	215.693	215.636
9.01378	215.767	216.034	215.693	215.637
9.02211	215.766	216.034	215.693	215.635
9.03044	215.766	216.034	215.695	215.636
9.03877	215.765	216.034	215.692	215.636
9.0471	215.765	216.034	215.693	215.637
9.05543	215.768	216.034	215.693	215.637
9.06376	215.767	216.034	215.695	215.637
9.07209	215.768	216.035	215.696	215.637
9.08042	215.769	216.035	215.696	215.635
9.08875	215.769	216.035	215.697	215.636
9.09708	215.767	216.035	215.696	215.637
9.10542	215.766	216.035	215.696	215.637
9.11375	215.766	216.035	215.696	215.637
9.12208	215.766	216.035	215.696	215.636
9.13041	215.767	216.035	215.697	215.635
9.13874	215.765	216.035	215.694	215.635
9.14707	215.765	216.034	215.694	215.635
9.1554	215.765	216.034	215.693	215.635
9.16373	215.765	216.034	215.693	215.635
9.17206	215.765	216.034	215.694	215.636
9.18039	215.766	216.034	215.696	215.634
9.18872	215.766	216.034	215.696	215.633
9.19705	215.767	216.034	215.695	215.634
9.20538	215.766	216.034	215.693	215.633
9.21371	215.767	216.035	215.694	215.633
9.22204	215.767	216.034	215.695	215.633
9.23038	215.766	216.033	215.693	215.631
9.23871	215.767	216.033	215.694	215.632
9.24704	215.767	216.033	215.695	215.633
9.25537	215.767	216.033	215.695	215.633
9.2637	215.766	216.033	215.697	215.634
9.27203	215.764	216.033	215.696	215.633
9.28036	215.763	216.034	215.695	215.633
9.28869	215.765	216.034	215.696	215.633
9.29702	215.765	216.035	215.695	215.634
9.30535	215.765	216.034	215.698	215.634
9.31368	215.763	216.033	215.699	215.633
9.32201	215.763	216.033	215.701	215.633
9.33034	215.762	216.034	215.701	215.635
9.33867	215.763	216.033	215.701	215.635
9.347	215.763	216.033	215.7	215.635
9.35534	215.763	216.033	215.699	215.635
9.36367	215.765	216.033	215.699	215.636
9.372	215.763	216.033	215.699	215.635
9.38033	215.763	216.033	215.701	215.634
9.38866	215.763	216.033	215.699	215.633
9.39699	215.763	216.033	215.699	215.633
9.40532	215.763	216.033	215.7	215.632
9.41365	215.763	216.033	215.696	215.633
9.42198	215.764	216.033	215.696	215.631
9.43031	215.764	216.032	215.699	215.632
9.43864	215.765	216.032	215.699	215.632
9.44697	215.765	216.032	215.699	215.631
9.4553	215.763	216.031	215.696	215.631
9.46363	215.763	216.032	215.697	215.629
9.47197	215.763	216.032	215.697	215.631
9.48029	215.761	216.033	215.699	215.631
9.48863	215.761	216.033	215.699	215.631
9.49696	215.762	216.033	215.698	215.631
9.50529	215.761	216.033	215.699	215.632
9.51362	215.761	216.033	215.697	215.631
9.52195	215.76	216.032	215.695	215.631
9.53028	215.762	216.032	215.694	215.629
9.53861	215.763	216.031	215.693	215.629
9.54694	215.763	216.032	215.694	215.63
9.55527	215.762	216.034	215.695	215.629
9.5636	215.762	216.035	215.695	215.63
9.57193	215.761	216.035	215.695	215.63
9.58026	215.76	216.034	215.694	215.629
9.58859	215.762	216.034	215.694	215.628
9.59693	215.763	216.034	215.694	215.628
9.60525	215.762	216.033	215.695	215.628
9.61359	215.762	216.033	215.695	215.629
9.62192	215.762	216.033	215.693	215.628
9.63025	215.761	216.033	215.696	215.627
9.63858	215.761	216.031	215.696	215.628
9.64691	215.76	216.032	215.695	215.629
9.65524	215.76	216.031	215.695	215.628
9.66357	215.759	216.031	215.695	215.63
9.6719	215.76	216.031	215.697	215.628
9.68023	215.759	216.031	215.695	215.628
9.68856	215.76	216.03	215.694	215.628
9.69689	215.759	216.03	215.695	215.628
9.70522	215.758	216.03	215.695	215.628
9.71355	215.759	216.03	215.696	215.628
9.72189	215.76	216.03	215.694	215.629
9.73021	215.759	216.03	215.696	215.63
9.73855	215.761	216.03	215.696	215.631
9.74688	215.761	216.03	215.693	215.631
9.75521	215.761	216.03	215.693	215.632
9.76354	215.762	216.031	215.694	215.633
9.77187	215.762	216.031	215.694	215.633
9.7802	215.761	216.031	215.693	215.633
9.78853	215.763	216.031	215.693	215.633
9.79686	215.762	216.031	215.691	215.633
9.80519	215.761	216.03	215.692	215.633
9.81352	215.759	216.03	215.693	215.633
9.82185	215.76	216.031	215.693	215.632
9.83018	215.759	216.031	215.694	215.631
9.83851	215.759	216.031	215.696	215.631
9.84684	215.759	216.031	215.695	215.631
9.85517	215.759	216.03	215.694	215.631
9.86351	215.757	216.03	215.694	215.631
9.87184	215.757	216.029	215.693	215.632
9.88017	215.757	216.03	215.693	215.631
9.8885	215.758	216.03	215.693	215.632
9.89683	215.758	216.03	215.692	215.631
9.90516	215.758	216.03	215.693	215.632
9.91349	215.758	216.03	215.693	215.631
9.92182	215.757	216.03	215.695	215.63
9.93015	215.759	216.03	215.695	215.63
9.93848	215.758	216.03	215.695	215.631
9.94681	215.759	216.03	215.697	215.629
9.95514	215.758	216.03	215.696	215.631
9.96347	215.758	216.03	215.694	215.631
9.9718	215.759	216.03	215.696	215.631
9.98014	215.758	216.03	215.694	215.631
9.98847	215.759	216.03	215.696	215.631
9.9968	215.759	216.03	215.696	215.631
10.0051	215.759	216.03	215.696	215.631
10.0135	215.759	216.03	215.694	215.63
10.0218	215.759	216.031	215.694	215.628
10.0301	215.759	216.03	215.694	215.628
10.0384	215.761	216.031	215.693	215.627
10.0468	215.762	216.031	215.692	215.626
10.0551	215.761	216.031	215.692	215.626
10.0634	215.761	216.031	215.693	215.625
10.0718	215.761	216.031	215.693	215.624
10.0801	215.76	216.031	215.691	215.625
10.0884	215.761	216.031	215.694	215.626
10.0968	215.759	216.03	215.693	215.626
10.1051	215.76	216.03	215.694	215.626
10.1134	215.759	216.03	215.693	215.627
10.1218	215.76	216.031	215.693	215.626
10.1301	215.76	216.03	215.696	215.627
10.1384	215.759	216.031	215.696	215.626
10.1468	215.759	216.031	215.696	215.626
10.1551	215.761	216.031	215.698	215.625
10.1634	215.763	216.03	215.699	215.625
10.1717	215.763	216.03	215.699	215.626
10.1801	215.762	216.031	215.7	215.626
10.1884	215.762	216.031	215.699	215.626
10.1967	215.762	216.031	215.7	215.626
10.2051	215.764	216.031	215.699	215.626
10.2134	215.763	216.03	215.699	215.626
10.2217	215.764	216.03	215.699	215.626
10.2301	215.763	216.031	215.699	215.628
10.2384	215.762	216.03	215.701	215.628
10.2467	215.762	216.03	215.699	215.628
10.2551	215.763	216.03	215.7	215.629
10.2634	215.764	216.031	215.701	215.628
10.2717	215.765	216.031	215.701	215.628
10.28	215.765	216.031	215.699	215.628
10.2884	215.764	216.031	215.7	215.628
10.2967	215.765	216.03	215.701	215.628
10.305	215.765	216.03	215.7	215.63
10.3134	215.765	216.03	215.699	215.63
10.3217	215.764	216.029	215.702	215.629
10.33	215.764	216.03	215.701	215.628
10.3384	215.763	216.029	215.699	215.628
10.3467	215.761	216.029	215.7	215.629
10.355	215.763	216.029	215.698	215.628
10.3634	215.763	216.029	215.698	215.628
10.3717	215.763	216.029	215.7	215.628
10.38	215.764	216.029	215.701	215.628
10.3883	215.765	216.03	215.701	215.628
10.3967	215.765	216.03	215.699	215.628
10.405	215.765	216.029	215.699	215.628
10.4133	215.765	216.029	215.697	215.627
10.4217	215.765	216.029	215.697	215.627
10.43	215.764	216.029	215.698	215.628
10.4383	215.765	216.029	215.698	215.628
10.4466	215.765	216.029	215.698	215.628
10.455	215.766	216.029	215.698	215.626
10.4633	215.765	216.028	215.698	215.627
10.4716	215.766	216.028	215.698	215.627
10.48	215.765	216.028	215.698	215.626
10.4883	215.766	216.028	215.698	215.626
10.4966	215.766	216.028	215.699	215.625
10.505	215.767	216.028	215.699	215.625
10.5133	215.767	216.028	215.696	215.625
10.5216	215.767	216.028	215.697	215.624
10.53	215.767	216.028	215.697	215.624
10.5383	215.767	216.029	215.698	215.624
10.5466	215.767	216.029	215.698	215.624
10.5549	215.767	216.028	215.697	215.624
10.5633	215.768	216.027	215.697	215.624
10.5716	215.769	216.027	215.697	215.626
10.5799	215.769	216.026	215.695	215.625
10.5883	215.768	216.027	215.694	215.622
10.5966	215.769	216.026	215.696	215.624
10.6049	215.767	216.027	215.697	215.623
10.6133	215.768	216.026	215.698	215.625
10.6216	215.767	216.027	215.7	215.625
10.6299	215.767	216.027	215.702	215.625
10.6383	215.767	216.026	215.702	215.626
10.6466	215.767	216.027	215.703	215.625
10.6549	215.769	216.026	215.703	215.625
10.6632	215.769	216.026	215.704	215.624
10.6716	215.77	216.026	215.705	215.624
10.6799	215.77	216.026	215.705	215.624
10.6882	215.77	216.026	215.705	215.624
10.6966	215.771	216.026	215.705	215.625
10.7049	215.769	216.025	215.704	215.626
10.7132	215.769	216.025	215.706	215.626
10.7216	215.769	216.026	215.705	215.626
10.7299	215.768	216.026	215.705	215.626
10.7382	215.769	216.026	215.706	215.626
10.7466	215.769	216.026	215.706	215.628
10.7549	215.77	216.026	215.71	215.628
10.7632	215.771	216.025	215.71	215.626
10.7715	215.771	216.025	215.71	215.627
10.7799	215.771	216.025	215.71	215.626
10.7882	215.773	216.026	215.711	215.626
10.7965	215.773	216.025	215.712	215.624
10.8049	215.775	216.025	215.714	215.624
10.8132	215.774	216.025	215.713	215.623
10.8215	215.775	216.025	215.714	215.622
10.8299	215.775	216.024	215.716	215.622
10.8382	215.776	216.025	215.715	215.621
10.8465	215.774	216.024	215.715	215.622
10.8549	215.775	216.024	215.714	215.622
10.8632	215.777	216.024	215.715	215.62
10.8715	215.778	216.024	215.713	215.621
10.8798	215.778	216.024	215.713	215.619
10.8882	215.777	216.024	215.713	215.62
10.8965	215.777	216.024	215.713	215.619
10.9048	215.778	216.024	215.713	215.62
10.9132	215.779	216.024	215.714	215.618
10.9215	215.779	216.023	215.716	215.619
10.9298	215.779	216.023	215.717	215.62
10.9382	215.78	216.024	215.715	215.619
10.9465	215.78	216.023	215.714	215.619
10.9548	215.78	216.023	215.715	215.617
10.9632	215.781	216.023	215.716	215.618
10.9715	215.783	216.022	215.718	215.619
10.9798	215.781	216.022	215.718	215.62
10.9881	215.783	216.022	215.718	215.619
10.9965	215.783	216.023	215.72	215.619
11.0048	215.785	216.022	215.723	215.618
11.0131	215.783	216.021	215.723	215.618
11.0215	215.783	216.021	215.723	215.618
11.0298	215.786	216.021	215.724	215.617
11.0381	215.787	216.02	215.723	215.619
11.0465	215.788	216.022	215.723	215.617
11.0548	215.789	216.021	215.724	215.619
11.0631	215.79	216.02	215.724	215.619
11.0715	215.791	216.02	215.727	215.62
11.0798	215.79	216.02	215.729	215.62
11.0881	215.791	216.02	215.729	215.619
11.0964	215.793	216.02	215.727	215.619
11.1048	215.79	216.02	215.729	215.618
11.1131	215.791	216.02	215.728	215.618
11.1214	215.791	216.019	215.727	215.619
11.1298	215.791	216.019	215.727	215.619
11.1381	215.791	216.019	215.727	215.619
11.1464	215.79	216.018	215.726	215.619
11.1548	215.791	216.018	215.727	215.618
11.1631	215.793	216.018	215.726	215.618
11.1714	215.792	216.018	215.726	215.617
11.1798	215.79	216.018	215.728	215.619
11.1881	215.791	216.018	215.73	215.619
11.1964	215.791	216.018	215.73	215.619
11.2047	215.791	216.017	215.729	215.618
11.2131	215.79	216.017	215.729	215.618
11.2214	215.791	216.017	215.729	215.617
11.2297	215.79	216.017	215.73	215.618
11.2381	215.79	216.017	215.731	215.617
11.2464	215.788	216.017	215.731	215.617
11.2547	215.789	216.017	215.732	215.617
11.2631	215.79	216.017	215.733	215.617
11.2714	215.791	216.016	215.732	215.617
11.2797	215.791	216.016	215.732	215.616
11.2881	215.791	216.016	215.732	215.615
11.2964	215.792	216.016	215.733	215.615
11.3047	215.793	216.016	215.733	215.615
11.313	215.793	216.016	215.733	215.616
11.3214	215.793	216.016	215.733	215.617
11.3297	215.793	216.016	215.733	215.617
11.338	215.793	216.016	215.733	215.617
11.3464	215.792	216.017	215.731	215.617
11.3547	215.791	216.016	215.733	215.616
11.363	215.792	216.016	215.732	215.615
11.3714	215.791	216.016	215.732	215.615
11.3797	215.791	216.016	215.73	215.615
11.388	215.791	216.016	215.73	215.617
11.3963	215.793	216.017	215.731	215.615
11.4047	215.792	216.016	215.732	215.615
11.413	215.792	216.015	215.731	215.615
11.4213	215.792	216.015	215.731	215.617
11.4297	215.791	216.015	215.73	215.616
11.438	215.792	216.016	215.731	215.615
11.4463	215.792	216.016	215.731	215.615
11.4547	215.793	216.016	215.729	215.615
11.463	215.792	216.016	215.728	215.615
11.4713	215.791	216.015	215.729	215.615
11.4796	215.792	216.015	215.727	215.614
11.488	215.792	216.015	215.73	215.615
11.4963	215.795	216.015	215.729	215.615
11.5046	215.795	216.014	215.73	215.615
11.513	215.795	216.014	215.73	215.615
11.5213	215.795	216.014	215.729	215.614
11.5296	215.793	216.015	215.731	215.615
11.538	215.795	216.014	215.731	215.615
11.5463	215.794	216.015	215.732	215.615
11.5546	215.792	216.015	215.733	215.615
11.563	215.792	216.016	215.734	215.615
11.5713	215.793	216.015	215.735	215.617
11.5796	215.793	216.015	215.735	215.617
11.5879	215.793	216.015	215.735	215.617
11.5963	215.793	216.015	215.733	215.617
11.6046	215.793	216.014	215.734	215.616
11.6129	215.793	216.014	215.734	215.615
11.6213	215.793	216.014	215.733	215.615
11.6296	215.794	216.014	215.736	215.615
11.6379	215.794	216.015	215.736	215.615
11.6463	215.795	216.015	215.741	215.615
11.6546	215.795	216.014	215.739	215.614
11.6629	215.795	216.015	215.74	215.613
11.6713	215.795	216.014	215.743	215.614
11.6796	215.794	216.014	215.742	215.613
11.6879	215.795	216.015	215.741	215.613
11.6962	215.796	216.015	215.74	215.613
11.7046	215.796	216.014	215.74	215.612
11.7129	215.797	216.014	215.739	215.614
11.7212	215.795	216.014	215.738	215.617
11.7296	215.796	216.015	215.739	215.617
11.7379	215.797	216.014	215.74	215.617
11.7462	215.797	216.014	215.74	215.617
11.7546	215.796	216.015	215.741	215.617
11.7629	215.798	216.016	215.74	215.618
11.7712	215.797	216.016	215.74	215.618
11.7796	215.797	216.016	215.741	215.617
11.7879	215.797	216.016	215.74	215.617
11.7962	215.797	216.016	215.74	215.618
11.8046	215.796	216.015	215.74	215.619
11.8129	215.794	216.015	215.741	215.619
11.8212	215.792	216.016	215.739	215.619
11.8295	215.794	216.016	215.74	215.619
11.8379	215.794	216.016	215.742	215.619
11.8462	215.795	216.015	215.741	215.621
11.8545	215.795	216.015	215.741	215.619
11.8629	215.797	216.014	215.743	215.62
11.8712	215.795	216.014	215.741	215.62
11.8795	215.795	216.013	215.74	215.622
11.8879	215.793	216.014	215.741	215.622
11.8962	215.793	216.014	215.741	215.622
11.9045	215.795	216.014	215.742	215.622
11.9129	215.794	216.014	215.743	215.622
11.9212	215.794	216.014	215.742	215.622
11.9295	215.794	216.014	215.742	215.623
11.9378	215.795	216.015	215.743	215.622
11.9462	215.796	216.015	215.746	215.622
11.9545	215.795	216.015	215.746	215.623
11.9628	215.795	216.015	215.745	215.623
11.9712	215.795	216.014	215.746	215.622
11.9795	215.795	216.013	215.748	215.624
11.9878	215.794	216.013	215.747	215.624
11.9962	215.793	216.013	215.748	215.624
12.0045	215.795	216.014	215.749	215.624
12.0128	215.794	216.013	215.75	215.624
12.0212	215.794	216.014	215.75	215.624
12.0295	215.795	216.015	215.751	215.624
12.0378	215.795	216.015	215.751	215.624
12.0461	215.797	216.015	215.75	215.625
12.0545	215.796	216.015	215.751	215.626
12.0628	215.795	216.015	215.751	215.624
12.0711	215.795	216.015	215.75	215.624
12.0795	215.795	216.015	215.75	215.624
12.0878	215.793	216.015	215.752	215.622
12.0961	215.795	216.015	215.753	215.623
12.1044	215.795	216.015	215.755	215.623
12.1128	215.795	216.015	215.756	215.624
12.1211	215.795	216.016	215.756	215.623
12.1295	215.795	216.016	215.755	215.622
12.1378	215.794	216.016	215.755	215.623
12.1461	215.795	216.016	215.756	215.624
12.1544	215.795	216.016	215.756	215.624
12.1628	215.794	216.016	215.755	215.623
12.1711	215.794	216.016	215.755	215.623
12.1794	215.795	216.015	215.755	215.624
12.1878	215.794	216.016	215.756	215.624
12.1961	215.795	216.016	215.755	215.625
12.2044	215.793	216.016	215.756	215.626
12.2127	215.795	216.016	215.757	215.625
12.2211	215.794	216.016	215.757	215.625
12.2294	215.794	216.016	215.757	215.625
12.2377	215.793	216.016	215.759	215.624
12.2461	215.794	216.016	215.759	215.626
12.2544	215.793	216.017	215.759	215.626
12.2627	215.793	216.017	215.759	215.625
12.2711	215.795	216.017	215.76	215.626
12.2794	215.795	216.017	215.76	215.628
12.2877	215.796	216.017	215.759	215.628
12.2961	215.795	216.017	215.756	215.627
12.3044	215.796	216.017	215.758	215.626
12.3127	215.795	216.018	215.756	215.626
12.321	215.795	216.018	215.755	215.625
12.3294	215.796	216.018	215.755	215.626
12.3377	215.797	216.019	215.756	215.628
12.346	215.797	216.018	215.759	215.629
12.3544	215.797	216.018	215.756	215.628
12.3627	215.797	216.019	215.757	215.628
12.371	215.797	216.019	215.757	215.629
12.3794	215.797	216.018	215.757	215.628
12.3877	215.797	216.018	215.757	215.628
12.396	215.798	216.018	215.757	215.627
12.4044	215.798	216.018	215.759	215.627
12.4127	215.799	216.018	215.758	215.626
12.421	215.8	216.018	215.758	215.626
12.4293	215.799	216.018	215.759	215.627
12.4377	215.799	216.018	215.759	215.628
12.446	215.798	216.018	215.76	215.629
12.4543	215.8	216.018	215.758	215.631
12.4627	215.801	216.018	215.758	215.63
12.471	215.799	216.017	215.757	215.63
12.4793	215.8	216.017	215.757	215.628
12.4877	215.799	216.017	215.757	215.629
12.496	215.799	216.017	215.757	215.628
12.5043	215.8	216.017	215.76	215.63
12.5127	215.8	216.017	215.761	215.631
12.521	215.801	216.017	215.759	215.631
12.5293	215.8	216.016	215.759	215.63
12.5376	215.801	216.015	215.759	215.629
12.546	215.8	216.015	215.757	215.628
12.5543	215.8	216.015	215.758	215.629
12.5626	215.801	216.016	215.757	215.629
12.571	215.801	216.015	215.758	215.628
12.5793	215.803	216.015	215.759	215.63
12.5876	215.802	216.015	215.761	215.63
12.596	215.803	216.015	215.761	215.63
12.6043	215.803	216.016	215.762	215.628
12.6126	215.803	216.016	215.762	215.631
12.621	215.803	216.016	215.761	215.632
12.6293	215.803	216.016	215.76	215.631
12.6376	215.803	216.016	215.761	215.631
12.6459	215.803	216.015	215.76	215.63
12.6543	215.802	216.016	215.759	215.63
12.6626	215.803	216.016	215.758	215.63
12.6709	215.804	216.016	215.757	215.63
12.6793	215.803	216.016	215.757	215.63
12.6876	215.802	216.016	215.756	215.631
12.6959	215.803	216.016	215.757	215.631
12.7043	215.803	216.016	215.756	215.631
12.7126	215.804	216.016	215.756	215.632
12.7209	215.803	216.016	215.757	215.631
12.7293	215.803	216.017	215.755	215.63
12.7376	215.803	216.017	215.758	215.63
12.7459	215.804	216.017	215.756	215.63
12.7543	215.803	216.017	215.756	215.63
12.7626	215.803	216.018	215.757	215.633
12.7709	215.805	216.018	215.758	215.632
12.7792	215.81	216.018	215.759	215.633
12.7876	215.813	216.018	215.756	215.633
12.7959	215.815	216.019	215.754	215.633
12.8042	215.815	216.019	215.753	215.633
12.8126	215.816	216.019	215.752	215.633
12.8209	215.816	216.019	215.753	215.635
12.8292	215.817	216.019	215.752	215.635
12.8376	215.817	216.019	215.75	215.635
12.8459	215.817	216.019	215.751	215.635
12.8542	215.816	216.019	215.751	215.635
12.8625	215.817	216.019	215.751	215.635
12.8709	215.816	216.019	215.752	215.637
12.8792	215.818	216.019	215.752	215.635
12.8875	215.818	216.019	215.751	215.637
12.8959	215.817	216.019	215.751	215.639
12.9042	215.818	216.019	215.751	215.64
12.9125	215.819	216.019	215.75	215.639
12.9209	215.817	216.019	215.753	215.64
12.9292	215.817	216.019	215.753	215.64
12.9375	215.817	216.018	215.752	215.638
12.9459	215.817	216.018	215.752	215.638
12.9542	215.818	216.017	215.752	215.639
12.9625	215.82	216.017	215.751	215.64
12.9708	215.821	216.018	215.751	215.64
12.9792	215.821	216.018	215.752	215.64
12.9875	215.821	216.018	215.753	215.64
12.9958	215.82	216.018	215.752	215.641
13.0042	215.815	216.018	215.751	215.642
13.0125	215.812	216.017	215.751	215.643
13.0208	215.809	216.018	215.751	215.643
13.0292	215.808	216.018	215.751	215.642
13.0375	215.809	216.018	215.75	215.642
13.0458	215.809	216.018	215.751	215.644
13.0541	215.809	216.017	215.752	215.644
13.0625	215.809	216.017	215.754	215.642
13.0708	215.809	216.018	215.751	215.642
13.0791	215.809	216.017	215.751	215.643
13.0875	215.809	216.017	215.752	215.643
13.0958	215.809	216.017	215.753	215.643
13.1041	215.809	216.017	215.753	215.642
13.1125	215.808	216.018	215.756	215.643
13.1208	215.808	216.017	215.754	215.643
13.1291	215.808	216.018	215.753	215.644
13.1375	215.807	216.018	215.752	215.644
13.1458	215.808	216.017	215.754	215.642
13.1541	215.808	216.017	215.755	215.643
13.1624	215.809	216.018	215.755	215.644
13.1708	215.809	216.018	215.755	215.644
13.1791	215.81	216.017	215.758	215.644
13.1874	215.81	216.017	215.757	215.644
13.1958	215.81	216.017	215.757	215.644
13.2041	215.81	216.017	215.756	215.644
13.2124	215.811	216.016	215.757	215.644
13.2208	215.811	216.016	215.756	215.644
13.2291	215.812	216.015	215.756	215.644
13.2374	215.813	216.015	215.757	215.644
13.2458	215.813	216.015	215.758	215.645
13.2541	215.812	216.016	215.759	215.644
13.2624	215.812	216.015	215.759	215.644
13.2707	215.813	216.016	215.76	215.643
13.2791	215.811	216.016	215.761	215.642
13.2874	215.81	216.015	215.761	215.644
13.2957	215.811	216.016	215.761	215.644
13.3041	215.809	216.016	215.762	215.644
13.3124	215.809	216.016	215.763	215.644
13.3207	215.809	216.016	215.765	215.643
13.3291	215.809	216.016	215.762	215.642
13.3374	215.809	216.016	215.763	215.642
13.3457	215.809	216.015	215.762	215.642
13.3541	215.81	216.015	215.763	215.642
13.3624	215.809	216.015	215.763	215.644
13.3707	215.809	216.015	215.761	215.644
13.379	215.811	216.016	215.762	215.644
13.3874	215.812	216.016	215.764	215.644
13.3957	215.811	216.016	215.764	215.644
13.404	215.811	216.016	215.764	215.644
13.4124	215.812	216.016	215.764	215.644
13.4207	215.813	216.016	215.764	215.645
13.429	215.811	216.015	215.764	215.644
13.4374	215.812	216.014	215.768	215.644
13.4457	215.811	216.015	215.771	215.644
13.454	215.811	216.014	215.769	215.644
13.4624	215.812	216.015	215.769	215.644
13.4707	215.811	216.015	215.77	215.644
13.479	215.81	216.015	215.772	215.645
13.4873	215.812	216.015	215.772	215.645
13.4957	215.81	216.015	215.772	215.644
13.504	215.811	216.015	215.771	215.644
13.5123	215.811	216.014	215.771	215.644
13.5207	215.811	216.014	215.771	215.646
13.529	215.811	216.013	215.771	215.648
13.5373	215.812	216.013	215.769	215.649
13.5457	215.813	216.013	215.771	215.649
13.554	215.811	216.013	215.77	215.65
13.5623	215.813	216.013	215.768	215.65
13.5707	215.815	216.013	215.768	215.65
13.579	215.813	216.012	215.769	215.65
13.5873	215.813	216.013	215.769	215.649
13.5956	215.813	216.013	215.769	215.65
13.604	215.812	216.013	215.771	215.649
13.6123	215.812	216.013	215.769	215.649
13.6206	215.812	216.013	215.77	215.65
13.629	215.813	216.013	215.771	215.651
13.6373	215.813	216.012	215.772	215.651
13.6456	215.813	216.012	215.772	215.65
13.654	215.812	216.012	215.773	215.651
13.6623	215.811	216.012	215.771	215.649
13.6706	215.811	216.012	215.771	215.649
13.679	215.811	216.011	215.77	215.65
13.6873	215.811	216.011	215.77	215.652
13.6956	215.81	216.012	215.771	215.651
13.7039	215.809	216.012	215.772	215.651
13.7123	215.811	216.012	215.774	215.65
13.7206	215.81	216.012	215.775	215.649
13.7289	215.81	216.012	215.776	215.649
13.7373	215.811	216.011	215.776	215.649
13.7456	215.811	216.011	215.776	215.649
13.7539	215.813	216.012	215.775	215.648
13.7623	215.813	216.012	215.777	215.648
13.7706	215.813	216.011	215.776	215.647
13.7789	215.812	216.01	215.778	215.647
13.7873	215.812	216.01	215.779	215.648
13.7956	215.813	216.01	215.779	215.648
13.8039	215.813	216.01	215.779	215.649
13.8122	215.813	216.01	215.78	215.647
13.8206	215.813	216.01	215.778	215.646
13.8289	215.811	216.011	215.779	215.644
13.8372	215.812	216.01	215.779	215.644
13.8456	215.811	216.01	215.78	215.644
13.8539	215.81	216.01	215.781	215.645
13.8622	215.811	216.01	215.782	215.645
13.8706	215.811	216.01	215.78	215.647
13.8789	215.812	216.01	215.78	215.646
13.8872	215.812	216.009	215.78	215.647
13.8956	215.811	216.009	215.782	215.645
13.9039	215.813	216.009	215.781	215.645
13.9122	215.813	216.009	215.779	215.644
13.9205	215.815	216.009	215.781	215.645
13.9289	215.815	216.008	215.782	215.646
13.9372	215.813	216.008	215.783	215.645
13.9455	215.811	216.008	215.782	215.646
13.9539	215.813	216.008	215.783	215.647
13.9622	215.813	216.008	215.782	215.647
13.9705	215.811	216.008	215.782	215.647
13.9788	215.811	216.008	215.783	215.646
13.9872	215.812	216.007	215.786	215.647
13.9955	215.813	216.007	215.786	215.647
14.0038	215.813	216.007	215.787	215.646
14.0122	215.813	216.007	215.785	215.645
14.0205	215.811	216.007	215.786	215.645
14.0288	215.812	216.006	215.786	215.645
14.0372	215.811	216.006	215.785	215.646
14.0455	215.812	216.007	215.784	215.646
14.0538	215.812	216.006	215.785	215.647
14.0622	215.813	216.006	215.787	215.647
14.0705	215.813	216.006	215.786	215.647
14.0788	215.815	216.007	215.785	215.646
14.0871	215.813	216.007	215.785	215.646
14.0955	215.813	216.007	215.785	215.647
14.1038	215.813	216.007	215.784	215.647
14.1121	215.814	216.008	215.786	215.646
14.1205	215.813	216.007	215.786	215.644
14.1288	215.815	216.007	215.787	215.647
14.1371	215.815	216.006	215.788	215.647
14.1455	215.814	216.006	215.787	215.647
14.1538	215.816	216.007	215.787	215.648
14.1621	215.817	216.007	215.788	215.647
14.1705	215.818	216.007	215.788	215.646
14.1788	215.817	216.007	215.788	215.645
14.1871	215.817	216.006	215.787	215.646
14.1954	215.817	216.006	215.786	215.646
14.2038	215.816	216.006	215.786	215.645
14.2121	215.817	216.007	215.787	215.646
14.2204	215.817	216.006	215.788	215.647
14.2288	215.817	216.006	215.789	215.645
14.2371	215.817	216.006	215.789	215.647
14.2454	215.816	216.006	215.79	215.645
14.2538	215.817	216.005	215.793	215.646
14.2621	215.815	216.006	215.79	215.646
14.2704	215.817	216.006	215.791	215.647
14.2788	215.816	216.006	215.791	215.648
14.2871	215.816	216.006	215.791	215.647
14.2954	215.817	216.006	215.792	215.647
14.3038	215.815	216.006	215.794	215.647
14.3121	215.814	216.006	215.795	215.647
14.3204	215.813	216.006	215.797	215.648
14.3287	215.812	216.005	215.796	215.648
14.3371	215.812	216.006	215.795	215.647
14.3454	215.813	216.006	215.795	215.648
14.3537	215.812	216.005	215.796	215.648
14.3621	215.812	216.005	215.794	215.648
14.3704	215.811	216.005	215.794	215.65
14.3787	215.812	216.006	215.796	215.649
14.3871	215.813	216.005	215.799	215.651
14.3954	215.813	216.005	215.799	215.649
14.4037	215.813	216.005	215.799	215.65
14.4121	215.812	216.005	215.801	215.649
14.4204	215.813	216.005	215.804	215.649
14.4287	215.812	216.005	215.802	215.651
14.437	215.813	216.005	215.802	215.65
14.4454	215.813	216.004	215.802	215.651
14.4537	215.812	216.004	215.803	215.651
14.462	215.812	216.005	215.803	215.651
14.4704	215.813	216.005	215.802	215.65
14.4787	215.813	216.005	215.806	215.651
14.487	215.812	216.005	215.805	215.652
14.4954	215.812	216.005	215.807	215.654
14.5037	215.813	216.006	215.806	215.654
14.512	215.811	216.005	215.808	215.653
14.5204	215.812	216.004	215.807	215.653
14.5287	215.812	216.005	215.807	215.652
14.537	215.812	216.005	215.807	215.653
14.5453	215.813	216.006	215.807	215.652
14.5537	215.811	216.005	215.809	215.653
14.562	215.81	216.005	215.808	215.652
14.5703	215.812	216.005	215.809	215.651
14.5787	215.811	216.006	215.81	215.651
14.587	215.811	216.006	215.811	215.652
14.5953	215.809	216.005	215.811	215.653
14.6037	215.81	216.005	215.811	215.653
14.612	215.809	216.005	215.812	215.652
14.6203	215.811	216.005	215.814	215.652
14.6287	215.809	216.005	215.814	215.653
14.637	215.808	216.005	215.815	215.656
14.6453	215.807	216.005	215.816	215.654
14.6536	215.807	216.005	215.818	215.655
14.662	215.808	216.004	215.819	215.656
14.6703	215.807	216.003	215.818	215.656
14.6786	215.806	216.001	215.819	215.655
14.687	215.805	216	215.821	215.656
14.6953	215.805	216	215.821	215.656
14.7036	215.805	216	215.821	215.658
14.7119	215.806	216	215.823	215.658
14.7203	215.804	216.001	215.825	215.658
14.7286	215.803	216.002	215.827	215.658
14.7369	215.801	216.002	215.826	215.656
14.7453	215.801	216.002	215.827	215.656
14.7536	215.801	216.003	215.828	215.656
14.7619	215.8	216.003	215.829	215.656
14.7703	215.798	216.003	215.831	215.656
14.7786	215.797	216.004	215.832	215.656
14.7869	215.796	216.004	215.834	215.658
14.7953	215.795	216.004	215.834	215.658
14.8036	215.792	216.005	215.835	215.658
14.8119	215.791	216.006	215.836	215.658
14.8202	215.79	216.006	215.835	215.657
14.8286	215.787	216.006	215.836	215.656
14.8369	215.787	216.006	215.837	215.657
14.8452	215.784	216.006	215.839	215.656
14.8536	215.782	216.006	215.839	215.655
14.8619	215.779	216.006	215.841	215.656
14.8702	215.777	216.006	215.842	215.655
14.8786	215.776	216.006	215.845	215.656
14.8869	215.775	216.005	215.846	215.657
14.8952	215.771	216.005	215.847	215.658
14.9036	215.768	216.006	215.848	215.658
14.9119	215.767	216.006	215.85	215.658
14.9202	215.763	216.006	215.85	215.658
14.9285	215.759	216.006	215.85	215.66
14.9369	215.759	216.005	215.853	215.658
14.9452	215.755	216.006	215.853	215.657
14.9535	215.751	216.006	215.853	215.656
14.9619	215.747	216.006	215.854	215.657
14.9702	215.744	216.006	215.85	215.66
14.9785	215.741	216.005	215.852	215.66
14.9869	215.736	216.005	215.852	215.66
14.9952	215.732	216.005	215.853	215.66
15.0035	215.729	216.005	215.853	215.66
15.0119	215.723	216.005	215.856	215.66
15.0202	215.719	216.004	215.855	215.658
15.0285	215.715	216.004	215.857	215.659
15.0368	215.711	216.004	215.857	215.659
15.0452	215.705	216.004	215.855	215.658
15.0535	215.7	216.004	215.858	215.658
15.0618	215.695	216.004	215.858	215.66
15.0702	215.69	216.004	215.858	215.659
15.0785	215.685	216.005	215.857	215.659
15.0868	215.679	216.004	215.857	215.66
15.0952	215.673	216.003	215.857	215.66
15.1035	215.668	216.003	215.86	215.661
15.1118	215.662	216.003	215.859	215.662
15.1202	215.655	216.003	215.861	215.662
15.1285	215.65	216.002	215.86	215.662
15.1368	215.645	216.002	215.86	215.663
15.1451	215.637	216.003	215.859	215.661
15.1535	215.631	216.003	215.863	215.662
15.1618	215.626	216.002	215.864	215.664
15.1701	215.621	216.003	215.864	215.663
15.1785	215.614	216.002	215.864	215.665
15.1868	215.609	216.002	215.865	215.664
15.1951	215.603	216.002	215.865	215.665
15.2035	215.597	216.002	215.864	215.662
15.2118	215.591	216.002	215.865	215.662
15.2201	215.585	216.001	215.867	215.663
15.2285	215.579	216.002	215.867	215.662
15.2368	215.572	216.002	215.869	215.662
15.2451	215.565	216.002	215.87	215.662
15.2535	215.561	216.002	215.871	215.663
15.2618	215.553	216.002	215.872	215.662
15.2701	215.547	216.002	215.871	215.662
15.2784	215.541	216.001	215.872	215.662
15.2868	215.537	216.001	215.872	215.661
15.2951	215.531	216	215.874	215.662
15.3034	215.525	216	215.875	215.662
15.3118	215.519	216.001	215.875	215.662
15.3201	215.515	216.001	215.878	215.663
15.3284	215.509	216	215.879	215.665
15.3368	215.507	216	215.879	215.665
15.3451	215.5	216	215.881	215.667
15.3534	215.496	216	215.88	215.665
15.3617	215.49	215.999	215.882	215.665
15.3701	215.487	215.999	215.884	215.665
15.3784	215.483	215.999	215.882	215.664
15.3867	215.48	215.999	215.882	215.665
15.3951	215.475	216	215.884	215.665
15.4034	215.469	215.999	215.885	215.665
15.4117	215.466	215.999	215.884	215.665
15.4201	215.463	215.999	215.882	215.666
15.4284	215.46	215.999	215.883	215.667
15.4367	215.457	215.999	215.884	215.667
15.4451	215.455	215.998	215.882	215.666
15.4534	215.453	215.998	215.885	215.666
15.4617	215.451	215.998	215.886	215.666
15.47	215.447	215.998	215.887	215.667
15.4784	215.445	215.998	215.888	215.667
15.4867	215.444	215.997	215.889	215.668
15.495	215.442	215.997	215.888	215.667
15.5034	215.441	215.997	215.889	215.668
15.5117	215.438	215.997	215.89	215.667
15.52	215.438	215.997	215.891	215.668
15.5284	215.436	215.997	215.892	215.67
15.5367	215.434	215.997	215.894	215.67
15.545	215.433	215.997	215.894	215.671
15.5534	215.433	215.996	215.895	215.672
15.5617	215.433	215.996	215.896	215.674
15.57	215.431	215.997	215.894	215.673
15.5783	215.431	215.996	215.894	215.674
15.5867	215.431	215.996	215.894	215.673
15.595	215.432	215.996	215.897	215.671
15.6033	215.431	215.996	215.899	215.671
15.6117	215.431	215.996	215.9	215.67
15.62	215.432	215.995	215.9	215.67
15.6283	215.433	215.995	215.9	215.67
15.6367	215.432	215.994	215.901	215.672
15.645	215.432	215.995	215.899	215.67
15.6533	215.432	215.995	215.899	215.672
15.6616	215.433	215.994	215.9	215.673
15.67	215.433	215.994	215.902	215.672
15.6783	215.434	215.995	215.902	215.672
15.6866	215.435	215.995	215.905	215.672
15.695	215.435	215.994	215.906	215.672
15.7033	215.435	215.993	215.905	215.673
15.7116	215.437	215.995	215.904	215.674
15.72	215.438	215.994	215.906	215.672
15.7283	215.438	215.993	215.906	215.672
15.7366	215.438	215.994	215.906	215.672
15.7449	215.439	215.994	215.904	215.673
15.7533	215.44	215.994	215.906	215.673
15.7616	215.44	215.994	215.905	215.672
15.7699	215.438	215.994	215.907	215.671
15.7783	215.439	215.994	215.906	215.672
15.7866	215.439	215.993	215.906	215.671
15.7949	215.443	215.993	215.906	215.671
15.8033	215.441	215.994	215.908	215.672
15.8116	215.444	215.993	215.908	215.672
15.8199	215.445	215.993	215.908	215.672
15.8283	215.445	215.993	215.909	215.673
15.8366	215.445	215.992	215.912	215.674
15.8449	215.445	215.992	215.912	215.674
15.8532	215.447	215.993	215.911	215.672
15.8616	215.446	215.992	215.912	215.672
15.8699	215.447	215.992	215.914	215.672
15.8782	215.449	215.992	215.912	215.672
15.8866	215.449	215.992	215.911	215.673
15.8949	215.45	215.992	215.911	215.673
15.9032	215.451	215.991	215.913	215.672
15.9116	215.451	215.991	215.914	215.672
15.9199	215.453	215.992	215.915	215.672
15.9282	215.454	215.992	215.915	215.674
15.9366	215.455	215.991	215.916	215.672
15.9449	215.456	215.991	215.915	215.672
15.9532	215.457	215.992	215.914	215.672
15.9616	215.457	215.991	215.916	215.672
15.9699	215.457	215.991	215.917	215.673
15.9782	215.456	215.991	215.918	215.673
15.9865	215.459	215.99	215.919	215.672
15.9949	215.461	215.989	215.92	215.672
16.0032	215.462	215.989	215.918	215.67
16.0115	215.463	215.989	215.919	215.669
16.0199	215.467	215.989	215.921	215.667
16.0282	215.467	215.989	215.922	215.667
16.0365	215.467	215.989	215.921	215.667
16.0449	215.468	215.989	215.922	215.667
16.0532	215.471	215.989	215.922	215.668
16.0615	215.471	215.989	215.922	215.667
16.0698	215.473	215.988	215.922	215.667
16.0782	215.474	215.988	215.92	215.665
16.0865	215.476	215.989	215.92	215.665
16.0948	215.476	215.988	215.919	215.664
16.1032	215.477	215.988	215.918	215.664
16.1115	215.479	215.989	215.919	215.663
16.1198	215.48	215.989	215.915	215.663
16.1282	215.481	215.988	215.916	215.662
16.1365	215.481	215.988	215.916	215.665
16.1448	215.481	215.988	215.917	215.664
16.1532	215.483	215.988	215.918	215.664
16.1615	215.483	215.989	215.918	215.665
16.1698	215.483	215.988	215.919	215.665
16.1781	215.483	215.988	215.919	215.663
16.1865	215.482	215.988	215.919	215.662
16.1948	215.483	215.987	215.921	215.662
16.2031	215.485	215.987	215.923	215.662
16.2115	215.485	215.987	215.924	215.662
16.2198	215.487	215.987	215.922	215.662
16.2281	215.488	215.987	215.923	215.66
16.2365	215.489	215.987	215.924	215.66
16.2448	215.491	215.987	215.924	215.661
16.2531	215.492	215.987	215.924	215.661
16.2615	215.493	215.987	215.923	215.662
16.2698	215.495	215.987	215.925	215.662
16.2781	215.495	215.987	215.924	215.662
16.2864	215.499	215.986	215.923	215.66
16.2948	215.499	215.986	215.925	215.662
16.3031	215.501	215.985	215.925	215.661
16.3114	215.501	215.986	215.925	215.66
16.3198	215.503	215.985	215.924	215.66
16.3281	215.505	215.986	215.924	215.661
16.3364	215.508	215.986	215.924	215.66
16.3448	215.507	215.985	215.924	215.659
16.3531	215.509	215.985	215.924	215.66
16.3614	215.511	215.986	215.926	215.659
16.3697	215.512	215.985	215.925	215.659
16.3781	215.514	215.985	215.925	215.66
16.3864	215.515	215.985	215.925	215.659
16.3947	215.516	215.985	215.926	215.658
16.4031	215.517	215.985	215.926	215.658
16.4114	215.519	215.985	215.925	215.656
16.4197	215.522	215.985	215.923	215.656
16.4281	215.523	215.985	215.925	215.656
16.4364	215.525	215.985	215.926	215.657
16.4447	215.525	215.985	215.928	215.657
16.4531	215.527	215.985	215.928	215.658
16.4614	215.528	215.984	215.929	215.657
16.4697	215.529	215.985	215.929	215.658
16.478	215.531	215.985	215.929	215.659
16.4864	215.531	215.985	215.929	215.658
16.4947	215.532	215.985	215.931	215.658
16.503	215.532	215.985	215.93	215.657
16.5114	215.536	215.985	215.929	215.656
16.5197	215.539	215.985	215.932	215.656
16.528	215.541	215.985	215.932	215.656
16.5364	215.541	215.985	215.931	215.657
16.5447	215.543	215.985	215.929	215.658
16.553	215.543	215.985	215.93	215.658
16.5614	215.546	215.985	215.927	215.656
16.5697	215.547	215.985	215.927	215.656
16.578	215.549	215.985	215.928	215.654
16.5863	215.549	215.985	215.93	215.654
16.5947	215.55	215.985	215.93	215.653
16.603	215.551	215.985	215.932	215.653
16.6113	215.553	215.985	215.933	215.653
16.6197	215.553	215.984	215.931	215.653
16.628	215.554	215.985	215.931	215.652
16.6363	215.555	215.985	215.932	215.653
16.6447	215.555	215.985	215.932	215.652
16.653	215.557	215.986	215.933	215.652
[truncated: 1,121 more rows]
