# Supplementary material for: Synthesis of pH-Sensitive and Self-Fluorescent Polymeric Micelles Derived From Rosin and Vegetable Oils via ATRP
Source: Front Bioeng Biotechnol. 2021 Nov 2;9:753808. doi: 10.3389/fbioe.2021.753808 (PMC8596564; doi:10.3389/fbioe.2021.753808)
Supplement: Supplementary file 2 [file DataSheet1.ZIP › ╘¡╩╝╩2╛▌/Data for Figure2ú¿bú⌐.xlsx]

## Sheet: Sheet1
Retention Volume (mL)	20min_01.vdt	120min_01.vdt	100min_01.vdt	80min_01.vdt	60min_01.vdt	40min_01.vdt
0.00833	215.232	215.047	215.239	214.889	215.115	215.312
0.01666	215.232	215.046	215.239	214.888	215.109	215.311
0.02499	215.232	215.046	215.237	214.887	215.103	215.311
0.03332	215.231	215.046	215.235	214.887	215.099	215.309
0.04165	215.232	215.047	215.235	214.887	215.092	215.308
0.04998	215.232	215.046	215.234	214.885	215.086	215.309
0.05831	215.232	215.045	215.234	214.884	215.079	215.307
0.06665	215.229	215.043	215.233	214.881	215.075	215.305
0.07498	215.229	215.042	215.233	214.879	215.07	215.305
0.08331	215.23	215.04	215.235	214.879	215.064	215.303
0.09164	215.23	215.04	215.234	214.881	215.059	215.302
0.09997	215.231	215.04	215.234	214.882	215.053	215.301
0.1083	215.23	215.043	215.234	214.88	215.048	215.3
0.11663	215.232	215.043	215.234	214.879	215.041	215.301
0.12496	215.231	215.044	215.235	214.88	215.035	215.301
0.13329	215.23	215.045	215.236	214.878	215.029	215.299
0.14162	215.232	215.046	215.235	214.879	215.023	215.301
0.14995	215.232	215.048	215.237	214.878	215.017	215.3
0.15828	215.232	215.051	215.238	214.877	215.011	215.299
0.16661	215.232	215.051	215.24	214.877	215.007	215.299
0.17494	215.231	215.053	215.242	214.876	215	215.295
0.18327	215.232	215.054	215.244	214.875	214.995	215.295
0.19161	215.232	215.054	215.242	214.871	214.991	215.294
0.19994	215.231	215.055	215.242	214.871	214.986	215.292
0.20827	215.232	215.056	215.242	214.872	214.981	215.292
0.2166	215.23	215.058	215.242	214.87	214.973	215.291
0.22493	215.232	215.056	215.242	214.87	214.967	215.291
0.23326	215.231	215.056	215.244	214.868	214.963	215.291
0.24159	215.229	215.056	215.244	214.867	214.959	215.289
0.24992	215.227	215.056	215.244	214.865	214.954	215.289
0.25825	215.226	215.056	215.245	214.865	214.949	215.287
0.26658	215.225	215.053	215.245	214.862	214.945	215.286
0.27491	215.225	215.055	215.244	214.862	214.941	215.286
0.28324	215.227	215.057	215.245	214.862	214.936	215.285
0.29157	215.229	215.056	215.245	214.86	214.932	215.284
0.2999	215.226	215.057	215.245	214.859	214.929	215.283
0.30823	215.225	215.056	215.244	214.858	214.925	215.283
0.31657	215.227	215.053	215.245	214.857	214.923	215.281
0.3249	215.226	215.053	215.245	214.856	214.921	215.281
0.33323	215.227	215.051	215.245	214.854	214.916	215.281
0.34156	215.226	215.051	215.244	214.854	214.913	215.279
0.34989	215.227	215.05	215.245	214.854	214.913	215.279
0.35822	215.225	215.05	215.244	214.853	214.91	215.278
0.36655	215.225	215.05	215.245	214.854	214.907	215.278
0.37488	215.226	215.049	215.244	214.854	214.905	215.277
0.38321	215.227	215.049	215.245	214.854	214.903	215.275
0.39154	215.224	215.049	215.245	214.854	214.901	215.275
0.39987	215.225	215.048	215.245	214.852	214.899	215.274
0.4082	215.224	215.048	215.245	214.85	214.9	215.273
0.41653	215.222	215.047	215.245	214.848	214.897	215.274
0.42486	215.222	215.045	215.243	214.847	214.897	215.273
0.43319	215.222	215.045	215.242	214.843	214.895	215.273
0.44153	215.222	215.045	215.244	214.844	214.894	215.273
0.44986	215.222	215.043	215.242	214.844	214.893	215.271
0.45819	215.222	215.044	215.241	214.844	214.891	215.27
0.46652	215.222	215.043	215.242	214.843	214.892	215.269
0.47485	215.225	215.042	215.242	214.842	214.891	215.269
0.48318	215.224	215.042	215.244	214.839	214.891	215.267
0.49151	215.222	215.043	215.245	214.839	214.891	215.265
0.49984	215.222	215.043	215.244	214.838	214.891	215.267
0.50817	215.222	215.044	215.243	214.839	214.891	215.265
0.5165	215.223	215.045	215.241	214.84	214.892	215.264
0.52483	215.223	215.044	215.244	214.841	214.893	215.263
0.53316	215.222	215.044	215.243	214.837	214.892	215.263
0.54149	215.224	215.045	215.244	214.837	214.891	215.263
0.54982	215.223	215.046	215.246	214.837	214.892	215.261
0.55815	215.224	215.044	215.245	214.834	214.891	215.261
0.56649	215.224	215.043	215.245	214.831	214.893	215.261
0.57482	215.226	215.041	215.245	214.83	214.893	215.261
0.58315	215.226	215.041	215.245	214.831	214.892	215.26
0.59148	215.226	215.04	215.244	214.832	214.893	215.258
0.59981	215.227	215.041	215.245	214.833	214.893	215.257
0.60814	215.227	215.042	215.245	214.831	214.895	215.257
0.61647	215.227	215.042	215.245	214.831	214.895	215.256
0.6248	215.227	215.041	215.244	214.828	214.896	215.257
0.63313	215.228	215.042	215.244	214.829	214.895	215.256
0.64146	215.227	215.042	215.242	214.829	214.895	215.255
0.64979	215.228	215.043	215.243	214.828	214.895	215.255
0.65812	215.228	215.044	215.244	214.83	214.897	215.253
0.66645	215.229	215.044	215.245	214.829	214.897	215.252
0.67478	215.23	215.041	215.243	214.827	214.897	215.252
0.68311	215.229	215.04	215.244	214.829	214.896	215.252
0.69145	215.237	215.041	215.244	214.828	214.898	215.251
0.69978	215.239	215.042	215.244	214.827	214.899	215.252
0.70811	215.243	215.042	215.245	214.826	214.901	215.252
0.71644	215.247	215.041	215.246	214.825	214.901	215.251
0.72477	215.247	215.038	215.247	214.826	214.901	215.25
0.7331	215.246	215.036	215.247	214.823	214.903	215.25
0.74143	215.248	215.038	215.245	214.823	214.903	215.25
0.74976	215.249	215.039	215.243	214.822	214.904	215.248
0.75809	215.248	215.041	215.245	214.823	214.905	215.248
0.76642	215.248	215.041	215.243	214.824	214.905	215.249
0.77475	215.247	215.042	215.243	214.824	214.905	215.247
0.78308	215.248	215.04	215.244	214.823	214.907	215.247
0.79141	215.247	215.039	215.245	214.821	214.907	215.247
0.79974	215.248	215.041	215.245	214.819	214.909	215.246
0.80807	215.248	215.041	215.245	214.82	214.911	215.247
0.81641	215.248	215.042	215.243	214.82	214.911	215.247
0.82474	215.248	215.042	215.244	214.819	214.911	215.247
0.83307	215.25	215.043	215.243	214.817	214.911	215.245
0.8414	215.249	215.041	215.243	214.816	214.913	215.245
0.84973	215.252	215.041	215.241	214.817	214.913	215.245
0.85806	215.252	215.041	215.243	214.816	214.915	215.245
0.86639	215.249	215.041	215.244	214.814	214.915	215.245
0.87472	215.249	215.04	215.244	214.814	214.915	215.244
0.88305	215.251	215.042	215.244	214.814	214.915	215.243
0.89138	215.252	215.043	215.245	214.814	214.915	215.243
0.89971	215.253	215.043	215.244	214.812	214.915	215.243
0.90804	215.251	215.043	215.242	214.811	214.916	215.242
0.91637	215.25	215.043	215.242	214.811	214.916	215.243
0.9247	215.248	215.041	215.24	214.81	214.918	215.243
0.93303	215.248	215.039	215.241	214.811	214.92	215.242
0.94137	215.249	215.039	215.239	214.809	214.921	215.242
0.9497	215.25	215.038	215.239	214.808	214.921	215.243
0.95803	215.25	215.038	215.238	214.805	214.922	215.241
0.96636	215.252	215.039	215.24	214.805	214.924	215.239
0.97469	215.249	215.038	215.238	214.807	214.924	215.24
0.98302	215.252	215.038	215.238	214.806	214.925	215.241
0.99135	215.253	215.039	215.24	214.807	214.927	215.243
0.99968	215.252	215.04	215.237	214.806	214.928	215.241
1.00801	215.252	215.038	215.237	214.805	214.929	215.241
1.01634	215.253	215.037	215.238	214.805	214.93	215.243
1.02467	215.252	215.038	215.237	214.805	214.931	215.24
1.033	215.252	215.038	215.235	214.805	214.933	215.241
1.04133	215.253	215.037	215.235	214.803	214.934	215.24
1.04966	215.253	215.036	215.235	214.802	214.934	215.239
1.05799	215.254	215.035	215.235	214.802	214.936	215.238
1.06633	215.255	215.037	215.234	214.803	214.937	215.237
1.07466	215.255	215.036	215.235	214.803	214.937	215.239
1.08299	215.254	215.038	215.234	214.802	214.94	215.239
1.09132	215.257	215.038	215.233	214.801	214.94	215.239
1.09965	215.256	215.037	215.233	214.802	214.941	215.238
1.10798	215.256	215.038	215.235	214.801	214.941	215.239
1.11631	215.256	215.038	215.235	214.803	214.942	215.239
1.12464	215.255	215.036	215.235	214.803	214.943	215.239
1.13297	215.256	215.037	215.235	214.803	214.944	215.237
1.1413	215.256	215.038	215.235	214.8	214.946	215.237
1.14963	215.256	215.036	215.235	214.8	214.947	215.235
1.15796	215.255	215.038	215.234	214.801	214.95	215.235
1.16629	215.256	215.039	215.234	214.802	214.951	215.233
1.17462	215.257	215.039	215.234	214.799	214.953	215.233
1.18295	215.257	215.035	215.234	214.8	214.954	215.233
1.19128	215.259	215.035	215.233	214.798	214.955	215.232
1.19962	215.258	215.034	215.234	214.8	214.955	215.233
1.20795	215.26	215.035	215.235	214.801	214.957	215.232
1.21628	215.261	215.035	215.234	214.801	214.959	215.233
1.22461	215.262	215.035	215.235	214.8	214.961	215.231
1.23294	215.261	215.035	215.235	214.802	214.961	215.231
1.24127	215.261	215.034	215.236	214.801	214.962	215.231
1.2496	215.262	215.034	215.236	214.801	214.963	215.231
1.25793	215.261	215.032	215.238	214.801	214.963	215.232
1.26626	215.26	215.034	215.24	214.801	214.965	215.23
1.27459	215.262	215.032	215.239	214.801	214.966	215.229
1.28292	215.262	215.032	215.238	214.8	214.969	215.229
1.29125	215.261	215.035	215.236	214.798	214.971	215.227
1.29958	215.262	215.036	215.235	214.797	214.974	215.227
1.30791	215.262	215.034	215.235	214.798	214.975	215.227
1.31625	215.262	215.035	215.235	214.798	214.977	215.228
1.32458	215.262	215.034	215.236	214.797	214.979	215.228
1.33291	215.261	215.035	215.237	214.798	214.98	215.228
1.34124	215.257	215.034	215.239	214.796	214.982	215.227
1.34957	215.251	215.035	215.24	214.795	214.982	215.227
1.3579	215.25	215.035	215.24	214.797	214.984	215.227
1.36623	215.249	215.036	215.239	214.793	214.984	215.227
1.37456	215.248	215.035	215.238	214.795	214.985	215.226
1.38289	215.248	215.035	215.238	214.796	214.986	215.227
1.39122	215.248	215.038	215.238	214.794	214.989	215.226
1.39955	215.246	215.037	215.239	214.794	214.989	215.226
1.40788	215.244	215.038	215.241	214.794	214.991	215.226
1.41621	215.244	215.038	215.241	214.793	214.993	215.225
1.42454	215.245	215.037	215.241	214.795	214.993	215.225
1.43287	215.244	215.036	215.241	214.794	214.995	215.225
1.44121	215.243	215.037	215.244	214.794	214.996	215.224
1.44954	215.245	215.038	215.245	214.794	214.997	215.223
1.45787	215.245	215.04	215.245	214.79	214.997	215.224
1.4662	215.243	215.038	215.244	214.791	214.999	215.224
1.47453	215.242	215.038	215.245	214.792	215.001	215.223
1.48286	215.242	215.037	215.244	214.79	215.001	215.223
1.49119	215.243	215.037	215.245	214.789	215.003	215.223
1.49952	215.242	215.034	215.245	214.786	215.005	215.222
1.50785	215.243	215.036	215.245	214.787	215.007	215.221
1.51618	215.245	215.035	215.245	214.787	215.008	215.222
1.52451	215.247	215.035	215.244	214.786	215.008	215.223
1.53284	215.245	215.034	215.244	214.783	215.011	215.222
1.54117	215.247	215.034	215.244	214.785	215.012	215.221
1.5495	215.247	215.034	215.245	214.787	215.013	215.221
1.55783	215.246	215.034	215.245	214.787	215.014	215.221
1.56617	215.245	215.034	215.245	214.788	215.016	215.221
1.5745	215.245	215.035	215.244	214.786	215.017	215.22
1.58283	215.243	215.035	215.241	214.787	215.017	215.221
1.59116	215.244	215.034	215.243	214.787	215.017	215.221
1.59949	215.246	215.031	215.243	214.787	215.018	215.221
1.60782	215.245	215.031	215.242	214.785	215.019	215.221
1.61615	215.245	215.031	215.242	214.786	215.019	215.221
1.62448	215.248	215.032	215.238	214.785	215.02	215.221
1.63281	215.248	215.034	215.238	214.785	215.021	215.221
1.64114	215.246	215.035	215.239	214.784	215.023	215.222
1.64947	215.245	215.035	215.243	214.784	215.024	215.223
1.6578	215.245	215.035	215.244	214.785	215.025	215.225
1.66613	215.245	215.036	215.242	214.786	215.027	215.225
1.67446	215.246	215.038	215.243	214.784	215.027	215.223
1.68279	215.247	215.039	215.242	214.783	215.028	215.223
1.69113	215.247	215.039	215.244	214.784	215.029	215.221
1.69945	215.245	215.04	215.244	214.784	215.03	215.221
1.70779	215.243	215.04	215.244	214.782	215.031	215.219
1.71612	215.244	215.039	215.244	214.782	215.031	215.218
1.72445	215.245	215.037	215.246	214.781	215.031	215.219
1.73278	215.247	215.037	215.246	214.778	215.033	215.219
1.74111	215.246	215.038	215.246	214.78	215.034	215.219
1.74944	215.244	215.038	215.247	214.778	215.035	215.219
1.75777	215.243	215.04	215.249	214.776	215.035	215.219
1.7661	215.243	215.04	215.248	214.777	215.035	215.218
1.77443	215.243	215.041	215.247	214.776	215.037	215.218
1.78276	215.243	215.042	215.248	214.777	215.036	215.215
1.79109	215.243	215.039	215.249	214.777	215.038	215.215
1.79942	215.243	215.039	215.249	214.778	215.039	215.216
1.80775	215.243	215.04	215.249	214.777	215.04	215.217
1.81608	215.243	215.04	215.251	214.778	215.04	215.215
1.82441	215.243	215.039	215.25	214.778	215.04	215.217
1.83275	215.243	215.037	215.25	214.778	215.04	215.216
1.84108	215.242	215.037	215.247	214.777	215.041	215.215
1.84941	215.24	215.035	215.249	214.776	215.041	215.216
1.85774	215.24	215.036	215.251	214.777	215.043	215.219
1.86607	215.241	215.035	215.252	214.775	215.043	215.218
1.8744	215.241	215.036	215.253	214.776	215.044	215.219
1.88273	215.24	215.035	215.252	214.775	215.046	215.219
1.89106	215.241	215.037	215.253	214.773	215.046	215.219
1.89939	215.239	215.037	215.253	214.772	215.046	215.218
1.90772	215.24	215.036	215.253	214.772	215.046	215.218
1.91605	215.239	215.036	215.254	214.773	215.046	215.217
1.92438	215.239	215.037	215.255	214.775	215.045	215.217
1.93271	215.239	215.035	215.254	214.775	215.048	215.217
1.94104	215.241	215.034	215.254	214.776	215.048	215.217
1.94938	215.24	215.03	215.252	214.774	215.049	215.219
1.95771	215.241	215.029	215.251	214.776	215.048	215.219
1.96604	215.24	215.03	215.252	214.777	215.049	215.217
1.97437	215.242	215.031	215.25	214.775	215.05	215.219
1.9827	215.242	215.034	215.247	214.775	215.05	215.218
1.99103	215.24	215.036	215.25	214.774	215.049	215.217
1.99936	215.241	215.037	215.249	214.773	215.05	215.216
2.00769	215.241	215.036	215.25	214.773	215.051	215.217
2.01602	215.241	215.034	215.251	214.771	215.05	215.216
2.02435	215.239	215.035	215.252	214.772	215.051	215.215
2.03268	215.238	215.037	215.252	214.77	215.051	215.216
2.04101	215.239	215.038	215.254	214.769	215.051	215.216
2.04934	215.238	215.039	215.252	214.768	215.05	215.216
2.05767	215.24	215.037	215.25	214.768	215.051	215.215
2.06601	215.238	215.037	215.253	214.767	215.049	215.214
2.07434	215.238	215.038	215.254	214.766	215.051	215.214
2.08267	215.237	215.037	215.255	214.765	215.053	215.214
2.091	215.238	215.039	215.255	214.764	215.053	215.215
2.09933	215.238	215.039	215.255	214.765	215.051	215.215
2.10766	215.238	215.038	215.254	214.765	215.053	215.215
2.11599	215.237	215.037	215.255	214.768	215.054	215.215
2.12432	215.236	215.038	215.255	214.768	215.054	215.215
2.13265	215.236	215.036	215.254	214.767	215.054	215.214
2.14098	215.237	215.039	215.256	214.767	215.055	215.214
2.14931	215.236	215.039	215.255	214.767	215.055	215.213
2.15764	215.238	215.04	215.258	214.765	215.055	215.214
2.16597	215.235	215.041	215.258	214.765	215.055	215.213
2.1743	215.235	215.04	215.256	214.765	215.055	215.211
2.18263	215.233	215.038	215.256	214.766	215.055	215.21
2.19096	215.233	215.038	215.256	214.767	215.056	215.209
2.1993	215.232	215.038	215.255	214.767	215.056	215.209
2.20763	215.232	215.037	215.255	214.766	215.057	215.21
2.21596	215.233	215.037	215.257	214.766	215.058	215.209
2.22429	215.234	215.036	215.256	214.764	215.057	215.209
2.23262	215.234	215.035	215.257	214.763	215.059	215.209
2.24095	215.232	215.037	215.257	214.764	215.059	215.209
2.24928	215.232	215.035	215.257	214.762	215.059	215.208
2.25761	215.232	215.035	215.259	214.76	215.059	215.209
2.26594	215.232	215.034	215.257	214.761	215.059	215.209
2.27427	215.232	215.033	215.256	214.759	215.059	215.208
2.2826	215.232	215.034	215.257	214.758	215.059	215.207
2.29093	215.232	215.036	215.258	214.758	215.059	215.207
2.29926	215.23	215.035	215.259	214.757	215.059	215.207
2.30759	215.232	215.037	215.258	214.758	215.059	215.208
2.31593	215.232	215.036	215.257	214.757	215.059	215.208
2.32426	215.232	215.036	215.255	214.758	215.06	215.209
2.33259	215.232	215.035	215.255	214.757	215.061	215.21
2.34092	215.231	215.038	215.255	214.757	215.061	215.209
2.34925	215.231	215.038	215.255	214.754	215.062	215.209
2.35758	215.232	215.037	215.255	214.752	215.062	215.209
2.36591	215.232	215.037	215.256	214.755	215.063	215.211
2.37424	215.232	215.037	215.256	214.755	215.065	215.209
2.38257	215.232	215.034	215.257	214.754	215.064	215.209
2.3909	215.232	215.037	215.258	214.753	215.065	215.209
2.39923	215.23	215.036	215.258	214.752	215.066	215.21
2.40756	215.23	215.036	215.257	214.752	215.065	215.21
2.41589	215.229	215.036	215.257	214.751	215.066	215.209
2.42422	215.23	215.035	215.256	214.753	215.065	215.209
2.43255	215.229	215.033	215.259	214.754	215.065	215.209
2.44088	215.229	215.03	215.261	214.753	215.064	215.208
2.44922	215.228	215.031	215.26	214.75	215.065	215.209
2.45755	215.229	215.03	215.262	214.751	215.065	215.209
2.46588	215.227	215.028	215.26	214.749	215.065	215.208
2.47421	215.228	215.027	215.259	214.75	215.065	215.209
2.48254	215.227	215.027	215.259	214.748	215.067	215.207
2.49087	215.225	215.025	215.261	214.748	215.067	215.207
2.4992	215.227	215.027	215.26	214.747	215.067	215.207
2.50753	215.225	215.027	215.259	214.747	215.068	215.207
2.51586	215.225	215.028	215.259	214.746	215.069	215.207
2.52419	215.225	215.028	215.26	214.747	215.067	215.208
2.53252	215.224	215.028	215.26	214.745	215.068	215.208
2.54085	215.225	215.028	215.26	214.747	215.067	215.207
2.54918	215.223	215.026	215.261	214.746	215.068	215.207
2.55751	215.222	215.026	215.261	214.746	215.069	215.207
2.56584	215.222	215.027	215.261	214.747	215.07	215.206
2.57417	215.222	215.027	215.262	214.747	215.069	215.206
2.58251	215.222	215.026	215.263	214.744	215.069	215.206
2.59084	215.221	215.026	215.262	214.745	215.069	215.207
2.59917	215.219	215.027	215.262	214.743	215.068	215.206
2.6075	215.22	215.029	215.262	214.745	215.067	215.207
2.61583	215.22	215.03	215.261	214.744	215.068	215.205
2.62416	215.222	215.032	215.258	214.745	215.067	215.205
2.63249	215.222	215.031	215.257	214.744	215.069	215.204
2.64082	215.221	215.032	215.26	214.743	215.069	215.203
2.64915	215.222	215.031	215.26	214.743	215.07	215.205
2.65748	215.222	215.032	215.26	214.743	215.071	215.204
2.66581	215.221	215.032	215.262	214.742	215.071	215.205
2.67414	215.218	215.031	215.261	214.74	215.072	215.205
2.68247	215.218	215.033	215.262	214.738	215.073	215.205
2.6908	215.218	215.032	215.262	214.74	215.073	215.205
2.69914	215.215	215.033	215.262	214.739	215.072	215.205
2.70747	215.217	215.033	215.261	214.738	215.071	215.204
2.7158	215.218	215.033	215.262	214.736	215.073	215.204
2.72413	215.218	215.032	215.262	214.734	215.073	215.203
2.73246	215.219	215.033	215.261	214.734	215.073	215.205
2.74079	215.22	215.032	215.259	214.734	215.073	215.205
2.74912	215.219	215.032	215.258	214.731	215.074	215.205
2.75745	215.218	215.032	215.256	214.731	215.074	215.207
2.76578	215.218	215.032	215.255	214.732	215.076	215.207
2.77411	215.218	215.033	215.257	214.734	215.075	215.207
2.78244	215.218	215.032	215.257	214.733	215.075	215.207
2.79077	215.218	215.032	215.255	214.733	215.075	215.208
2.7991	215.216	215.03	215.255	214.733	215.075	215.208
2.80743	215.215	215.029	215.257	214.73	215.077	215.209
2.81576	215.215	215.029	215.256	214.73	215.076	215.21
2.82409	215.215	215.033	215.257	214.731	215.075	215.211
2.83243	215.215	215.035	215.258	214.733	215.074	215.21
2.84076	215.214	215.034	215.258	214.732	215.075	215.21
2.84909	215.215	215.034	215.257	214.734	215.075	215.209
2.85742	215.215	215.035	215.257	214.735	215.075	215.209
2.86575	215.213	215.033	215.257	214.736	215.074	215.209
2.87408	215.213	215.032	215.258	214.737	215.075	215.209
2.88241	215.212	215.031	215.258	214.736	215.076	215.209
2.89074	215.212	215.031	215.26	214.734	215.077	215.209
2.89907	215.212	215.032	215.259	214.731	215.076	215.209
2.9074	215.21	215.034	215.259	214.731	215.077	215.207
2.91573	215.21	215.035	215.258	214.731	215.077	215.207
2.92406	215.211	215.036	215.258	214.732	215.076	215.208
2.93239	215.211	215.034	215.258	214.733	215.075	215.207
2.94072	215.21	215.034	215.258	214.732	215.076	215.205
2.94906	215.209	215.034	215.259	214.731	215.077	215.205
2.95739	215.209	215.034	215.257	214.732	215.076	215.203
2.96572	215.208	215.035	215.258	214.733	215.077	215.204
2.97405	215.208	215.035	215.26	214.732	215.077	215.203
2.98238	215.206	215.034	215.26	214.732	215.077	215.203
2.99071	215.206	215.034	215.26	214.729	215.075	215.203
2.99904	215.207	215.034	215.26	214.727	215.077	215.203
3.00737	215.207	215.034	215.26	214.726	215.079	215.203
3.0157	215.205	215.036	215.261	214.724	215.079	215.203
3.02403	215.206	215.034	215.26	214.722	215.077	215.202
3.03236	215.206	215.032	215.26	214.722	215.077	215.203
3.04069	215.205	215.032	215.259	214.722	215.076	215.201
3.04902	215.202	215.033	215.258	214.722	215.077	215.202
3.05735	215.204	215.035	215.256	214.723	215.077	215.201
3.06568	215.203	215.034	215.257	214.722	215.078	215.201
3.07402	215.202	215.033	215.257	214.721	215.078	215.199
3.08235	215.203	215.035	215.259	214.72	215.077	215.199
3.09068	215.204	215.035	215.259	214.721	215.075	215.201
3.09901	215.205	215.035	215.259	214.723	215.075	215.201
3.10734	215.204	215.034	215.259	214.721	215.077	215.201
3.11567	215.204	215.035	215.26	214.72	215.077	215.2
3.124	215.203	215.035	215.262	214.72	215.076	215.199
3.13233	215.203	215.035	215.259	214.72	215.077	215.197
3.14066	215.202	215.034	215.257	214.719	215.077	215.197
3.14899	215.2	215.033	215.255	214.718	215.077	215.197
3.15732	215.2	215.032	215.258	214.717	215.079	215.197
3.16565	215.2	215.033	215.259	214.717	215.079	215.195
3.17398	215.2	215.031	215.261	214.717	215.079	215.196
3.18231	215.2	215.031	215.26	214.718	215.079	215.196
3.19064	215.199	215.029	215.26	214.717	215.079	215.195
3.19897	215.202	215.029	215.259	214.717	215.079	215.195
3.20731	215.202	215.029	215.26	214.717	215.079	215.194
3.21564	215.199	215.03	215.259	214.715	215.079	215.195
3.22397	215.198	215.03	215.258	214.717	215.08	215.193
3.2323	215.198	215.029	215.258	214.718	215.08	215.195
3.24063	215.2	215.03	215.259	214.719	215.08	215.193
3.24896	215.202	215.03	215.259	214.72	215.08	215.193
3.25729	215.202	215.032	215.258	214.718	215.08	215.193
3.26562	215.202	215.031	215.261	214.717	215.08	215.194
3.27395	215.2	215.029	215.26	214.717	215.08	215.193
3.28228	215.199	215.029	215.259	214.717	215.081	215.193
3.29061	215.198	215.033	215.258	214.716	215.082	215.193
3.29894	215.197	215.032	215.256	214.714	215.082	215.193
3.30727	215.197	215.033	215.256	214.714	215.083	215.193
3.3156	215.195	215.032	215.255	214.713	215.083	215.193
3.32394	215.193	215.031	215.254	214.713	215.081	215.194
3.33227	215.197	215.029	215.252	214.715	215.082	215.194
3.3406	215.196	215.028	215.253	214.711	215.081	215.194
3.34893	215.196	215.03	215.254	214.713	215.081	215.194
3.35726	215.194	215.027	215.254	214.711	215.083	215.194
3.36559	215.196	215.027	215.255	214.71	215.083	215.196
3.37392	215.194	215.027	215.254	214.712	215.083	215.195
3.38225	215.192	215.027	215.253	214.711	215.083	215.195
3.39058	215.191	215.027	215.253	214.709	215.083	215.194
3.39891	215.191	215.028	215.251	214.709	215.082	215.194
3.40724	215.192	215.027	215.249	214.707	215.083	215.193
3.41557	215.195	215.025	215.25	214.708	215.083	215.191
3.4239	215.195	215.024	215.25	214.708	215.083	215.19
3.43223	215.195	215.024	215.25	214.709	215.083	215.189
3.44056	215.195	215.027	215.249	214.709	215.083	215.188
3.44889	215.197	215.028	215.25	214.709	215.084	215.187
3.45723	215.196	215.028	215.249	214.705	215.084	215.188
3.46556	215.195	215.027	215.249	214.708	215.083	215.188
3.47389	215.192	215.029	215.248	214.708	215.084	215.187
3.48222	215.191	215.03	215.246	214.709	215.085	215.187
3.49055	215.19	215.028	215.245	214.707	215.084	215.189
3.49888	215.19	215.029	215.245	214.707	215.083	215.189
3.50721	215.19	215.028	215.245	214.707	215.084	215.19
3.51554	215.189	215.027	215.246	214.707	215.084	215.19
3.52387	215.188	215.029	215.245	214.705	215.085	215.19
3.5322	215.187	215.032	215.247	214.709	215.084	215.191
3.54053	215.187	215.03	215.247	214.707	215.085	215.189
3.54886	215.188	215.03	215.247	214.707	215.085	215.189
3.55719	215.188	215.03	215.246	214.705	215.085	215.188
3.56552	215.186	215.031	215.245	214.706	215.085	215.189
3.57386	215.186	215.03	215.245	214.706	215.085	215.189
3.58219	215.187	215.03	215.244	214.707	215.085	215.187
3.59052	215.187	215.029	215.244	214.709	215.087	215.187
3.59885	215.186	215.03	215.243	214.709	215.086	215.186
3.60718	215.187	215.031	215.245	214.708	215.084	215.185
3.61551	215.184	215.031	215.245	214.708	215.084	215.184
3.62384	215.185	215.031	215.245	214.706	215.084	215.185
3.63217	215.185	215.03	215.245	214.707	215.085	215.185
3.6405	215.185	215.029	215.244	214.706	215.087	215.183
3.64883	215.184	215.03	215.243	214.706	215.087	215.185
3.65716	215.185	215.028	215.243	214.705	215.086	215.187
3.66549	215.184	215.028	215.243	214.705	215.086	215.187
3.67382	215.182	215.027	215.244	214.706	215.087	215.186
3.68215	215.181	215.027	215.244	214.708	215.087	215.185
3.69048	215.181	215.029	215.241	214.706	215.085	215.184
3.69882	215.183	215.028	215.238	214.706	215.085	215.186
3.70715	215.183	215.03	215.239	214.707	215.085	215.185
3.71548	215.183	215.029	215.24	214.707	215.085	215.185
3.72381	215.183	215.031	215.239	214.704	215.087	215.184
3.73214	215.183	215.032	215.24	214.704	215.087	215.184
3.74047	215.181	215.029	215.239	214.704	215.086	215.185
3.7488	215.182	215.029	215.24	214.705	215.087	215.185
3.75713	215.18	215.03	215.24	214.705	215.088	215.186
3.76546	215.181	215.029	215.241	214.707	215.087	215.186
3.77379	215.178	215.031	215.239	214.705	215.087	215.186
3.78212	215.18	215.032	215.239	214.706	215.086	215.185
3.79045	215.18	215.032	215.239	214.705	215.086	215.186
3.79878	215.18	215.034	215.239	214.704	215.087	215.187
3.80711	215.178	215.035	215.235	214.707	215.088	215.185
3.81544	215.179	215.036	215.235	214.705	215.088	215.185
3.82377	215.179	215.037	215.237	214.704	215.088	215.185
3.8321	215.18	215.038	215.236	214.706	215.088	215.184
3.84044	215.179	215.035	215.237	214.706	215.088	215.182
3.84877	215.179	215.037	215.237	214.708	215.088	215.181
3.8571	215.178	215.036	215.237	214.709	215.087	215.181
3.86543	215.178	215.036	215.235	214.709	215.087	215.181
3.87376	215.177	215.037	215.235	214.711	215.088	215.181
3.88209	215.178	215.035	215.234	214.712	215.089	215.181
3.89042	215.178	215.037	215.235	214.71	215.089	215.181
3.89875	215.177	215.037	215.235	214.71	215.089	215.182
3.90708	215.177	215.039	215.235	214.71	215.091	215.181
3.91541	215.176	215.039	215.234	214.71	215.091	215.181
3.92374	215.177	215.039	215.235	214.706	215.091	215.181
3.93207	215.178	215.038	215.235	214.707	215.091	215.181
3.9404	215.177	215.037	215.236	214.705	215.091	215.181
3.94874	215.178	215.038	215.236	214.705	215.092	215.181
3.95707	215.176	215.039	215.235	214.705	215.093	215.181
3.9654	215.174	215.039	215.234	214.708	215.093	215.181
3.97373	215.173	215.04	215.235	214.706	215.093	215.181
3.98206	215.172	215.042	215.235	214.704	215.094	215.181
3.99039	215.173	215.041	215.234	214.702	215.095	215.182
3.99872	215.173	215.041	215.235	214.708	215.094	215.183
4.00705	215.172	215.042	215.235	214.713	215.095	215.181
4.01538	215.171	215.041	215.235	214.716	215.095	215.181
4.02371	215.17	215.042	215.233	214.716	215.094	215.18
4.03204	215.172	215.042	215.235	214.717	215.095	215.181
4.04037	215.171	215.042	215.235	214.719	215.097	215.179
4.0487	215.17	215.042	215.235	214.718	215.096	215.178
4.05703	215.17	215.041	215.235	214.716	215.096	215.178
4.06536	215.17	215.043	215.235	214.717	215.095	215.179
4.07369	215.17	215.041	215.235	214.718	215.093	215.178
4.08202	215.169	215.042	215.237	214.72	215.094	215.175
4.09036	215.169	215.04	215.236	214.719	215.093	215.175
4.09869	215.169	215.04	215.235	214.722	215.092	215.176
4.10702	215.167	215.041	215.235	214.721	215.091	215.173
4.11535	215.167	215.041	215.235	214.719	215.092	215.174
4.12368	215.169	215.043	215.236	214.718	215.093	215.173
4.13201	215.169	215.043	215.236	214.718	215.092	215.174
4.14034	215.17	215.042	215.235	214.718	215.093	215.173
4.14867	215.169	215.046	215.235	214.716	215.093	215.175
4.157	215.168	215.046	215.235	214.718	215.094	215.175
4.16533	215.167	215.048	215.234	214.72	215.094	215.175
4.17366	215.166	215.046	215.235	214.718	215.093	215.174
4.18199	215.165	215.047	215.233	214.719	215.093	215.173
4.19032	215.166	215.047	215.235	214.719	215.093	215.173
4.19865	215.167	215.047	215.235	214.719	215.093	215.173
4.20699	215.167	215.047	215.234	214.719	215.091	215.174
4.21532	215.164	215.046	215.235	214.709	215.091	215.173
4.22365	215.164	215.047	215.234	214.706	215.091	215.173
4.23198	215.165	215.05	215.234	214.702	215.091	215.174
4.24031	215.165	215.049	215.232	214.699	215.091	215.173
4.24864	215.164	215.049	215.233	214.698	215.091	215.173
4.25697	215.165	215.048	215.233	214.699	215.093	215.173
4.2653	215.166	215.045	215.233	214.7	215.094	215.174
4.27363	215.167	215.045	215.234	214.701	215.093	215.172
4.28196	215.164	215.045	215.232	214.701	215.093	215.173
4.29029	215.164	215.046	215.235	214.699	215.095	215.171
4.29862	215.164	215.045	215.234	214.699	215.095	215.173
4.30695	215.163	215.046	215.235	214.699	215.095	215.174
4.31528	215.162	215.047	215.235	214.702	215.094	215.173
4.32361	215.162	215.047	215.235	214.702	215.093	215.173
4.33195	215.163	215.049	215.234	214.701	215.093	215.174
4.34028	215.162	215.051	215.235	214.703	215.091	215.172
4.34861	215.162	215.049	215.235	214.703	215.089	215.171
4.35694	215.162	215.05	215.234	214.702	215.09	215.171
4.36527	215.162	215.05	215.235	214.703	215.09	215.171
4.3736	215.162	215.05	215.235	214.701	215.091	215.169
4.38193	215.163	215.051	215.234	214.701	215.091	215.169
4.39026	215.163	215.051	215.234	214.701	215.09	215.17
4.39859	215.164	215.051	215.234	214.699	215.089	215.171
4.40692	215.165	215.052	215.235	214.7	215.089	215.17
4.41525	215.164	215.053	215.235	214.701	215.09	215.169
4.42358	215.164	215.052	215.234	214.701	215.089	215.169
4.43191	215.163	215.053	215.235	214.702	215.089	215.17
4.44024	215.162	215.052	215.234	214.702	215.089	215.169
4.44857	215.159	215.051	215.234	214.704	215.089	215.167
4.4569	215.161	215.051	215.233	214.702	215.089	215.167
4.46524	215.161	215.052	215.233	214.702	215.087	215.167
4.47357	215.162	215.051	215.232	214.702	215.086	215.167
4.4819	215.159	215.053	215.233	214.701	215.087	215.165
4.49023	215.16	215.052	215.233	214.702	215.087	215.167
4.49856	215.161	215.052	215.232	214.702	215.087	215.167
4.50689	215.16	215.051	215.233	214.704	215.088	215.166
4.51522	215.161	215.053	215.232	214.705	215.089	215.165
4.52355	215.16	215.053	215.233	214.704	215.089	215.165
4.53188	215.16	215.055	215.235	214.704	215.091	215.164
4.54021	215.161	215.055	215.235	214.705	215.092	215.165
4.54854	215.159	215.055	215.235	214.704	215.091	215.165
4.55687	215.159	215.055	215.235	214.703	215.09	215.166
4.5652	215.159	215.055	215.235	214.702	215.091	215.167
4.57353	215.16	215.056	215.236	214.701	215.089	215.167
4.58186	215.162	215.054	215.238	214.703	215.091	215.167
4.5902	215.161	215.052	215.238	214.702	215.091	215.167
4.59853	215.16	215.053	215.237	214.701	215.091	215.167
4.60686	215.161	215.051	215.235	214.7	215.09	215.167
4.61519	215.161	215.053	215.235	214.7	215.091	215.167
4.62352	215.161	215.053	215.235	214.698	215.091	215.167
4.63185	215.161	215.053	215.236	214.699	215.091	215.167
4.64018	215.163	215.053	215.236	214.701	215.09	215.167
4.64851	215.162	215.055	215.237	214.699	215.091	215.167
4.65684	215.162	215.057	215.237	214.696	215.09	215.167
4.66517	215.16	215.057	215.238	214.697	215.089	215.167
4.6735	215.16	215.057	215.239	214.694	215.089	215.167
4.68183	215.159	215.058	215.238	214.695	215.089	215.168
4.69016	215.16	215.057	215.236	214.693	215.089	215.167
4.69849	215.159	215.057	215.235	214.693	215.088	215.167
4.70683	215.16	215.054	215.235	214.692	215.09	215.167
4.71516	215.161	215.055	215.235	214.692	215.089	215.167
4.72349	215.159	215.055	215.235	214.692	215.089	215.167
4.73182	215.16	215.053	215.235	214.691	215.089	215.168
4.74015	215.161	215.056	215.235	214.691	215.089	215.169
4.74848	215.158	215.056	215.235	214.69	215.089	215.168
4.75681	215.157	215.056	215.234	214.692	215.089	215.169
4.76514	215.155	215.056	215.235	214.69	215.088	215.169
4.77347	215.157	215.056	215.235	214.691	215.088	215.167
4.7818	215.157	215.055	215.236	214.692	215.088	215.167
4.79013	215.157	215.053	215.236	214.692	215.088	215.167
4.79846	215.157	215.055	215.236	214.69	215.087	215.167
4.80679	215.157	215.057	215.237	214.69	215.087	215.167
4.81512	215.155	215.057	215.237	214.689	215.087	215.167
4.82345	215.156	215.058	215.236	214.689	215.087	215.168
4.83179	215.157	215.056	215.238	214.689	215.089	215.169
4.84012	215.157	215.059	215.24	214.688	215.087	215.17
4.84845	215.154	215.06	215.241	214.689	215.087	215.17
4.85678	215.153	215.057	215.239	214.688	215.088	215.17
4.86511	215.154	215.056	215.239	214.688	215.088	215.171
4.87344	215.154	215.056	215.24	214.689	215.087	215.171
4.88177	215.154	215.058	215.241	214.689	215.088	215.171
4.8901	215.154	215.058	215.24	214.687	215.089	215.172
4.89843	215.154	215.057	215.241	214.686	215.089	215.172
4.90676	215.153	215.057	215.238	214.686	215.087	215.171
4.91509	215.153	215.056	215.24	214.685	215.088	215.17
4.92342	215.153	215.058	215.239	214.687	215.087	215.169
4.93175	215.153	215.057	215.238	214.686	215.086	215.17
4.94008	215.153	215.056	215.239	214.687	215.085	215.17
4.94841	215.151	215.057	215.239	214.688	215.085	215.172
4.95674	215.154	215.057	215.24	214.686	215.083	215.173
4.96508	215.153	215.059	215.24	214.685	215.084	215.171
4.97341	215.152	215.061	215.242	214.685	215.084	215.169
4.98174	215.151	215.062	215.241	214.684	215.084	215.169
4.99007	215.15	215.061	215.241	214.686	215.084	215.171
4.9984	215.15	215.061	215.24	214.686	215.085	215.172
5.00673	215.151	215.059	215.239	214.687	215.083	215.173
5.01506	215.148	215.061	215.239	214.688	215.084	215.171
5.02339	215.149	215.062	215.24	214.686	215.085	215.171
5.03172	215.151	215.061	215.242	214.685	215.085	215.172
5.04005	215.151	215.061	215.242	214.685	215.085	215.173
5.04838	215.15	215.058	215.242	214.684	215.085	215.173
5.05671	215.153	215.057	215.242	214.685	215.085	215.173
5.06504	215.155	215.056	215.241	214.685	215.085	215.173
5.07337	215.154	215.058	215.241	214.687	215.084	215.173
5.08171	215.153	215.057	215.241	214.688	215.085	215.172
5.09004	215.152	215.058	215.242	214.686	215.085	215.173
5.09837	215.151	215.058	215.242	214.687	215.085	215.173
5.1067	215.151	215.057	215.244	214.684	215.085	215.173
5.11503	215.148	215.057	215.244	214.684	215.085	215.172
5.12336	215.148	215.057	215.244	214.683	215.084	215.171
5.13169	215.148	215.056	215.244	214.684	215.085	215.17
5.14002	215.148	215.056	215.244	214.688	215.085	215.171
5.14835	215.148	215.056	215.245	214.69	215.085	215.171
5.15668	215.147	215.055	215.245	214.69	215.087	215.171
5.16501	215.146	215.052	215.245	214.688	215.087	215.17
5.17334	215.148	215.054	215.244	214.687	215.084	215.171
5.18167	215.148	215.054	215.244	214.687	215.084	215.169
5.19	215.148	215.054	215.244	214.687	215.083	215.169
5.19833	215.149	215.056	215.244	214.687	215.084	215.171
5.20667	215.149	215.055	215.245	214.688	215.083	215.171
5.215	215.148	215.054	215.245	214.69	215.084	215.169
5.22333	215.148	215.052	215.245	214.689	215.083	215.171
5.23166	215.15	215.051	215.245	214.689	215.083	215.171
5.23999	215.148	215.051	215.245	214.689	215.082	215.171
5.24832	215.149	215.05	215.245	214.689	215.081	215.171
5.25665	215.149	215.051	215.245	214.69	215.081	215.171
5.26498	215.149	215.052	215.245	214.689	215.081	215.171
5.27331	215.149	215.053	215.245	214.692	215.082	215.171
5.28164	215.148	215.054	215.246	214.691	215.081	215.173
5.28997	215.147	215.05	215.246	214.691	215.081	215.174
5.2983	215.148	215.051	215.244	214.69	215.081	215.175
5.30663	215.148	215.054	215.245	214.69	215.08	215.176
5.31496	215.148	215.054	215.245	214.688	215.08	215.177
5.32329	215.148	215.052	215.245	214.688	215.079	215.175
5.33162	215.148	215.052	215.245	214.688	215.081	215.176
5.33995	215.148	215.053	215.245	214.689	215.081	215.176
5.34829	215.147	215.054	215.246	214.688	215.079	215.177
5.35662	215.147	215.053	215.245	214.688	215.078	215.176
5.36495	215.145	215.052	215.245	214.688	215.079	215.176
5.37328	215.143	215.052	215.244	214.689	215.079	215.176
5.38161	215.142	215.054	215.244	214.69	215.079	215.175
5.38994	215.143	215.053	215.245	214.686	215.079	215.176
5.39827	215.141	215.054	215.245	214.685	215.079	215.177
5.4066	215.144	215.054	215.245	214.685	215.079	215.177
5.41493	215.143	215.053	215.245	214.686	215.08	215.175
5.42326	215.142	215.053	215.243	214.685	215.08	215.174
5.43159	215.142	215.056	215.244	214.686	215.079	215.173
5.43992	215.143	215.055	215.244	214.685	215.08	215.172
5.44825	215.143	215.053	215.244	214.684	215.08	215.171
5.45658	215.139	215.053	215.245	214.683	215.082	215.171
5.46492	215.139	215.052	215.245	214.685	215.081	215.171
5.47325	215.14	215.054	215.245	214.685	215.082	215.171
5.48158	215.14	215.052	215.244	214.684	215.082	215.171
5.48991	215.139	215.052	215.242	214.683	215.081	215.172
5.49824	215.14	215.053	215.245	214.685	215.082	215.173
5.50657	215.141	215.053	215.245	214.682	215.081	215.172
5.5149	215.141	215.052	215.245	214.684	215.08	215.173
5.52323	215.138	215.052	215.244	214.684	215.08	215.173
5.53156	215.139	215.053	215.244	214.685	215.08	215.173
5.53989	215.141	215.051	215.241	214.684	215.081	215.174
5.54822	215.139	215.051	215.242	214.683	215.081	215.174
5.55655	215.141	215.051	215.242	214.684	215.081	215.173
5.56488	215.14	215.054	215.243	214.685	215.081	215.173
5.57321	215.139	215.053	215.244	214.685	215.081	215.174
5.58155	215.142	215.052	215.244	214.683	215.082	215.174
5.58988	215.143	215.05	215.245	214.684	215.081	215.175
5.59821	215.143	215.049	215.245	214.684	215.081	215.174
5.60654	215.143	215.05	215.245	214.683	215.082	215.175
5.61487	215.142	215.049	215.245	214.685	215.081	215.176
5.6232	215.14	215.048	215.244	214.684	215.082	215.176
5.63153	215.137	215.051	215.244	214.686	215.081	215.177
5.63986	215.138	215.051	215.244	214.685	215.081	215.177
5.64819	215.139	215.05	215.243	214.685	215.08	215.177
5.65652	215.139	215.05	215.243	214.686	215.08	215.177
5.66485	215.137	215.053	215.24	214.685	215.082	215.177
5.67318	215.137	215.053	215.243	214.686	215.081	215.178
5.68151	215.137	215.052	215.244	214.684	215.082	215.179
5.68984	215.136	215.054	215.243	214.686	215.081	215.179
5.69817	215.136	215.053	215.243	214.686	215.082	215.18
5.7065	215.137	215.052	215.243	214.686	215.083	215.179
5.71483	215.136	215.053	215.244	214.685	215.083	215.179
5.72317	215.136	215.05	215.244	214.687	215.082	215.177
5.7315	215.134	215.051	215.244	214.684	215.083	215.177
5.73983	215.134	215.053	215.245	214.683	215.082	215.178
5.74816	215.135	215.05	215.245	214.681	215.083	215.177
5.75649	215.136	215.05	215.245	214.684	215.082	215.177
5.76482	215.134	215.051	215.245	214.685	215.082	215.178
5.77315	215.135	215.05	215.245	214.687	215.081	215.179
5.78148	215.137	215.049	215.246	214.687	215.081	215.179
5.78981	215.136	215.051	215.245	214.685	215.081	215.177
5.79814	215.135	215.052	215.245	214.686	215.082	215.178
5.80647	215.136	215.052	215.246	214.685	215.081	215.18
5.8148	215.134	215.051	215.245	214.687	215.081	215.181
5.82313	215.134	215.051	215.246	214.686	215.08	215.181
5.83146	215.134	215.05	215.247	214.686	215.08	215.179
5.83979	215.134	215.051	215.248	214.686	215.08	215.18
5.84813	215.134	215.052	215.248	214.687	215.081	215.179
5.85646	215.132	215.051	215.247	214.686	215.081	215.181
5.86479	215.133	215.05	215.247	214.687	215.081	215.182
5.87312	215.133	215.049	215.249	214.687	215.08	215.182
5.88145	215.132	215.05	215.25	214.69	215.081	215.181
5.88978	215.132	215.05	215.252	214.69	215.081	215.181
5.89811	215.132	215.05	215.251	214.689	215.081	215.181
5.90644	215.133	215.05	215.252	214.689	215.079	215.181
5.91477	215.134	215.05	215.252	214.688	215.08	215.182
5.9231	215.132	215.048	215.252	214.69	215.079	215.183
5.93143	215.132	215.048	215.253	214.689	215.079	215.181
5.93976	215.132	215.048	215.251	214.687	215.078	215.181
5.94809	215.132	215.048	215.252	214.685	215.078	215.181
5.95643	215.132	215.047	215.252	214.686	215.077	215.181
5.96476	215.132	215.047	215.252	214.686	215.077	215.18
5.97309	215.132	215.046	215.252	214.687	215.077	215.18
5.98142	215.131	215.046	215.253	214.688	215.077	215.18
5.98975	215.13	215.048	215.252	214.687	215.077	215.18
5.99808	215.13	215.05	215.253	214.686	215.077	215.181
6.00641	215.131	215.049	215.252	214.686	215.076	215.181
6.01474	215.132	215.048	215.253	214.687	215.075	215.181
6.02307	215.132	215.047	215.252	214.687	215.076	215.181
6.0314	215.132	215.048	215.253	214.689	215.077	215.183
6.03973	215.132	215.05	215.255	214.69	215.077	215.184
6.04806	215.13	215.05	215.255	214.69	215.077	215.184
6.05639	215.13	215.05	215.255	214.691	215.077	215.183
6.06472	215.131	215.049	215.256	214.69	215.077	215.183
6.07305	215.131	215.051	215.256	214.69	215.077	215.182
6.08138	215.129	215.052	215.255	214.69	215.077	215.182
6.08972	215.131	215.05	215.257	214.69	215.077	215.183
6.09805	215.129	215.052	215.256	214.69	215.077	215.183
6.10638	215.129	215.049	215.255	214.69	215.078	215.181
6.11471	215.13	215.05	215.255	214.691	215.077	215.181
6.12304	215.128	215.05	215.254	214.691	215.079	215.181
6.13137	215.128	215.05	215.253	214.69	215.079	215.181
6.1397	215.13	215.05	215.254	214.691	215.078	215.181
6.14803	215.128	215.051	215.253	214.691	215.077	215.181
6.15636	215.127	215.049	215.254	214.691	215.079	215.18
6.16469	215.127	215.05	215.255	214.691	215.081	215.181
6.17302	215.126	215.051	215.256	214.691	215.081	215.181
6.18135	215.128	215.053	215.255	214.691	215.081	215.181
6.18968	215.127	215.053	215.255	214.691	215.081	215.179
6.19801	215.127	215.053	215.255	214.69	215.081	215.179
6.20634	215.124	215.052	215.255	214.69	215.082	215.181
6.21467	215.123	215.052	215.256	214.69	215.081	215.183
6.22301	215.123	215.052	215.257	214.69	215.081	215.182
6.23134	215.123	215.051	215.256	214.688	215.081	215.181
6.23967	215.122	215.051	215.256	214.686	215.081	215.181
6.248	215.122	215.05	215.255	214.685	215.08	215.18
6.25633	215.119	215.05	215.255	214.686	215.08	215.181
6.26466	215.119	215.049	215.255	214.686	215.08	215.181
6.27299	215.12	215.049	215.255	214.686	215.08	215.181
6.28132	215.119	215.05	215.256	214.686	215.079	215.181
6.28965	215.119	215.048	215.255	214.685	215.079	215.18
6.29798	215.118	215.049	215.256	214.686	215.084	215.18
6.30631	215.118	215.047	215.256	214.685	215.089	215.179
6.31464	215.118	215.049	215.258	214.687	215.091	215.179
6.32297	215.118	215.051	215.259	214.687	215.093	215.179
6.3313	215.118	215.052	215.258	214.686	215.094	215.179
6.33964	215.118	215.052	215.259	214.687	215.094	215.179
6.34797	215.12	215.051	215.258	214.686	215.092	215.179
6.3563	215.12	215.05	215.258	214.688	215.093	215.179
6.36463	215.121	215.049	215.259	214.69	215.091	215.18
6.37296	215.122	215.05	215.259	214.69	215.092	215.178
6.38129	215.121	215.05	215.258	214.689	215.093	215.177
6.38962	215.122	215.051	215.257	214.689	215.094	215.177
6.39795	215.123	215.05	215.255	214.687	215.093	215.178
6.40628	215.123	215.05	215.257	214.688	215.093	215.177
6.41461	215.123	215.05	215.259	214.688	215.093	215.176
6.42294	215.123	215.047	215.258	214.688	215.092	215.175
6.43127	215.123	215.048	215.257	214.687	215.093	215.176
6.4396	215.123	215.043	215.255	214.688	215.093	215.176
6.44793	215.123	215.041	215.255	214.688	215.093	215.177
6.45626	215.122	215.042	215.255	214.689	215.093	215.175
6.4646	215.123	215.044	215.256	214.69	215.092	215.174
6.47293	215.123	215.045	215.256	214.689	215.091	215.175
6.48126	215.123	215.042	215.256	214.687	215.093	215.175
6.48959	215.122	215.043	215.255	214.685	215.093	215.175
6.49792	215.12	215.044	215.256	214.683	215.093	215.173
6.50625	215.118	215.044	215.259	214.685	215.092	215.173
6.51458	215.12	215.043	215.259	214.686	215.091	215.174
6.52291	215.118	215.042	215.26	214.685	215.092	215.172
6.53124	215.118	215.043	215.258	214.685	215.091	215.172
6.53957	215.119	215.044	215.258	214.686	215.091	215.172
6.5479	215.12	215.043	215.26	214.685	215.09	215.171
6.55623	215.121	215.04	215.26	214.685	215.092	215.171
6.56456	215.12	215.041	215.259	214.684	215.091	215.171
6.57289	215.118	215.043	215.259	214.685	215.091	215.171
6.58122	215.119	215.043	215.258	214.684	215.093	215.172
6.58955	215.118	215.041	215.257	214.685	215.093	215.171
6.59789	215.118	215.042	215.256	214.684	215.093	215.171
6.60622	215.117	215.042	215.257	214.684	215.091	215.169
6.61455	215.118	215.04	215.256	214.685	215.091	215.171
6.62288	215.119	215.037	215.257	214.682	215.091	215.17
6.63121	215.118	215.038	215.257	214.682	215.091	215.171
6.63954	215.117	215.037	215.256	214.682	215.091	215.171
6.64787	215.118	215.038	215.258	214.686	215.091	215.171
6.6562	215.117	215.038	215.258	214.685	215.09	215.17
6.66453	215.118	215.043	215.256	214.683	215.09	215.169
6.67286	215.118	215.042	215.257	214.684	215.092	215.169
6.68119	215.119	215.045	215.257	214.685	215.091	215.169
6.68952	215.119	215.045	215.255	214.684	215.091	215.167
6.69785	215.119	215.043	215.255	214.685	215.089	215.166
6.70618	215.118	215.042	215.255	214.685	215.091	215.167
6.71451	215.118	215.043	215.255	214.684	215.091	215.165
6.72285	215.118	215.041	215.255	214.684	215.091	215.165
6.73118	215.118	215.042	215.256	214.687	215.089	215.165
6.73951	215.118	215.041	215.258	214.688	215.089	215.163
6.74784	215.119	215.041	215.26	214.688	215.088	215.163
6.75617	215.119	215.04	215.258	214.686	215.087	215.163
6.7645	215.118	215.042	215.259	214.689	215.086	215.162
6.77283	215.119	215.042	215.261	214.688	215.088	215.162
6.78116	215.118	215.04	215.26	214.686	215.088	215.162
6.78949	215.118	215.042	215.261	214.689	215.091	215.162
6.79782	215.118	215.04	215.26	214.689	215.091	215.161
6.80615	215.117	215.041	215.26	214.691	215.091	215.161
6.81448	215.117	215.04	215.258	214.691	215.09	215.161
6.82281	215.116	215.038	215.258	214.689	215.091	215.159
6.83114	215.116	215.038	215.257	214.689	215.09	215.159
6.83948	215.115	215.038	215.256	214.688	215.091	215.159
6.84781	215.117	215.038	215.258	214.69	215.091	215.159
6.85614	215.117	215.041	215.257	214.689	215.091	215.159
6.86447	215.115	215.043	215.255	214.69	215.09	215.158
6.8728	215.116	215.045	215.259	214.691	215.091	215.157
6.88113	215.118	215.045	215.258	214.691	215.091	215.157
6.88946	215.117	215.046	215.257	214.692	215.09	215.155
6.89779	215.116	215.046	215.257	214.691	215.09	215.156
6.90612	215.118	215.045	215.258	214.691	215.091	215.156
6.91445	215.119	215.044	215.259	214.69	215.091	215.156
6.92278	215.118	215.047	215.259	214.69	215.091	215.157
6.93111	215.116	215.045	215.258	214.69	215.091	215.156
6.93944	215.114	215.045	215.256	214.689	215.091	215.154
6.94777	215.116	215.046	215.255	214.688	215.091	215.154
6.9561	215.114	215.046	215.255	214.686	215.093	215.151
6.96443	215.114	215.045	215.255	214.689	215.092	215.153
6.97277	215.115	215.046	215.254	214.69	215.093	215.153
6.9811	215.115	215.046	215.254	214.688	215.093	215.153
6.98943	215.113	215.048	215.254	214.689	215.093	215.153
6.99776	215.115	215.048	215.254	214.689	215.093	215.153
7.00609	215.117	215.049	215.254	214.689	215.091	215.151
7.01442	215.116	215.051	215.253	214.689	215.092	215.152
7.02275	215.113	215.052	215.253	214.689	215.091	215.151
7.03108	215.113	215.053	215.254	214.69	215.091	215.149
7.03941	215.113	215.053	215.254	214.69	215.092	215.148
7.04774	215.113	215.052	215.255	214.689	215.093	215.149
7.05607	215.113	215.054	215.256	214.691	215.093	215.149
7.0644	215.113	215.052	215.256	214.69	215.092	215.149
7.07273	215.114	215.052	215.256	214.692	215.093	215.148
7.08106	215.113	215.049	215.254	214.692	215.094	215.148
7.08939	215.113	215.05	215.255	214.692	215.093	215.147
7.09772	215.112	215.051	215.255	214.69	215.092	215.147
7.10606	215.109	215.049	215.256	214.689	215.091	215.147
7.11439	215.111	215.048	215.256	214.69	215.093	215.147
7.12272	215.11	215.047	215.256	214.687	215.092	215.145
7.13105	215.109	215.047	215.256	214.688	215.092	215.146
7.13938	215.111	215.049	215.255	214.687	215.093	215.147
7.14771	215.109	215.049	215.255	214.687	215.093	215.147
7.15604	215.109	215.048	215.254	214.687	215.093	215.147
7.16437	215.108	215.05	215.255	214.688	215.093	215.143
7.1727	215.111	215.052	215.255	214.687	215.093	215.143
7.18103	215.113	215.049	215.255	214.688	215.093	215.143
7.18936	215.112	215.051	215.255	214.686	215.093	215.143
7.19769	215.11	215.053	215.255	214.688	215.093	215.143
7.20602	215.108	215.053	215.253	214.686	215.094	215.141
7.21436	215.109	215.054	215.252	214.687	215.094	215.143
7.22269	215.11	215.054	215.253	214.687	215.095	215.143
7.23102	215.11	215.055	215.253	214.687	215.095	215.143
7.23935	215.111	215.055	215.253	214.686	215.095	215.143
7.24768	215.112	215.054	215.252	214.686	215.095	215.141
7.25601	215.112	215.055	215.255	214.687	215.095	215.141
7.26434	215.111	215.055	215.255	214.689	215.093	215.141
7.27267	215.113	215.056	215.255	214.687	215.094	215.141
7.281	215.112	215.055	215.255	214.688	215.093	215.14
7.28933	215.112	215.055	215.254	214.689	215.094	215.141
7.29766	215.109	215.056	215.254	214.688	215.094	215.141
7.30599	215.109	215.056	215.252	214.688	215.093	215.142
7.31432	215.109	215.056	215.254	214.688	215.093	215.142
7.32265	215.108	215.056	215.254	214.688	215.093	215.142
7.33098	215.108	215.056	215.256	214.687	215.095	215.14
7.33932	215.107	215.056	215.253	214.687	215.096	215.141
7.34765	215.109	215.056	215.253	214.686	215.095	215.141
7.35598	215.11	215.057	215.253	214.686	215.093	215.141
7.36431	215.108	215.055	215.255	214.686	215.092	215.141
7.37264	215.11	215.057	215.254	214.686	215.093	215.141
7.38097	215.109	215.057	215.255	214.684	215.093	215.142
7.3893	215.107	215.056	215.254	214.683	215.092	215.143
7.39763	215.106	215.054	215.254	214.684	215.092	215.141
7.40596	215.106	215.056	215.255	214.686	215.092	215.141
7.41429	215.106	215.054	215.256	214.685	215.092	215.141
7.42262	215.107	215.055	215.254	214.686	215.092	215.14
7.43095	215.107	215.055	215.255	214.687	215.092	215.14
7.43928	215.107	215.056	215.255	214.688	215.093	215.139
7.44761	215.107	215.056	215.255	214.688	215.092	215.14
7.45594	215.106	215.056	215.255	214.69	215.092	215.14
7.46427	215.105	215.055	215.254	214.688	215.093	215.139
7.4726	215.107	215.058	215.254	214.69	215.093	215.139
7.48094	215.106	215.059	215.251	214.691	215.093	215.139
7.48927	215.107	215.059	215.25	214.693	215.092	215.138
7.4976	215.105	215.058	215.252	214.692	215.093	215.137
7.50593	215.105	215.06	215.253	214.691	215.085	215.137
7.51426	215.105	215.061	215.252	214.693	215.083	215.137
7.52259	215.106	215.06	215.251	214.694	215.081	215.138
7.53092	215.105	215.058	215.251	214.694	215.083	215.138
7.53925	215.105	215.059	215.252	214.695	215.081	215.137
7.54758	215.104	215.06	215.249	214.695	215.081	215.137
7.55591	215.104	215.062	215.251	214.697	215.081	215.137
7.56424	215.102	215.063	215.249	214.693	215.083	215.135
7.57257	215.103	215.063	215.249	214.691	215.083	215.135
7.5809	215.102	215.064	215.251	214.691	215.085	215.136
7.58924	215.102	215.065	215.25	214.691	215.084	215.135
7.59757	215.101	215.065	215.248	214.691	215.083	215.135
7.6059	215.101	215.067	215.25	214.691	215.083	215.135
7.61423	215.101	215.068	215.25	214.69	215.084	215.135
7.62256	215.1	215.07	215.251	214.69	215.083	215.135
7.63089	215.098	215.068	215.25	214.688	215.083	215.135
7.63922	215.097	215.069	215.25	214.69	215.081	215.136
7.64755	215.1	215.07	215.252	214.69	215.079	215.135
7.65588	215.1	215.069	215.252	214.692	215.079	215.135
7.66421	215.1	215.069	215.252	214.692	215.08	215.133
7.67254	215.099	215.07	215.252	214.693	215.08	215.133
7.68087	215.098	215.073	215.252	214.693	215.08	215.133
7.6892	215.097	215.076	215.253	214.689	215.079	215.134
7.69753	215.096	215.076	215.252	214.689	215.08	215.134
7.70586	215.097	215.078	215.253	214.69	215.081	215.136
7.7142	215.095	215.08	215.253	214.688	215.08	215.137
7.72253	215.097	215.079	215.253	214.689	215.08	215.135
7.73086	215.096	215.078	215.252	214.69	215.081	215.135
7.73919	215.096	215.078	215.25	214.687	215.081	215.137
7.74752	215.095	215.079	215.25	214.685	215.081	215.137
7.75585	215.095	215.079	215.25	214.688	215.079	215.137
7.76418	215.093	215.081	215.25	214.688	215.078	215.135
7.77251	215.093	215.081	215.25	214.69	215.079	215.136
7.78084	215.093	215.078	215.25	214.689	215.078	215.137
7.78917	215.092	215.078	215.25	214.69	215.078	215.137
7.7975	215.09	215.078	215.252	214.689	215.078	215.136
7.80583	215.092	215.079	215.251	214.691	215.078	215.137
7.81416	215.089	215.078	215.25	214.69	215.078	215.138
7.82249	215.088	215.078	215.25	214.692	215.077	215.136
7.83082	215.087	215.079	215.252	214.692	215.079	215.137
7.83915	215.087	215.08	215.252	214.691	215.077	215.137
7.84748	215.088	215.08	215.252	214.69	215.077	215.137
7.85582	215.088	215.078	215.255	214.689	215.077	215.137
7.86415	215.088	215.077	215.253	214.689	215.077	215.139
7.87248	215.089	215.076	215.255	214.687	215.075	215.139
7.88081	215.089	215.076	215.255	214.688	215.074	215.138
7.88914	215.092	215.077	215.255	214.69	215.073	215.14
7.89747	215.09	215.078	215.256	214.69	215.073	215.139
7.9058	215.09	215.078	215.256	214.688	215.073	215.141
7.91413	215.09	215.078	215.256	214.69	215.073	215.14
7.92246	215.089	215.077	215.255	214.688	215.071	215.141
7.93079	215.09	215.077	215.255	214.688	215.072	215.141
7.93912	215.091	215.076	215.255	214.688	215.071	215.141
7.94745	215.092	215.078	215.255	214.689	215.069	215.141
7.95578	215.091	215.078	215.255	214.688	215.069	215.141
7.96411	215.089	215.078	215.255	214.687	215.069	215.141
7.97244	215.089	215.079	215.256	214.687	215.07	215.142
7.98078	215.086	215.078	215.255	214.686	215.07	215.143
7.98911	215.088	215.078	215.257	214.684	215.07	215.143
7.99744	215.088	215.079	215.257	214.686	215.071	215.143
8.00577	215.088	215.08	215.257	214.686	215.073	215.144
8.0141	215.089	215.08	215.255	214.684	215.073	215.145
8.02243	215.088	215.082	215.254	214.684	215.073	215.146
8.03076	215.087	215.081	215.254	214.683	215.073	215.146
8.03909	215.088	215.08	215.254	214.683	215.073	215.145
8.04742	215.086	215.08	215.252	214.682	215.073	215.145
8.05575	215.088	215.079	215.253	214.68	215.073	215.147
8.06408	215.085	215.08	215.254	214.68	215.073	215.146
8.07241	215.085	215.08	215.255	214.682	215.071	215.145
8.08074	215.085	215.083	215.255	214.68	215.071	215.145
8.08907	215.087	215.084	215.254	214.678	215.071	215.147
8.09741	215.085	215.085	215.255	214.681	215.071	215.147
8.10574	215.084	215.084	215.255	214.68	215.07	215.147
8.11407	215.083	215.083	215.254	214.677	215.07	215.148
8.1224	215.082	215.083	215.254	214.678	215.071	215.149
8.13073	215.081	215.083	215.254	214.676	215.071	215.149
8.13906	215.083	215.084	215.255	214.678	215.071	215.149
8.14739	215.081	215.084	215.256	214.676	215.072	215.148
8.15572	215.082	215.084	215.255	214.678	215.071	215.15
8.16405	215.08	215.086	215.255	214.678	215.071	215.15
8.17238	215.081	215.084	215.255	214.677	215.071	215.149
8.18071	215.08	215.082	215.255	214.677	215.072	215.151
8.18904	215.079	215.082	215.255	214.678	215.072	215.151
8.19737	215.079	215.083	215.255	214.677	215.071	215.15
8.2057	215.078	215.082	215.255	214.677	215.071	215.151
8.21403	215.078	215.082	215.256	214.675	215.071	215.15
8.22236	215.079	215.083	215.255	214.675	215.07	215.151
8.2307	215.079	215.085	215.255	214.676	215.07	215.151
8.23903	215.079	215.085	215.255	214.677	215.07	215.151
8.24736	215.077	215.084	215.255	214.678	215.07	215.151
8.25569	215.077	215.084	215.255	214.677	215.071	215.153
8.26402	215.076	215.083	215.257	214.675	215.071	215.152
8.27235	215.077	215.085	215.257	214.673	215.07	215.151
8.28068	215.077	215.086	215.258	214.673	215.069	215.151
8.28901	215.076	215.085	215.259	214.673	215.069	215.15
8.29734	215.074	215.085	215.259	214.673	215.07	215.15
8.30567	215.074	215.085	215.26	214.673	215.07	215.151
8.314	215.074	215.085	215.257	214.672	215.069	215.15
8.32233	215.073	215.088	215.259	214.674	215.07	215.15
8.33066	215.075	215.089	215.258	214.674	215.071	215.151
8.33899	215.074	215.091	215.257	214.673	215.07	215.152
8.34732	215.071	215.092	215.256	214.673	215.07	215.153
8.35566	215.07	215.093	215.258	214.674	215.071	215.153
8.36399	215.068	215.092	215.258	214.672	215.072	215.153
8.37232	215.068	215.093	215.259	214.672	215.072	215.153
8.38065	215.068	215.093	215.257	214.672	215.071	215.153
8.38898	215.069	215.093	215.258	214.672	215.071	215.155
8.39731	215.068	215.092	215.256	214.672	215.071	215.154
8.40564	215.067	215.09	215.259	214.673	215.07	215.154
8.41397	215.067	215.092	215.26	214.673	215.071	215.153
8.4223	215.07	215.092	215.26	214.673	215.071	215.153
8.43063	215.07	215.091	215.259	214.672	215.069	215.154
8.43896	215.07	215.09	215.259	214.67	215.07	215.153
8.44729	215.069	215.088	215.257	214.669	215.071	215.155
8.45562	215.069	215.089	215.259	214.671	215.069	215.154
8.46395	215.07	215.088	215.26	214.673	215.069	215.155
8.47228	215.069	215.088	215.261	214.675	215.07	215.155
8.48062	215.069	215.089	215.263	214.675	215.069	215.155
8.48895	215.069	215.091	215.265	214.676	215.069	215.154
8.49728	215.067	215.09	215.265	214.674	215.067	215.154
8.50561	215.067	215.09	215.265	214.673	215.069	215.155
8.51394	215.065	215.09	215.264	214.671	215.068	215.155
8.52227	215.067	215.089	215.262	214.673	215.067	215.155
8.5306	215.067	215.089	215.262	214.673	215.068	215.157
8.53893	215.066	215.086	215.262	214.674	215.068	215.157
8.54726	215.066	215.084	215.262	214.674	215.067	215.157
8.55559	215.066	215.083	215.261	214.67	215.066	215.156
8.56392	215.064	215.085	215.262	214.671	215.066	215.156
8.57225	215.063	215.086	215.262	214.67	215.066	215.157
8.58058	215.062	215.086	215.262	214.67	215.065	215.157
8.58891	215.062	215.086	215.262	214.668	215.066	215.159
8.59724	215.059	215.088	215.263	214.666	215.065	215.159
8.60558	215.059	215.089	215.265	214.666	215.066	215.158
8.61391	215.06	215.089	215.265	214.667	215.065	215.158
8.62224	215.06	215.091	215.266	214.667	215.065	215.16
8.63057	215.06	215.089	215.266	214.665	215.065	215.161
8.6389	215.058	215.091	215.265	214.667	215.065	215.161
8.64723	215.059	215.091	215.267	214.667	215.063	215.161
8.65556	215.06	215.092	215.267	214.667	215.064	215.161
8.66389	215.06	215.092	215.266	214.668	215.063	215.163
8.67222	215.059	215.092	215.265	214.666	215.063	215.163
8.68055	215.058	215.092	215.266	214.667	215.062	215.163
8.68888	215.058	215.092	215.265	214.666	215.063	215.163
8.69721	215.058	215.093	215.266	214.667	215.061	215.163
8.70554	215.057	215.094	215.269	214.666	215.063	215.163
8.71387	215.058	215.095	215.268	214.665	215.061	215.164
8.72221	215.056	215.093	215.268	214.664	215.061	215.163
8.73054	215.055	215.092	215.268	214.665	215.061	215.163
8.73887	215.054	215.092	215.268	214.665	215.061	215.163
8.7472	215.055	215.093	215.267	214.667	215.06	215.162
8.75553	215.055	215.09	215.268	214.666	215.059	215.163
8.76386	215.055	215.09	215.268	214.667	215.057	215.163
8.77219	215.055	215.09	215.265	214.668	215.057	215.163
8.78052	215.055	215.092	215.265	214.668	215.057	215.163
8.78885	215.054	215.093	215.264	214.668	215.057	215.163
8.79718	215.054	215.092	215.266	214.667	215.055	215.163
8.80551	215.053	215.091	215.265	214.668	215.055	215.163
8.81384	215.053	215.089	215.265	214.668	215.055	215.165
8.82217	215.053	215.091	215.264	214.666	215.053	215.164
8.8305	215.053	215.091	215.263	214.666	215.053	215.165
8.83883	215.053	215.09	215.264	214.666	215.055	215.164
8.84717	215.054	215.09	215.265	214.667	215.053	215.164
8.85549	215.053	215.089	215.265	214.666	215.054	215.162
8.86383	215.053	215.089	215.264	214.665	215.054	215.163
8.87216	215.052	215.087	215.263	214.664	215.054	215.163
8.88049	215.052	215.087	215.263	214.667	215.054	215.163
8.88882	215.053	215.088	215.265	214.669	215.055	215.163
8.89715	215.052	215.088	215.265	214.669	215.054	215.164
8.90548	215.052	215.086	215.266	214.67	215.053	215.164
8.91381	215.053	215.088	215.267	214.67	215.054	215.165
8.92214	215.053	215.089	215.27	214.668	215.054	215.165
8.93047	215.051	215.088	215.27	214.669	215.055	215.167
8.9388	215.048	215.088	215.27	214.668	215.055	215.167
8.94713	215.048	215.089	215.27	214.668	215.055	215.167
8.95546	215.047	215.088	215.267	214.667	215.053	215.166
8.96379	215.047	215.087	215.269	214.667	215.054	215.166
8.97213	215.046	215.088	215.27	214.667	215.054	215.166
8.98045	215.045	215.091	215.27	214.666	215.053	215.166
8.98879	215.045	215.093	215.27	214.666	215.053	215.165
8.99712	215.044	215.094	215.27	214.665	215.053	215.166
9.00545	215.045	215.096	215.272	214.666	215.054	215.167
9.01378	215.047	215.095	215.272	214.666	215.055	215.168
9.02211	215.047	215.098	215.273	214.666	215.055	215.167
9.03044	215.045	215.098	215.274	214.664	215.055	215.165
9.03877	215.042	215.097	215.275	214.664	215.055	215.165
9.0471	215.045	215.098	215.271	214.664	215.054	215.166
9.05543	215.046	215.099	215.272	214.665	215.053	215.167
9.06376	215.045	215.098	215.274	214.666	215.053	215.165
9.07209	215.045	215.099	215.274	214.666	215.053	215.166
9.08042	215.046	215.098	215.273	214.665	215.055	215.165
9.08875	215.047	215.099	215.274	214.664	215.054	215.165
9.09708	215.046	215.098	215.272	214.664	215.055	215.165
9.10542	215.046	215.097	215.272	214.665	215.055	215.164
9.11375	215.045	215.099	215.27	214.666	215.055	215.163
9.12208	215.046	215.098	215.271	214.665	215.054	215.163
9.13041	215.045	215.098	215.272	214.665	215.053	215.161
9.13874	215.042	215.098	215.271	214.665	215.053	215.163
9.14707	215.042	215.099	215.271	214.666	215.053	215.163
9.1554	215.041	215.097	215.27	214.662	215.053	215.164
9.16373	215.041	215.098	215.27	214.662	215.054	215.165
9.17206	215.042	215.099	215.268	214.662	215.054	215.163
9.18039	215.042	215.098	215.269	214.663	215.055	215.163
9.18872	215.041	215.098	215.268	214.661	215.054	215.163
9.19705	215.039	215.099	215.27	214.662	215.053	215.164
9.20538	215.041	215.097	215.267	214.66	215.053	215.163
9.21371	215.04	215.096	215.269	214.662	215.051	215.165
9.22204	215.039	215.095	215.27	214.662	215.053	215.165
9.23038	215.04	215.095	215.271	214.66	215.054	215.163
9.23871	215.037	215.095	215.272	214.662	215.053	215.164
9.24704	215.037	215.096	215.27	214.661	215.054	215.164
9.25537	215.036	215.095	215.269	214.661	215.054	215.163
9.2637	215.036	215.096	215.269	214.661	215.052	215.165
9.27203	215.035	215.095	215.271	214.66	215.053	215.165
9.28036	215.036	215.095	215.269	214.662	215.053	215.165
9.28869	215.036	215.091	215.267	214.66	215.053	215.165
9.29702	215.036	215.091	215.269	214.659	215.052	215.165
9.30535	215.035	215.091	215.27	214.661	215.051	215.163
9.31368	215.036	215.092	215.269	214.661	215.05	215.163
9.32201	215.035	215.092	215.271	214.659	215.049	215.163
9.33034	215.034	215.091	215.271	214.661	215.049	215.163
9.33867	215.033	215.092	215.27	214.66	215.051	215.163
9.347	215.032	215.095	215.27	214.66	215.051	215.163
9.35534	215.031	215.096	215.271	214.66	215.052	215.164
9.36367	215.033	215.096	215.27	214.658	215.052	215.165
9.372	215.033	215.096	215.27	214.659	215.053	215.164
9.38033	215.032	215.099	215.269	214.659	215.052	215.164
9.38866	215.032	215.099	215.27	214.66	215.051	215.163
9.39699	215.033	215.1	215.271	214.661	215.051	215.162
9.40532	215.032	215.097	215.273	214.661	215.051	215.162
9.41365	215.033	215.097	215.272	214.661	215.052	215.161
9.42198	215.035	215.096	215.275	214.662	215.051	215.162
9.43031	215.033	215.096	215.276	214.66	215.049	215.161
9.43864	215.033	215.096	215.275	214.662	215.05	215.162
9.44697	215.032	215.096	215.275	214.661	215.049	215.16
9.4553	215.032	215.099	215.273	214.66	215.05	215.161
9.46363	215.031	215.099	215.274	214.661	215.049	215.161
9.47197	215.029	215.098	215.272	214.662	215.049	215.161
9.48029	215.03	215.099	215.272	214.663	215.049	215.161
9.48863	215.032	215.1	215.273	214.662	215.049	215.161
9.49696	215.032	215.1	215.273	214.662	215.049	215.161
9.50529	215.032	215.1	215.274	214.663	215.048	215.163
9.51362	215.032	215.102	215.275	214.662	215.049	215.161
9.52195	215.031	215.102	215.274	214.661	215.049	215.161
9.53028	215.032	215.102	215.273	214.661	215.048	215.161
9.53861	215.031	215.103	215.272	214.661	215.048	215.161
9.54694	215.031	215.105	215.27	214.661	215.047	215.161
9.55527	215.031	215.105	215.271	214.661	215.047	215.161
9.5636	215.031	215.105	215.271	214.662	215.046	215.163
9.57193	215.03	215.105	215.271	214.662	215.047	215.163
9.58026	215.028	215.106	215.273	214.663	215.047	215.162
9.58859	215.029	215.105	215.273	214.661	215.048	215.161
9.59693	215.028	215.105	215.274	214.661	215.049	215.161
9.60525	215.027	215.105	215.275	214.662	215.049	215.162
9.61359	215.029	215.106	215.275	214.663	215.049	215.161
9.62192	215.029	215.107	215.274	214.662	215.051	215.161
9.63025	215.03	215.107	215.273	214.663	215.049	215.16
9.63858	215.028	215.107	215.274	214.663	215.049	215.16
9.64691	215.027	215.107	215.275	214.665	215.049	215.16
9.65524	215.028	215.108	215.274	214.662	215.049	215.16
9.66357	215.028	215.107	215.273	214.662	215.05	215.161
9.6719	215.027	215.106	215.275	214.661	215.051	215.16
9.68023	215.028	215.104	215.275	214.664	215.051	215.16
9.68856	215.028	215.106	215.275	214.664	215.051	215.159
9.69689	215.028	215.109	215.276	214.666	215.05	215.159
9.70522	215.028	215.109	215.278	214.666	215.051	215.159
9.71355	215.028	215.107	215.276	214.666	215.05	215.159
9.72189	215.028	215.107	215.276	214.663	215.049	215.158
9.73021	215.028	215.107	215.276	214.665	215.048	215.158
9.73855	215.027	215.108	215.275	214.664	215.048	215.16
9.74688	215.028	215.11	215.275	214.666	215.049	215.159
9.75521	215.028	215.109	215.275	214.667	215.049	215.157
9.76354	215.028	215.107	215.276	214.667	215.05	215.157
9.77187	215.028	215.108	215.275	214.667	215.049	215.157
9.7802	215.028	215.109	215.275	214.666	215.049	215.157
9.78853	215.028	215.11	215.275	214.665	215.05	215.156
9.79686	215.029	215.109	215.275	214.664	215.051	215.156
9.80519	215.03	215.11	215.274	214.664	215.051	215.155
9.81352	215.03	215.111	215.274	214.666	215.05	215.155
9.82185	215.029	215.112	215.275	214.668	215.051	215.155
9.83018	215.031	215.113	215.275	214.668	215.05	215.155
9.83851	215.03	215.112	215.274	214.668	215.049	215.155
9.84684	215.03	215.114	215.275	214.67	215.049	215.155
9.85517	215.03	215.114	215.277	214.668	215.05	215.155
9.86351	215.031	215.111	215.277	214.669	215.05	215.155
9.87184	215.032	215.112	215.275	214.671	215.049	215.154
9.88017	215.032	215.112	215.274	214.67	215.049	215.155
9.8885	215.033	215.113	215.275	214.67	215.049	215.154
9.89683	215.034	215.112	215.274	214.669	215.048	215.153
9.90516	215.032	215.111	215.275	214.668	215.049	215.153
9.91349	215.031	215.111	215.276	214.669	215.049	215.154
9.92182	215.03	215.112	215.278	214.669	215.049	215.153
9.93015	215.032	215.113	215.277	214.671	215.049	215.154
9.93848	215.03	215.112	215.277	214.672	215.048	215.154
9.94681	215.032	215.112	215.277	214.672	215.047	215.153
9.95514	215.031	215.112	215.276	214.672	215.048	215.151
9.96347	215.032	215.113	215.275	214.673	215.048	215.151
9.9718	215.032	215.115	215.275	214.674	215.049	215.151
9.98014	215.032	215.115	215.276	214.674	215.048	215.151
9.98847	215.032	215.115	215.275	214.675	215.049	215.151
9.9968	215.032	215.115	215.275	214.675	215.048	215.153
10.0051	215.032	215.115	215.275	214.676	215.048	215.153
10.0135	215.033	215.116	215.275	214.677	215.049	215.153
10.0218	215.034	215.115	215.275	214.677	215.049	215.152
10.0301	215.035	215.116	215.275	214.675	215.048	215.153
10.0384	215.037	215.119	215.276	214.677	215.047	215.153
10.0468	215.038	215.118	215.277	214.678	215.046	215.152
10.0551	215.036	215.119	215.276	214.677	215.046	215.151
10.0634	215.037	215.12	215.277	214.676	215.046	215.151
10.0718	215.039	215.12	215.278	214.675	215.046	215.151
10.0801	215.039	215.119	215.275	214.674	215.045	215.153
10.0884	215.038	215.122	215.274	214.674	215.047	215.153
10.0968	215.039	215.123	215.274	214.675	215.046	215.152
10.1051	215.038	215.125	215.273	214.675	215.046	215.152
10.1134	215.039	215.126	215.274	214.675	215.046	215.151
10.1218	215.039	215.126	215.275	214.675	215.047	215.151
10.1301	215.042	215.126	215.275	214.675	215.046	215.151
10.1384	215.042	215.126	215.275	214.675	215.045	215.151
10.1468	215.042	215.126	215.277	214.675	215.047	215.152
10.1551	215.042	215.127	215.278	214.674	215.047	215.151
10.1634	215.042	215.128	215.279	214.675	215.047	215.15
10.1717	215.042	215.128	215.279	214.675	215.046	215.15
10.1801	215.041	215.128	215.279	214.677	215.045	215.149
10.1884	215.042	215.128	215.28	214.679	215.046	215.149
10.1967	215.04	215.128	215.279	214.679	215.046	215.147
10.2051	215.042	215.127	215.279	214.677	215.045	215.147
10.2134	215.042	215.129	215.277	214.678	215.045	215.146
10.2217	215.042	215.131	215.276	214.674	215.045	215.146
10.2301	215.042	215.131	215.277	214.676	215.047	215.145
10.2384	215.043	215.131	215.278	214.676	215.048	215.145
10.2467	215.043	215.133	215.275	214.677	215.048	215.145
10.2551	215.044	215.135	215.276	214.679	215.046	215.146
10.2634	215.046	215.134	215.279	214.679	215.045	215.147
10.2717	215.048	215.135	215.28	214.68	215.045	215.147
10.28	215.048	215.135	215.28	214.681	215.045	215.147
10.2884	215.048	215.136	215.279	214.678	215.045	215.146
10.2967	215.046	215.136	215.28	214.677	215.045	215.145
10.305	215.047	215.135	215.28	214.676	215.045	215.145
10.3134	215.048	215.134	215.282	214.675	215.045	215.145
10.3217	215.049	215.134	215.282	214.675	215.046	215.145
10.33	215.051	215.135	215.281	214.673	215.046	215.146
10.3384	215.053	215.135	215.282	214.673	215.045	215.145
10.3467	215.052	215.137	215.283	214.674	215.045	215.145
10.355	215.054	215.139	215.281	214.676	215.045	215.145
10.3634	215.053	215.14	215.279	214.675	215.044	215.144
10.3717	215.055	215.139	215.279	214.675	215.043	215.143
10.38	215.053	215.139	215.278	214.675	215.044	215.143
10.3883	215.057	215.141	215.277	214.675	215.044	215.143
10.3967	215.057	215.143	215.278	214.677	215.043	215.142
10.405	215.058	215.142	215.279	214.677	215.043	215.142
10.4133	215.058	215.143	215.277	214.676	215.045	215.142
10.4217	215.059	215.146	215.276	214.675	215.043	215.142
10.43	215.059	215.145	215.276	214.675	215.043	215.142
10.4383	215.06	215.147	215.275	214.675	215.043	215.143
10.4466	215.062	215.146	215.277	214.675	215.044	215.141
10.455	215.062	215.148	215.277	214.676	215.045	215.142
10.4633	215.063	215.147	215.281	214.676	215.045	215.14
10.4716	215.065	215.141	215.28	214.675	215.043	215.141
10.48	215.063	215.134	215.279	214.674	215.043	215.141
10.4883	215.064	215.129	215.279	214.674	215.042	215.141
10.4966	215.066	215.126	215.278	214.673	215.043	215.14
10.505	215.067	215.125	215.279	214.675	215.043	215.139
10.5133	215.067	215.124	215.278	214.677	215.045	215.139
10.5216	215.067	215.127	215.279	214.678	215.044	215.138
10.53	215.067	215.129	215.279	214.677	215.043	215.137
10.5383	215.07	215.132	215.278	214.677	215.041	215.137
10.5466	215.069	215.136	215.278	214.678	215.042	215.138
10.5549	215.072	215.138	215.279	214.677	215.042	215.137
10.5633	215.072	215.138	215.28	214.674	215.043	215.137
10.5716	215.073	215.14	215.281	214.674	215.043	215.137
10.5799	215.074	215.143	215.28	214.676	215.044	215.137
10.5883	215.074	215.147	215.281	214.677	215.045	215.137
10.5966	215.076	215.15	215.28	214.677	215.044	215.137
10.6049	215.078	215.151	215.279	214.676	215.044	215.137
10.6133	215.077	215.152	215.278	214.675	215.044	215.137
10.6216	215.081	215.153	215.279	214.677	215.044	215.137
10.6299	215.083	215.155	215.281	214.676	215.043	215.136
10.6383	215.083	215.157	215.28	214.675	215.043	215.135
10.6466	215.082	215.158	215.279	214.674	215.043	215.135
10.6549	215.082	215.16	215.278	214.674	215.044	215.135
10.6632	215.083	215.162	215.28	214.675	215.045	215.135
10.6716	215.084	215.162	215.282	214.674	215.044	215.135
10.6799	215.083	215.163	215.281	214.675	215.042	215.135
10.6882	215.084	215.163	215.283	214.674	215.042	215.135
10.6966	215.087	215.163	215.282	214.673	215.04	215.136
10.7049	215.088	215.164	215.281	214.673	215.041	215.135
10.7132	215.088	215.163	215.281	214.674	215.042	215.135
10.7216	215.089	215.162	215.281	214.674	215.043	215.134
10.7299	215.09	215.162	215.283	214.674	215.043	215.134
10.7382	215.092	215.163	215.281	214.673	215.043	215.134
10.7466	215.092	215.162	215.282	214.674	215.042	215.133
10.7549	215.093	215.161	215.279	214.675	215.043	215.134
10.7632	215.093	215.161	215.279	214.675	215.043	215.133
10.7715	215.096	215.163	215.279	214.673	215.042	215.133
10.7799	215.095	215.163	215.279	214.674	215.043	215.133
10.7882	215.095	215.166	215.28	214.671	215.041	215.133
10.7965	215.097	215.164	215.282	214.67	215.041	215.133
10.8049	215.097	215.165	215.281	214.67	215.041	215.132
10.8132	215.099	215.164	215.281	214.668	215.041	215.132
10.8215	215.099	215.165	215.281	214.67	215.041	215.133
10.8299	215.1	215.164	215.281	214.668	215.041	215.134
10.8382	215.102	215.165	215.283	214.668	215.041	215.135
10.8465	215.102	215.165	215.283	214.669	215.043	215.135
10.8549	215.104	215.167	215.283	214.67	215.044	215.136
10.8632	215.104	215.167	215.282	214.669	215.042	215.135
10.8715	215.103	215.169	215.283	214.668	215.043	215.136
10.8798	215.104	215.168	215.285	214.669	215.042	215.135
10.8882	215.106	215.171	215.285	214.668	215.043	215.135
10.8965	215.106	215.171	215.284	214.668	215.043	215.135
10.9048	215.107	215.168	215.284	214.668	215.043	215.133
10.9132	215.105	215.166	215.284	214.669	215.043	215.133
10.9215	215.107	215.166	215.283	214.669	215.043	215.134
10.9298	215.108	215.164	215.284	214.669	215.042	215.133
10.9382	215.107	215.163	215.283	214.667	215.042	215.133
10.9465	215.107	215.164	215.283	214.667	215.043	215.132
10.9548	215.107	215.163	215.283	214.666	215.042	215.132
10.9632	215.11	215.164	215.283	214.663	215.041	215.132
10.9715	215.111	215.165	215.28	214.663	215.043	215.132
10.9798	215.113	215.162	215.282	214.662	215.041	215.131
10.9881	215.113	215.162	215.282	214.662	215.042	215.132
10.9965	215.113	215.164	215.283	214.661	215.043	215.133
11.0048	215.117	215.165	215.283	214.661	215.041	215.133
11.0131	215.116	215.164	215.28	214.661	215.042	215.133
11.0215	215.118	215.166	215.28	214.658	215.043	215.135
11.0298	215.118	215.166	215.278	214.659	215.043	215.134
11.0381	215.12	215.167	215.277	214.659	215.043	215.135
11.0465	215.118	215.168	215.277	214.658	215.043	215.135
11.0548	215.118	215.166	215.277	214.658	215.043	215.135
11.0631	215.118	215.167	215.278	214.659	215.043	215.135
11.0715	215.121	215.166	215.278	214.66	215.043	215.136
11.0798	215.126	215.168	215.279	214.658	215.045	215.137
11.0881	215.132	215.169	215.281	214.66	215.045	215.136
11.0964	215.135	215.17	215.28	214.657	215.045	215.135
11.1048	215.139	215.169	215.28	214.657	215.043	215.134
11.1131	215.141	215.171	215.282	214.658	215.043	215.133
11.1214	215.143	215.171	215.282	214.656	215.043	215.133
11.1298	215.143	215.171	215.282	214.656	215.043	215.133
11.1381	215.145	215.173	215.282	214.655	215.043	215.133
11.1464	215.144	215.173	215.282	214.653	215.042	215.135
11.1548	215.144	215.173	215.281	214.653	215.041	215.134
11.1631	215.144	215.173	215.282	214.652	215.043	215.133
11.1714	215.145	215.172	215.282	214.652	215.043	215.134
11.1798	215.145	215.172	215.282	214.655	215.043	215.134
11.1881	215.147	215.174	215.283	214.654	215.041	215.134
11.1964	215.146	215.172	215.28	214.654	215.042	215.135
11.2047	215.146	215.172	215.282	214.653	215.042	215.136
11.2131	215.146	215.173	215.284	214.652	215.042	215.136
11.2214	215.148	215.173	215.283	214.655	215.041	215.137
11.2297	215.15	215.172	215.285	214.654	215.043	215.136
11.2381	215.153	215.172	215.286	214.653	215.041	215.137
11.2464	215.153	215.172	215.286	214.653	215.041	215.136
11.2547	215.155	215.172	215.287	214.653	215.041	215.137
11.2631	215.156	215.174	215.287	214.653	215.041	215.137
11.2714	215.157	215.173	215.286	214.653	215.042	215.137
11.2797	215.155	215.174	215.286	214.651	215.042	215.135
11.2881	215.157	215.175	215.286	214.65	215.044	215.135
11.2964	215.156	215.177	215.286	214.65	215.044	215.136
11.3047	215.157	215.178	215.287	214.648	215.043	215.137
11.313	215.157	215.179	215.29	214.646	215.043	215.135
11.3214	215.157	215.177	215.292	214.648	215.043	215.134
11.3297	215.158	215.177	215.291	214.648	215.044	215.135
11.338	215.159	215.174	215.29	214.649	215.041	215.135
11.3464	215.157	215.175	215.291	214.648	215.041	215.135
11.3547	215.157	215.174	215.292	214.646	215.041	215.135
11.363	215.158	215.174	215.293	214.647	215.041	215.135
11.3714	215.161	215.173	215.291	214.646	215.041	215.135
11.3797	215.162	215.174	215.292	214.644	215.041	215.135
11.388	215.162	215.175	215.292	214.645	215.041	215.136
11.3963	215.163	215.176	215.29	214.643	215.04	215.136
11.4047	215.165	215.176	215.292	214.643	215.041	215.137
11.413	215.163	215.175	215.293	214.644	215.041	215.137
11.4213	215.163	215.174	215.292	214.644	215.04	215.137
11.4297	215.163	215.175	215.292	214.64	215.041	215.137
11.438	215.166	215.176	215.294	214.64	215.041	215.137
11.4463	215.166	215.176	215.292	214.641	215.04	215.139
11.4547	215.166	215.178	215.294	214.64	215.04	215.139
11.463	215.166	215.178	215.294	214.64	215.039	215.139
11.4713	215.167	215.178	215.293	214.64	215.039	215.139
11.4796	215.168	215.179	215.293	214.64	215.039	215.138
11.488	215.167	215.18	215.294	214.64	215.039	215.138
11.4963	215.167	215.179	215.294	214.639	215.039	215.139
11.5046	215.169	215.179	215.294	214.638	215.039	215.137
11.513	215.169	215.175	215.295	214.638	215.04	215.138
11.5213	215.171	215.174	215.295	214.64	215.042	215.139
11.5296	215.171	215.173	215.295	214.64	215.047	215.139
11.538	215.172	215.174	215.294	214.641	215.05	215.136
11.5463	215.172	215.172	215.294	214.64	215.051	215.137
11.5546	215.171	215.17	215.294	214.64	215.05	215.137
11.563	215.172	215.169	215.294	214.638	215.049	215.138
11.5713	215.172	215.171	215.295	214.641	215.05	215.137
11.5796	215.172	215.17	215.295	214.641	215.05	215.137
11.5879	215.173	215.171	215.296	214.638	215.05	215.137
11.5963	215.173	215.173	215.296	214.638	215.049	215.136
11.6046	215.174	215.173	215.295	214.638	215.051	215.137
11.6129	215.173	215.174	215.293	214.639	215.049	215.137
11.6213	215.174	215.173	215.293	214.639	215.049	215.137
11.6296	215.175	215.173	215.293	214.639	215.048	215.137
11.6379	215.175	215.174	215.293	214.639	215.049	215.138
11.6463	215.176	215.174	215.292	214.64	215.049	215.137
11.6546	215.175	215.173	215.293	214.638	215.049	215.138
11.6629	215.177	215.175	215.293	214.637	215.049	215.137
11.6713	215.177	215.174	215.292	214.638	215.049	215.136
11.6796	215.177	215.174	215.294	214.637	215.049	215.136
11.6879	215.177	215.174	215.294	214.639	215.051	215.137
11.6962	215.176	215.175	215.294	214.638	215.051	215.137
11.7046	215.175	215.175	215.294	214.637	215.051	215.136
11.7129	215.177	215.177	215.294	214.638	215.05	215.137
11.7212	215.176	215.176	215.291	214.637	215.05	215.136
11.7296	215.176	215.176	215.292	214.636	215.052	215.137
11.7379	215.176	215.177	215.291	214.635	215.051	215.137
11.7462	215.179	215.177	215.291	214.635	215.045	215.138
11.7546	215.178	215.176	215.291	214.636	215.042	215.137
11.7629	215.178	215.176	215.29	214.638	215.04	215.137
11.7712	215.178	215.176	215.292	214.636	215.039	215.136
11.7796	215.179	215.174	215.291	214.635	215.038	215.137
11.7879	215.177	215.174	215.291	214.637	215.037	215.137
11.7962	215.177	215.176	215.292	214.637	215.037	215.137
11.8046	215.177	215.18	215.294	214.637	215.038	215.137
11.8129	215.178	215.178	215.294	214.637	215.038	215.139
11.8212	215.177	215.18	215.294	214.637	215.039	215.137
11.8295	215.18	215.181	215.293	214.635	215.04	215.136
11.8379	215.179	215.179	215.294	214.635	215.039	215.136
11.8462	215.181	215.178	215.294	214.633	215.038	215.137
11.8545	215.181	215.178	215.295	214.635	215.039	215.137
11.8629	215.18	215.179	215.293	214.633	215.039	215.138
11.8712	215.18	215.179	215.293	214.634	215.037	215.139
11.8795	215.182	215.181	215.295	214.635	215.037	215.139
11.8879	215.182	215.181	215.295	214.635	215.038	215.137
11.8962	215.181	215.181	215.295	214.634	215.038	215.137
11.9045	215.18	215.182	215.294	214.634	215.038	215.138
11.9129	215.181	215.181	215.295	214.633	215.039	215.138
11.9212	215.182	215.182	215.295	214.631	215.037	215.137
11.9295	215.18	215.183	215.295	214.632	215.038	215.137
11.9378	215.18	215.182	215.293	214.632	215.039	215.137
11.9462	215.181	215.184	215.292	214.631	215.037	215.138
11.9545	215.178	215.183	215.291	214.632	215.037	215.137
11.9628	215.179	215.185	215.29	214.631	215.037	215.138
11.9712	215.178	215.182	215.291	214.631	215.036	215.138
11.9795	215.18	215.183	215.291	214.631	215.036	215.138
11.9878	215.178	215.183	215.292	214.631	215.035	215.137
11.9962	215.178	215.184	215.294	214.631	215.037	215.137
12.0045	215.179	215.184	215.293	214.629	215.037	215.137
12.0128	215.179	215.185	215.294	214.63	215.034	215.137
12.0212	215.177	215.188	215.294	214.628	215.034	215.135
12.0295	215.176	215.186	215.291	214.628	215.035	215.137
12.0378	215.177	215.186	215.291	214.628	215.036	215.135
12.0461	215.179	215.188	215.291	214.63	215.035	215.137
12.0545	215.178	215.186	215.29	214.63	215.035	215.136
12.0628	215.178	215.184	215.29	214.629	215.035	215.136
12.0711	215.178	215.182	215.291	214.629	215.035	215.136
12.0795	215.179	215.182	215.292	214.631	215.033	215.136
12.0878	215.178	215.182	215.291	214.634	215.033	215.137
12.0961	215.176	215.179	215.289	214.633	215.034	215.138
12.1044	215.174	215.179	215.288	214.633	215.033	215.138
12.1128	215.174	215.178	215.287	214.633	215.033	215.139
12.1211	215.174	215.18	215.286	214.634	215.033	215.138
12.1295	215.172	215.182	215.289	214.633	215.033	215.138
12.1378	215.171	215.184	215.289	214.632	215.033	215.139
12.1461	215.17	215.183	215.29	214.631	215.031	215.141
12.1544	215.167	215.183	215.29	214.633	215.031	215.139
12.1628	215.166	215.183	215.289	214.632	215.032	215.14
12.1711	215.167	215.184	215.287	214.631	215.032	215.14
12.1794	215.166	215.184	215.286	214.634	215.032	215.14
12.1878	215.163	215.185	215.286	214.635	215.031	215.139
12.1961	215.16	215.187	215.287	214.636	215.031	215.141
12.2044	215.16	215.185	215.287	214.636	215.03	215.141
12.2127	215.158	215.185	215.285	214.635	215.031	215.141
12.2211	215.156	215.185	215.288	214.635	215.03	215.141
12.2294	215.153	215.185	215.288	214.636	215.03	215.141
12.2377	215.15	215.185	215.288	214.634	215.029	215.141
12.2461	215.148	215.186	215.287	214.633	215.03	215.141
12.2544	215.144	215.185	215.285	214.632	215.031	215.143
12.2627	215.142	215.186	215.286	214.631	215.03	215.144
12.2711	215.139	215.186	215.286	214.631	215.029	215.143
12.2794	215.137	215.186	215.285	214.633	215.03	215.144
12.2877	215.134	215.186	215.285	214.633	215.031	215.143
12.2961	215.132	215.185	215.285	214.632	215.031	215.144
12.3044	215.128	215.185	215.285	214.631	215.031	215.145
12.3127	215.126	215.185	215.285	214.632	215.032	215.146
12.321	215.12	215.184	215.285	214.634	215.031	215.144
12.3294	215.117	215.184	215.285	214.635	215.031	215.144
12.3377	215.112	215.182	215.285	214.635	215.032	215.145
12.346	215.108	215.185	215.285	214.635	215.031	215.145
12.3544	215.103	215.184	215.285	214.636	215.031	215.145
12.3627	215.098	215.184	215.285	214.633	215.031	215.145
12.371	215.094	215.183	215.285	214.634	215.033	215.144
12.3794	215.089	215.184	215.285	214.635	215.032	215.145
12.3877	215.084	215.182	215.285	214.636	215.031	215.146
12.396	215.076	215.183	215.286	214.636	215.03	215.147
12.4044	215.069	215.182	215.286	214.636	215.031	215.145
12.4127	215.064	215.183	215.285	214.636	215.031	215.145
12.421	215.058	215.182	215.284	214.637	215.029	215.145
12.4293	215.053	215.182	215.284	214.637	215.03	215.145
12.4377	215.048	215.183	215.282	214.638	215.031	215.145
12.446	215.041	215.184	215.282	214.64	215.031	215.145
12.4543	215.033	215.183	215.283	214.64	215.031	215.145
12.4627	215.028	215.185	215.285	214.64	215.031	215.143
12.471	215.023	215.184	215.283	214.64	215.029	215.143
12.4793	215.017	215.184	215.285	214.641	215.028	215.145
12.4877	215.007	215.184	215.285	214.64	215.028	215.143
12.496	214.999	215.184	215.285	214.64	215.029	215.143
12.5043	214.992	215.183	215.285	214.64	215.029	215.143
12.5127	214.985	215.181	215.285	214.64	215.029	215.144
12.521	214.977	215.181	215.288	214.64	215.029	215.144
12.5293	214.971	215.182	215.286	214.641	215.028	215.144
12.5376	214.962	215.186	215.286	214.64	215.029	215.143
12.546	214.956	215.185	215.285	214.641	215.029	215.144
12.5543	214.947	215.185	215.284	214.643	215.029	215.142
12.5626	214.941	215.187	215.284	214.642	215.03	215.142
12.571	214.933	215.188	215.282	214.641	215.029	215.141
12.5793	214.926	215.187	215.283	214.64	215.03	215.142
12.5876	214.918	215.185	215.285	214.64	215.029	215.142
12.596	214.912	215.185	215.285	214.642	215.029	215.141
12.6043	214.903	215.185	215.284	214.643	215.029	215.141
12.6126	214.897	215.186	215.285	214.643	215.029	215.143
12.621	214.889	215.188	215.284	214.64	215.028	215.142
12.6293	214.882	215.187	215.285	214.642	215.027	215.142
12.6376	214.877	215.187	215.285	214.643	215.028	215.142
12.6459	214.869	215.185	215.285	214.644	215.027	215.142
12.6543	214.863	215.186	215.286	214.645	215.027	215.142
12.6626	214.857	215.184	215.286	214.645	215.029	215.146
12.6709	214.851	215.183	215.287	214.647	215.029	215.145
12.6793	214.844	215.182	215.288	214.647	215.029	215.145
12.6876	214.838	215.182	215.286	214.647	215.031	215.143
12.6959	214.833	215.181	215.286	214.648	215.03	215.145
12.7043	214.824	215.183	215.286	214.649	215.031	215.145
12.7126	214.818	215.182	215.288	214.65	215.029	215.145
12.7209	214.812	215.181	215.289	214.648	215.029	215.145
12.7293	214.808	215.182	215.289	214.648	215.029	215.145
12.7376	214.803	215.18	215.288	214.649	215.028	215.144
12.7459	214.798	215.182	215.29	214.65	215.028	215.145
12.7543	214.792	215.178	215.29	214.65	215.028	215.144
12.7626	214.787	215.179	215.29	214.652	215.029	215.145
12.7709	214.777	215.179	215.29	214.652	215.031	215.145
12.7792	214.768	215.18	215.288	214.653	215.031	215.144
12.7876	214.762	215.179	215.289	214.654	215.031	215.145
12.7959	214.757	215.18	215.29	214.653	215.031	215.145
12.8042	214.753	215.179	215.292	214.654	215.03	215.145
12.8126	214.749	215.18	215.292	214.656	215.03	215.146
12.8209	214.743	215.18	215.291	214.657	215.029	215.147
12.8292	214.739	215.18	215.292	214.658	215.031	215.147
12.8376	214.735	215.178	215.29	214.659	215.031	215.148
12.8459	214.735	215.178	215.292	214.66	215.03	215.149
12.8542	214.733	215.178	215.291	214.659	215.031	215.148
12.8625	214.73	215.178	215.291	214.659	215.03	215.148
12.8709	214.727	215.179	215.29	214.661	215.028	215.149
12.8792	214.726	215.182	215.29	214.662	215.028	215.148
12.8875	214.722	215.18	215.29	214.663	215.027	215.147
12.8959	214.721	215.177	215.289	214.664	215.028	215.149
12.9042	214.719	215.177	215.288	214.666	215.028	215.149
12.9125	214.719	215.178	215.287	214.666	215.027	215.148
12.9209	214.72	215.181	215.287	214.665	215.026	215.148
12.9292	214.718	215.181	215.288	214.667	215.025	215.148
12.9375	214.717	215.181	215.29	214.667	215.027	215.149
12.9459	214.717	215.18	215.289	214.668	215.027	215.148
12.9542	214.717	215.181	215.29	214.668	215.027	215.149
12.9625	214.718	215.181	215.289	214.67	215.028	215.149
12.9708	214.718	215.181	215.29	214.67	215.03	215.147
12.9792	214.718	215.179	215.288	214.671	215.029	215.147
12.9875	214.717	215.178	215.29	214.67	215.029	215.146
12.9958	214.716	215.18	215.29	214.672	215.028	215.145
13.0042	214.716	215.181	215.291	214.672	215.027	215.146
13.0125	214.714	215.178	215.29	214.673	215.027	215.146
13.0208	214.716	215.179	215.291	214.674	215.028	215.144
13.0292	214.716	215.18	215.29	214.674	215.027	215.145
13.0375	214.715	215.179	215.291	214.674	215.027	215.145
13.0458	214.717	215.177	215.29	214.676	215.026	215.145
13.0541	214.718	215.177	215.289	214.676	215.026	215.144
13.0625	214.719	215.177	215.291	214.678	215.027	215.145
13.0708	214.719	215.177	215.294	214.679	215.027	215.145
13.0791	214.719	215.178	215.295	214.68	215.027	215.144
13.0875	214.718	215.178	215.294	214.681	215.027	215.145
13.0958	214.718	215.179	215.294	214.682	215.027	215.143
13.1041	214.72	215.18	215.295	214.681	215.027	215.144
13.1125	214.722	215.179	215.295	214.684	215.027	215.144
13.1208	214.722	215.181	215.295	214.687	215.027	215.143
13.1291	214.723	215.182	215.295	214.687	215.028	215.144
13.1375	214.721	215.183	215.295	214.687	215.027	215.143
13.1458	214.722	215.182	215.295	214.689	215.026	215.143
13.1541	214.723	215.182	215.294	214.69	215.027	215.142
13.1624	214.722	215.182	215.295	214.691	215.028	215.143
13.1708	214.726	215.181	215.294	214.691	215.027	215.142
13.1791	214.726	215.179	215.293	214.69	215.027	215.142
13.1874	214.727	215.178	215.293	214.692	215.026	215.141
13.1958	214.727	215.176	215.295	214.693	215.027	215.141
13.2041	214.727	215.18	215.295	214.692	215.027	215.141
13.2124	214.727	215.178	215.295	214.692	215.025	215.141
13.2208	214.729	215.177	215.296	214.692	215.027	215.141
13.2291	214.73	215.176	215.296	214.695	215.027	215.141
13.2374	214.73	215.178	215.298	214.695	215.027	215.14
13.2458	214.729	215.177	215.299	214.696	215.026	215.141
13.2541	214.732	215.177	215.299	214.697	215.026	215.14
13.2624	214.732	215.177	215.299	214.698	215.027	215.141
13.2707	214.734	215.175	215.299	214.7	215.027	215.14
13.2791	214.734	215.176	215.3	214.699	215.027	215.139
13.2874	214.736	215.178	215.302	214.702	215.027	215.139
13.2957	214.736	215.176	215.302	214.7	215.025	215.137
13.3041	214.737	215.178	215.301	214.702	215.026	215.139
13.3124	214.736	215.177	215.302	214.702	215.025	215.138
13.3207	214.738	215.176	215.301	214.702	215.026	215.138
13.3291	214.739	215.177	215.301	214.704	215.025	215.137
13.3374	214.738	215.178	215.301	214.705	215.024	215.137
13.3457	214.738	215.177	215.3	214.706	215.025	215.137
13.3541	214.739	215.176	215.302	214.705	215.024	215.137
13.3624	214.742	215.177	215.301	214.703	215.023	215.137
13.3707	214.742	215.177	215.301	214.706	215.023	215.137
13.379	214.743	215.177	215.301	214.706	215.024	215.136
13.3874	214.743	215.175	215.301	214.707	215.023	215.137
13.3957	214.741	215.175	215.301	214.707	215.025	215.137
13.404	214.743	215.176	215.3	214.707	215.024	215.137
13.4124	214.744	215.175	215.3	214.705	215.024	215.136
13.4207	214.746	215.174	215.301	214.71	215.025	215.136
13.429	214.747	215.174	215.303	214.712	215.023	215.135
13.4374	214.748	215.174	215.301	214.713	215.025	215.135
13.4457	214.752	215.173	215.302	214.714	215.025	215.135
13.454	214.752	215.172	215.303	214.713	215.025	215.135
13.4624	214.752	215.173	215.303	214.714	215.026	215.135
13.4707	214.751	215.173	215.304	214.714	215.025	215.135
13.479	214.752	215.174	215.304	214.714	215.025	215.136
13.4873	214.754	215.173	215.305	214.713	215.025	215.135
13.4957	214.756	215.173	215.305	214.714	215.023	215.135
13.504	214.757	215.171	215.306	214.716	215.024	215.133
13.5123	214.757	215.17	215.308	214.717	215.025	215.134
13.5207	214.759	215.171	215.309	214.719	215.025	215.134
13.529	214.762	215.173	215.31	214.718	215.025	215.134
13.5373	214.762	215.174	215.309	214.72	215.024	215.133
13.5457	214.763	215.175	215.31	214.722	215.025	215.134
13.554	214.763	215.175	215.311	214.722	215.025	215.133
13.5623	214.765	215.175	215.31	214.724	215.024	215.132
13.5707	214.767	215.176	215.31	214.724	215.025	215.133
13.579	214.768	215.176	215.308	214.722	215.023	215.135
13.5873	214.769	215.174	215.309	214.722	215.023	215.133
13.5956	214.769	215.174	215.309	214.721	215.023	215.134
13.604	214.77	215.173	215.309	214.722	215.025	215.135
13.6123	214.771	215.172	215.308	214.722	215.025	215.135
13.6206	214.773	215.172	215.309	214.723	215.025	215.136
13.629	214.774	215.171	215.309	214.723	215.024	215.137
13.6373	214.774	215.173	215.307	214.723	215.023	215.137
13.6456	214.776	215.174	215.306	214.724	215.024	215.136
13.654	214.778	215.172	215.306	214.727	215.025	215.137
13.6623	214.778	215.171	215.308	214.728	215.026	215.137
13.6706	214.78	215.172	215.308	214.729	215.025	215.137
13.679	214.782	215.172	215.306	214.728	215.025	215.138
13.6873	214.785	215.173	215.307	214.731	215.025	215.137
13.6956	214.789	215.173	215.309	214.731	215.025	215.135
13.7039	214.791	215.173	215.307	214.732	215.027	215.135
13.7123	214.792	215.171	215.307	214.73	215.027	215.135
13.7206	214.792	215.171	215.307	214.731	215.027	215.135
13.7289	214.792	215.171	215.308	214.733	215.025	215.135
13.7373	214.793	215.172	215.311	214.733	215.026	215.135
13.7456	214.793	215.173	215.31	214.733	215.027	215.135
13.7539	214.795	215.172	215.311	214.735	215.025	215.135
13.7623	214.798	215.173	215.311	214.737	215.026	215.134
13.7706	214.799	215.173	215.312	214.738	215.027	215.134
13.7789	214.8	215.174	215.313	214.736	215.027	215.133
13.7873	214.803	215.174	215.312	214.736	215.026	215.133
13.7956	214.803	215.174	215.314	214.736	215.025	215.133
13.8039	214.805	215.172	215.313	214.736	215.025	215.135
13.8122	214.808	215.174	215.314	214.738	215.027	215.135
13.8206	214.81	215.175	215.314	214.736	215.028	215.133
13.8289	214.812	215.175	215.313	214.736	215.029	215.134
13.8372	214.813	215.172	215.313	214.738	215.029	215.134
13.8456	214.815	215.173	215.312	214.739	215.029	215.135
13.8539	214.816	215.173	215.312	214.74	215.028	215.136
13.8622	214.817	215.176	215.316	214.742	215.027	215.137
13.8706	214.817	215.178	215.315	214.741	215.027	215.135
13.8789	214.819	215.179	215.317	214.741	215.027	215.135
13.8872	214.821	215.18	215.316	214.741	215.027	215.137
13.8956	214.823	215.18	215.315	214.743	215.027	215.137
13.9039	214.824	215.178	215.313	214.745	215.027	215.137
13.9122	214.824	215.181	215.315	214.747	215.027	215.137
13.9205	214.827	215.18	215.314	214.748	215.027	215.136
13.9289	214.829	215.179	215.314	214.748	215.027	215.136
13.9372	214.829	215.179	215.315	214.748	215.027	215.134
13.9455	214.831	215.181	215.315	214.746	215.027	215.133
13.9539	214.831	215.179	215.316	214.745	215.027	215.133
13.9622	214.833	215.179	215.317	214.744	215.027	215.133
13.9705	214.833	215.179	215.315	214.746	215.026	215.135
13.9788	214.834	215.18	215.315	214.746	215.026	215.134
13.9872	214.835	215.182	215.314	214.746	215.025	215.135
13.9955	214.835	215.184	215.316	214.745	215.025	215.133
14.0038	214.836	215.184	215.319	214.745	215.025	215.133
14.0122	214.838	215.183	215.32	214.744	215.025	215.133
14.0205	214.839	215.179	215.32	214.747	215.025	215.132
14.0288	214.842	215.181	215.319	214.75	215.026	215.133
14.0372	214.843	215.181	215.318	214.75	215.027	215.131
14.0455	214.843	215.181	215.316	214.75	215.027	215.133
14.0538	214.845	215.181	215.315	214.752	215.027	215.131
14.0622	214.847	215.179	215.315	214.752	215.027	215.131
14.0705	214.848	215.18	215.314	214.753	215.027	215.131
14.0788	214.848	215.181	215.314	214.753	215.029	215.133
14.0871	214.852	215.182	215.314	214.753	215.028	215.133
14.0955	214.852	215.182	215.313	214.754	215.027	215.134
14.1038	214.852	215.183	215.313	214.753	215.028	215.133
14.1121	214.853	215.185	215.313	214.754	215.027	215.133
14.1205	214.855	215.183	215.314	214.755	215.028	215.132
14.1288	214.854	215.183	215.313	214.755	215.027	215.132
14.1371	214.857	215.183	215.313	214.756	215.026	215.131
14.1455	214.857	215.183	215.314	214.757	215.025	215.131
14.1538	214.861	215.184	215.314	214.757	215.027	215.13
14.1621	214.861	215.182	215.316	214.759	215.027	215.132
14.1705	214.862	215.181	215.316	214.761	215.027	215.131
14.1788	214.863	215.182	215.315	214.759	215.027	215.13
14.1871	214.866	215.182	215.315	214.756	215.028	215.131
14.1954	214.866	215.185	215.315	214.758	215.029	215.131
14.2038	214.865	215.185	215.315	214.758	215.029	215.131
14.2121	214.868	215.185	215.315	214.756	215.028	215.13
14.2204	214.869	215.185	215.315	214.758	215.027	215.13
14.2288	214.87	215.187	215.313	214.757	215.026	215.129
14.2371	214.872	215.185	215.314	214.759	215.027	215.129
14.2454	214.871	215.185	215.314	214.759	215.027	215.129
14.2538	214.872	215.186	215.314	214.761	215.027	215.13
14.2621	214.873	215.186	215.314	214.76	215.028	215.13
14.2704	214.873	215.187	215.314	214.761	215.028	215.129
14.2788	214.875	215.186	215.313	214.762	215.028	215.131
14.2871	214.876	215.186	215.311	214.762	215.029	215.133
14.2954	214.877	215.184	215.311	214.761	215.028	215.131
14.3038	214.877	215.184	215.312	214.761	215.028	215.13
14.3121	214.877	215.184	215.313	214.764	215.029	215.13
14.3204	214.879	215.185	215.312	214.764	215.03	215.131
14.3287	214.88	215.185	215.311	214.766	215.031	215.131
14.3371	214.882	215.187	215.311	214.767	215.03	215.131
14.3454	214.881	215.185	215.309	214.765	215.03	215.132
14.3537	214.882	215.186	215.309	214.765	215.029	215.132
14.3621	214.884	215.19	215.308	214.764	215.031	215.131
14.3704	214.885	215.191	215.307	214.763	215.03	215.131
14.3787	214.886	215.19	215.308	214.763	215.031	215.13
14.3871	214.886	215.191	215.308	214.764	215.031	215.129
14.3954	214.887	215.19	215.308	214.764	215.031	215.127
14.4037	214.888	215.191	215.309	214.765	215.031	215.127
14.4121	214.888	215.19	215.311	214.764	215.031	215.128
14.4204	214.891	215.192	215.315	214.766	215.032	215.127
14.4287	214.89	215.192	215.313	214.766	215.032	215.128
14.437	214.89	215.192	215.312	214.766	215.033	215.128
14.4454	214.892	215.192	215.313	214.765	215.034	215.129
14.4537	214.894	215.192	215.313	214.765	215.035	215.131
14.462	214.896	215.193	215.314	214.763	215.034	215.129
14.4704	214.895	215.194	215.314	214.764	215.033	215.129
14.4787	214.896	215.195	215.312	214.764	215.033	215.128
14.487	214.896	215.195	215.312	214.764	215.034	215.128
14.4954	214.898	215.195	215.314	214.761	215.035	215.129
14.5037	214.898	215.195	215.314	214.762	215.033	215.128
14.512	214.898	215.196	215.315	214.762	215.033	215.129
14.5204	214.9	215.195	215.315	214.762	215.033	215.126
14.5287	214.902	215.198	215.315	214.759	215.034	215.126
14.537	214.903	215.2	215.315	214.76	215.035	215.126
14.5453	214.903	215.2	215.312	214.758	215.033	215.128
14.5537	214.905	215.2	215.311	214.756	215.033	215.129
14.562	214.904	215.2	215.312	214.756	215.033	215.129
14.5703	214.904	215.2	215.312	214.756	215.033	215.13
14.5787	214.904	215.196	215.312	214.756	215.033	215.129
14.587	214.904	215.196	215.312	214.753	215.032	215.127
14.5953	214.903	215.197	215.311	214.753	215.032	215.127
14.6037	214.901	215.197	215.312	214.752	215.033	215.128
14.612	214.902	215.198	215.313	214.751	215.031	215.128
14.6203	214.9	215.196	215.314	214.753	215.033	215.129
14.6287	214.903	215.196	215.315	214.751	215.033	215.129
14.637	214.902	215.196	215.312	214.749	215.033	215.13
14.6453	214.903	215.198	215.313	214.747	215.033	215.129
14.6536	214.904	215.199	215.313	214.742	215.031	215.129
14.662	214.906	215.2	215.314	214.737	215.033	215.13
14.6703	214.905	215.199	215.314	214.734	215.033	215.129
14.6786	214.907	215.2	215.315	214.731	215.033	215.129
14.687	214.905	215.199	215.315	214.726	215.034	215.129
14.6953	214.907	215.199	215.315	214.722	215.035	215.129
14.7036	214.907	215.2	215.314	214.718	215.035	215.129
14.7119	214.908	215.201	215.315	214.712	215.034	215.129
14.7203	214.908	215.2	215.315	214.708	215.034	215.129
14.7286	214.908	215.199	215.314	214.705	215.035	215.13
14.7369	214.908	215.201	215.314	214.701	215.035	215.129
14.7453	214.91	215.199	215.315	214.694	215.036	215.129
14.7536	214.912	215.201	215.315	214.693	215.035	215.13
14.7619	214.912	215.202	215.314	214.688	215.036	215.13
14.7703	214.912	215.203	215.313	214.684	215.036	215.131
14.7786	214.913	215.204	215.315	214.677	215.037	215.131
14.7869	214.911	215.205	215.316	214.672	215.039	215.131
14.7953	214.912	215.204	215.318	214.667	215.037	215.129
14.8036	214.912	215.203	215.316	214.66	215.036	215.128
14.8119	214.914	215.203	215.315	214.652	215.036	215.129
14.8202	214.914	215.202	215.315	214.645	215.038	215.127
14.8286	214.915	215.204	215.315	214.638	215.037	215.129
14.8369	214.917	215.207	215.315	214.629	215.037	215.128
14.8452	214.916	215.206	215.315	214.623	215.037	215.13
14.8536	214.917	215.206	215.314	214.615	215.038	215.129
14.8619	214.918	215.206	215.315	214.608	215.037	215.13
14.8702	214.918	215.206	215.315	214.598	215.038	215.13
14.8786	214.918	215.207	215.314	214.591	215.037	215.129
14.8869	214.919	215.209	215.314	214.584	215.036	215.13
14.8952	214.92	215.208	215.314	214.576	215.035	215.131
14.9036	214.921	215.206	215.315	214.567	215.037	215.131
14.9119	214.922	215.207	215.315	214.558	215.037	215.13
14.9202	214.923	215.208	215.314	214.55	215.037	215.128
14.9285	214.923	215.209	215.314	214.542	215.036	215.129
14.9369	214.922	215.208	215.313	214.533	215.037	215.129
14.9452	214.922	215.21	215.313	214.522	215.036	215.128
14.9535	214.923	215.209	215.313	214.515	215.035	215.129
14.9619	214.924	215.211	215.311	214.507	215.035	215.129
14.9702	214.923	215.21	215.308	214.499	215.037	215.129
14.9785	214.924	215.211	215.31	214.49	215.037	215.128
14.9869	214.924	215.214	215.312	214.482	215.037	215.127
14.9952	214.926	215.216	215.313	214.472	215.037	215.127
15.0035	214.923	215.215	215.311	214.464	215.035	215.128
15.0119	214.923	215.214	215.312	214.456	215.034	215.127
15.0202	214.923	215.214	215.312	214.446	215.035	215.126
15.0285	214.923	215.215	215.311	214.438	215.035	215.125
15.0368	214.923	215.214	215.312	214.431	215.034	215.126
15.0452	214.923	215.215	215.313	214.424	215.033	215.125
15.0535	214.924	215.217	215.312	214.415	215.034	215.126
15.0618	214.925	215.216	215.312	214.408	215.034	215.126
15.0702	214.926	215.214	215.311	214.401	215.034	215.125
15.0785	214.925	215.215	215.311	214.393	215.033	215.124
15.0868	214.925	215.217	215.312	214.385	215.033	215.123
15.0952	214.925	215.217	215.312	214.378	215.033	215.123
15.1035	214.923	215.217	215.313	214.37	215.032	215.125
15.1118	214.92	215.217	215.312	214.363	215.032	215.124
15.1202	214.922	215.216	215.311	214.355	215.033	215.125
15.1285	214.923	215.213	215.309	214.35	215.033	215.123
15.1368	214.922	215.212	215.312	214.343	215.031	215.123
15.1451	214.924	215.212	215.31	214.338	215.031	215.122
15.1535	214.924	215.213	215.312	214.333	215.031	215.122
15.1618	214.922	215.213	215.311	214.327	215.031	215.122
15.1701	214.923	215.213	215.313	214.321	215.031	215.123
15.1785	214.923	215.215	215.312	214.316	215.029	215.123
15.1868	214.924	215.216	215.312	214.309	215.03	215.123
15.1951	214.924	215.217	215.311	214.305	215.031	215.122
15.2035	214.925	215.215	215.311	214.303	215.03	215.121
15.2118	214.925	215.215	215.313	214.297	215.03	215.121
15.2201	214.925	215.214	215.312	214.294	215.031	215.121
15.2285	214.924	215.215	215.313	214.289	215.031	215.122
15.2368	214.925	215.217	215.314	214.285	215.031	215.123
15.2451	214.927	215.219	215.315	214.282	215.031	215.123
15.2535	214.928	215.219	215.312	214.28	215.031	215.123
15.2618	214.928	215.221	215.315	214.277	215.03	215.122
15.2701	214.928	215.221	215.312	214.274	215.029	215.122
15.2784	214.928	215.221	215.313	214.272	215.031	215.121
15.2868	214.926	215.22	215.313	214.268	215.032	215.121
15.2951	214.927	215.221	215.311	214.266	215.03	215.122
15.3034	214.928	215.221	215.31	214.262	215.03	215.121
15.3118	214.928	215.222	215.312	214.261	215.031	215.12
15.3201	214.929	215.222	215.313	214.258	215.031	215.122
15.3284	214.929	215.224	215.314	214.259	215.03	215.121
15.3368	214.928	215.223	215.312	214.258	215.029	215.12
15.3451	214.928	215.224	215.313	214.259	215.028	215.121
15.3534	214.93	215.224	215.315	214.256	215.028	215.121
15.3617	214.93	215.224	215.313	214.256	215.027	215.121
15.3701	214.929	215.226	215.314	214.255	215.029	215.119
15.3784	214.93	215.226	215.314	214.254	215.027	215.12
15.3867	214.929	215.225	215.314	214.253	215.026	215.12
15.3951	214.929	215.226	215.315	214.253	215.026	215.119
15.4034	214.929	215.225	215.314	214.254	215.025	215.119
15.4117	214.929	215.225	215.315	214.255	215.027	215.12
15.4201	214.931	215.227	215.312	214.255	215.026	215.12
15.4284	214.931	215.227	215.314	214.257	215.026	215.121
15.4367	214.931	215.228	215.312	214.258	215.026	215.119
15.4451	214.931	215.227	215.312	214.258	215.025	215.119
15.4534	214.932	215.227	215.313	214.257	215.025	215.119
15.4617	214.933	215.227	215.313	214.257	215.025	215.119
15.47	214.932	215.228	215.314	214.258	215.025	215.12
15.4784	214.932	215.229	215.314	214.259	215.026	215.119
15.4867	214.933	215.229	215.313	214.259	215.028	215.12
15.495	214.933	215.227	215.314	214.259	215.03	215.12
15.5034	214.933	215.229	215.315	214.262	215.03	215.12
15.5117	214.933	215.228	215.315	214.264	215.029	215.12
15.52	214.933	215.227	215.317	214.265	215.031	215.121
15.5284	214.934	215.228	215.317	214.265	215.031	215.122
15.5367	214.934	215.229	215.317	214.265	215.031	215.121
15.545	214.933	215.229	215.317	214.268	215.029	215.122
15.5534	214.934	215.231	215.315	214.269	215.031	215.121
15.5617	214.933	215.232	215.314	214.27	215.032	215.12
15.57	214.933	215.233	215.315	214.27	215.031	215.12
15.5783	214.933	215.234	215.315	214.271	215.03	215.117
15.5867	214.934	215.233	215.316	214.273	215.031	215.118
15.595	214.933	215.235	215.315	214.274	215.029	215.117
15.6033	214.935	215.234	215.318	214.275	215.03	215.117
15.6117	214.936	215.235	215.319	214.277	215.03	215.117
15.62	214.936	215.235	215.316	214.277	215.03	215.117
15.6283	214.936	215.234	215.317	214.278	215.029	215.117
15.6367	214.934	215.233	215.316	214.278	215.028	215.116
15.645	214.934	215.236	215.317	214.281	215.026	215.115
15.6533	214.935	215.234	215.317	214.28	215.025	215.116
15.6616	214.937	215.234	215.315	214.282	215.025	215.117
15.67	214.937	215.234	215.316	214.283	215.024	215.116
15.6783	214.935	215.234	215.314	214.284	215.023	215.117
15.6866	214.937	215.236	215.315	214.284	215.022	215.116
15.695	214.938	215.235	215.315	214.287	215.022	215.115
15.7033	214.939	215.234	215.315	214.287	215.022	215.114
15.7116	214.938	215.234	215.315	214.288	215.022	215.115
15.72	214.938	215.233	215.313	214.289	215.021	215.116
15.7283	214.938	215.233	215.314	214.289	215.021	215.115
15.7366	214.937	215.232	215.313	214.291	215.021	215.114
15.7449	214.938	215.232	215.313	214.293	215.021	215.114
15.7533	214.939	215.233	215.314	214.293	215.02	215.114
15.7616	214.938	215.233	215.314	214.295	215.021	215.114
15.7699	214.938	215.234	215.315	214.296	215.02	215.115
15.7783	214.938	215.234	215.315	214.296	215.021	215.115
15.7866	214.938	215.234	215.315	214.299	215.021	215.115
15.7949	214.939	215.235	215.315	214.3	215.019	215.115
15.8033	214.939	215.235	215.315	214.302	215.019	215.115
15.8116	214.94	215.236	215.316	214.303	215.017	215.113
15.8199	214.941	215.236	215.317	214.303	215.019	215.112
15.8283	214.941	215.237	215.317	214.307	215.018	215.111
15.8366	214.942	215.238	215.316	214.309	215.017	215.111
15.8449	214.941	215.239	215.315	214.31	215.018	215.111
15.8532	214.939	215.238	215.315	214.311	215.017	215.111
15.8616	214.937	215.237	215.315	214.313	215.016	215.111
15.8699	214.937	215.236	215.315	214.314	215.017	215.111
15.8782	214.938	215.237	215.314	214.315	215.015	215.11
15.8866	214.937	215.238	215.315	214.319	215.015	215.109
15.8949	214.937	215.239	215.314	214.32	215.013	215.109
15.9032	214.94	215.241	215.315	214.32	215.013	215.11
15.9116	214.939	215.241	215.313	214.32	215.013	215.11
15.9199	214.939	215.24	215.314	214.32	215.013	215.109
15.9282	214.94	215.241	215.313	214.322	215.011	215.109
15.9366	214.941	215.242	215.313	214.326	215.011	215.11
15.9449	214.942	215.242	215.314	214.326	215.01	215.11
15.9532	214.941	215.243	215.315	214.329	215.011	215.11
15.9616	214.941	215.243	215.314	214.329	215.009	215.109
15.9699	214.941	215.241	215.313	214.329	215.01	215.109
15.9782	214.942	215.24	215.315	214.33	215.01	215.109
15.9865	214.94	215.24	215.314	214.332	215.009	215.109
15.9949	214.94	215.239	215.312	214.335	215.01	215.109
16.0032	214.94	215.238	215.311	214.335	215.01	215.109
16.0115	214.94	215.236	215.312	214.339	215.011	215.109
16.0199	214.94	215.237	215.314	214.341	215.013	215.111
16.0282	214.941	215.238	215.314	214.343	215.011	215.112
16.0365	214.942	215.237	215.315	214.344	215.011	215.111
16.0449	214.942	215.239	215.315	214.345	215.011	215.11
16.0532	214.942	215.24	215.315	214.347	215.011	215.111
16.0615	214.942	215.24	215.315	214.35	215.012	215.111
16.0698	214.941	215.241	215.314	214.352	215.011	215.109
16.0782	214.94	215.239	215.314	214.355	215.012	215.109
16.0865	214.941	215.239	215.314	214.355	215.012	215.108
16.0948	214.938	215.239	215.314	214.356	215.013	215.109
16.1032	214.939	215.239	215.313	214.358	215.013	215.109
16.1115	214.939	215.239	215.313	214.36	215.013	215.109
16.1198	214.938	215.239	215.313	214.361	215.013	215.108
16.1282	214.938	215.239	215.31	214.365	215.012	215.107
16.1365	214.938	215.239	215.31	214.368	215.013	215.107
16.1448	214.939	215.238	215.312	214.37	215.014	215.107
16.1532	214.938	215.238	215.312	214.373	215.013	215.107
16.1615	214.938	215.238	215.313	214.375	215.014	215.107
16.1698	214.939	215.238	215.314	214.378	215.013	215.108
16.1781	214.938	215.237	215.314	214.377	215.013	215.109
16.1865	214.938	215.235	215.313	214.381	215.013	215.109
16.1948	214.938	215.234	215.314	214.382	215.012	215.11
16.2031	214.938	215.233	215.315	214.384	215.013	215.109
16.2115	214.938	215.233	215.315	214.387	215.013	215.107
16.2198	214.938	215.231	215.315	214.388	215.014	215.108
16.2281	214.938	215.231	215.314	214.39	215.013	215.107
16.2365	214.938	215.231	215.315	214.393	215.015	215.107
16.2448	214.938	215.229	215.312	214.394	215.015	215.109
16.2531	214.939	215.23	215.313	214.396	215.014	215.109
16.2615	214.941	215.231	215.315	214.397	215.014	215.109
16.2698	214.941	215.229	215.314	214.398	215.015	215.108
16.2781	214.939	215.23	215.314	214.399	215.014	215.108
16.2864	214.939	215.232	215.315	214.402	215.013	215.107
16.2948	214.94	215.232	215.314	214.404	215.014	215.107
16.3031	214.941	215.234	215.315	214.406	215.014	215.107
16.3114	214.94	215.235	215.314	214.409	215.014	215.107
16.3198	214.941	215.234	215.312	214.412	215.014	215.107
16.3281	214.942	215.234	215.312	214.414	215.012	215.109
16.3364	214.942	215.233	215.313	214.418	215.012	215.109
16.3448	214.939	215.232	215.315	214.421	215.012	215.109
16.3531	214.938	215.233	215.315	214.422	215.013	215.109
16.3614	214.938	215.232	215.314	214.424	215.012	215.11
16.3697	214.938	215.23	215.315	214.423	215.013	215.11
16.3781	214.938	215.23	215.316	214.424	215.011	215.11
16.3864	214.939	215.23	215.318	214.425	215.009	215.11
16.3947	214.937	215.233	215.318	214.426	215.01	215.111
16.4031	214.934	215.232	215.316	214.43	215.009	215.11
16.4114	214.936	215.232	215.318	214.432	215.009	215.111
16.4197	214.937	215.233	215.317	214.434	215.011	215.109
16.4281	214.937	215.232	215.317	214.437	215.013	215.11
16.4364	214.937	215.232	215.317	214.44	215.013	215.111
16.4447	214.938	215.233	215.319	214.441	215.013	215.109
16.4531	214.938	215.234	215.32	214.441	215.013	215.109
16.4614	214.938	215.233	215.319	214.441	215.014	215.109
16.4697	214.938	215.233	215.318	214.443	215.013	215.11
16.478	214.938	215.232	215.318	214.445	215.012	215.11
16.4864	214.939	215.233	215.32	214.446	215.013	215.11
16.4947	214.935	215.233	215.317	214.447	215.015	215.111
16.503	214.937	215.234	215.318	214.449	215.015	215.11
16.5114	214.937	215.237	215.32	214.451	215.015	215.111
16.5197	214.936	215.238	215.318	214.454	215.015	215.11
16.528	214.935	215.238	215.319	214.454	215.017	215.109
16.5364	214.934	215.237	215.318	214.455	215.017	215.111
16.5447	214.934	215.236	215.32	214.458	215.017	215.11
16.553	214.933	215.236	215.321	214.46	215.017	215.111
16.5614	214.933	215.236	215.32	214.46	215.017	215.112
16.5697	214.933	215.237	215.318	214.46	215.017	215.112
16.578	214.933	215.236	215.32	214.461	215.017	215.111
16.5863	214.933	215.233	215.319	214.464	215.016	215.111
16.5947	214.933	215.231	215.318	214.464	215.016	215.113
16.603	214.934	215.232	215.316	214.465	215.015	215.111
16.6113	214.933	215.232	215.316	214.468	215.016	215.111
16.6197	214.932	215.233	215.318	214.469	215.017	215.112
16.628	214.933	215.233	215.317	214.472	215.018	215.111
16.6363	214.933	215.233	215.318	214.472	215.016	215.113
16.6447	214.933	215.234	215.319	214.471	215.017	215.113
16.653	214.933	215.232	215.319	214.469	215.016	215.113
[truncated: 1,121 more rows]
