# Supplementary material for: Synthesis of pH-Sensitive and Self-Fluorescent Polymeric Micelles Derived From Rosin and Vegetable Oils via ATRP
Source: Front Bioeng Biotechnol. 2021 Nov 2;9:753808. doi: 10.3389/fbioe.2021.753808 (PMC8596564; doi:10.3389/fbioe.2021.753808)
Supplement: Supplementary file 2 [file DataSheet1.ZIP › ╘¡╩╝╩2╛▌/Data for Figure3ú¿aú⌐.xlsx]

## Sheet: Sheet1
Time	ln(M0/M)
20	0.76245
40	1.06087
60	1.32914
80	1.49877
100	1.51838
120	1.7346

## Sheet: FitLinearCurve1
Independent Variable	Linear Fit of Sheet1 E	Independent Variable	Regular Residual of Sheet1 E
Fitted Curves Plot	Fitted Curves Plot
20	0.86002	20	-0.09757
20.1001	0.86093	40	0.01791
20.2002	0.86185	60	0.10324
20.3003	0.86276	80	0.08993
20.4004	0.86368	100	-0.0734
20.5005	0.86459	120	-0.04012
20.6006	0.86551
20.7007	0.86643
20.8008	0.86734
20.9009	0.86826
21.001	0.86917
21.1011	0.87009
21.2012	0.871
21.3013	0.87192
21.4014	0.87284
21.5015	0.87375
21.6016	0.87467
21.7017	0.87558
21.8018	0.8765
21.9019	0.87741
22.002	0.87833
22.1021	0.87924
22.2022	0.88016
22.3023	0.88108
22.4024	0.88199
22.5025	0.88291
22.6026	0.88382
22.7027	0.88474
22.8028	0.88565
22.9029	0.88657
23.003	0.88749
23.1031	0.8884
23.2032	0.88932
23.3033	0.89023
23.4034	0.89115
23.5035	0.89206
23.6036	0.89298
23.7037	0.89389
23.8038	0.89481
23.9039	0.89573
24.004	0.89664
24.1041	0.89756
24.2042	0.89847
24.3043	0.89939
24.4044	0.9003
24.5045	0.90122
24.6046	0.90214
24.7047	0.90305
24.8048	0.90397
24.9049	0.90488
25.005	0.9058
25.1051	0.90671
25.2052	0.90763
25.3053	0.90854
25.4054	0.90946
25.5055	0.91038
25.6056	0.91129
25.7057	0.91221
25.8058	0.91312
25.9059	0.91404
26.006	0.91495
26.1061	0.91587
26.2062	0.91679
26.3063	0.9177
26.4064	0.91862
26.5065	0.91953
26.6066	0.92045
26.7067	0.92136
26.8068	0.92228
26.9069	0.92319
27.007	0.92411
27.1071	0.92503
27.2072	0.92594
27.3073	0.92686
27.4074	0.92777
27.5075	0.92869
27.6076	0.9296
27.7077	0.93052
27.8078	0.93144
27.9079	0.93235
28.008	0.93327
28.1081	0.93418
28.2082	0.9351
28.3083	0.93601
28.4084	0.93693
28.5085	0.93784
28.6086	0.93876
28.7087	0.93968
28.8088	0.94059
28.9089	0.94151
29.009	0.94242
29.1091	0.94334
29.2092	0.94425
29.3093	0.94517
29.4094	0.94608
29.5095	0.947
29.6096	0.94792
29.7097	0.94883
29.8098	0.94975
29.9099	0.95066
30.01	0.95158
30.1101	0.95249
30.2102	0.95341
30.3103	0.95433
30.4104	0.95524
30.5105	0.95616
30.6106	0.95707
30.7107	0.95799
30.8108	0.9589
30.9109	0.95982
31.011	0.96073
31.1111	0.96165
31.2112	0.96257
31.3113	0.96348
31.4114	0.9644
31.5115	0.96531
31.6116	0.96623
31.7117	0.96714
31.8118	0.96806
31.9119	0.96898
32.012	0.96989
32.1121	0.97081
32.2122	0.97172
32.3123	0.97264
32.4124	0.97355
32.5125	0.97447
32.6126	0.97538
32.7127	0.9763
32.8128	0.97722
32.9129	0.97813
33.013	0.97905
33.1131	0.97996
33.2132	0.98088
33.3133	0.98179
33.4134	0.98271
33.5135	0.98363
33.6136	0.98454
33.7137	0.98546
33.8138	0.98637
33.9139	0.98729
34.014	0.9882
34.1141	0.98912
34.2142	0.99003
34.3143	0.99095
34.4144	0.99187
34.5145	0.99278
34.6146	0.9937
34.7147	0.99461
34.8148	0.99553
34.9149	0.99644
35.015	0.99736
35.1151	0.99828
35.2152	0.99919
35.3153	1.00011
35.4154	1.00102
35.5155	1.00194
35.6156	1.00285
35.7157	1.00377
35.8158	1.00468
35.9159	1.0056
36.016	1.00652
36.1161	1.00743
36.2162	1.00835
36.3163	1.00926
36.4164	1.01018
36.5165	1.01109
36.6166	1.01201
36.7167	1.01293
36.8168	1.01384
36.9169	1.01476
37.017	1.01567
37.1171	1.01659
37.2172	1.0175
37.3173	1.01842
37.4174	1.01933
37.5175	1.02025
37.6176	1.02117
37.7177	1.02208
37.8178	1.023
37.9179	1.02391
38.018	1.02483
38.1181	1.02574
38.2182	1.02666
38.3183	1.02757
38.4184	1.02849
38.5185	1.02941
38.6186	1.03032
38.7187	1.03124
38.8188	1.03215
38.9189	1.03307
39.019	1.03398
39.1191	1.0349
39.2192	1.03582
39.3193	1.03673
39.4194	1.03765
39.5195	1.03856
39.6196	1.03948
39.7197	1.04039
39.8198	1.04131
39.9199	1.04222
40.02	1.04314
40.1201	1.04406
40.2202	1.04497
40.3203	1.04589
40.4204	1.0468
40.5205	1.04772
40.6206	1.04863
40.7207	1.04955
40.8208	1.05047
40.9209	1.05138
41.021	1.0523
41.1211	1.05321
41.2212	1.05413
41.3213	1.05504
41.4214	1.05596
41.5215	1.05687
41.6216	1.05779
41.7217	1.05871
41.8218	1.05962
41.9219	1.06054
42.022	1.06145
42.1221	1.06237
42.2222	1.06328
42.3223	1.0642
42.4224	1.06512
42.5225	1.06603
42.6226	1.06695
42.7227	1.06786
42.8228	1.06878
42.9229	1.06969
43.023	1.07061
43.1231	1.07152
43.2232	1.07244
43.3233	1.07336
43.4234	1.07427
43.5235	1.07519
43.6236	1.0761
43.7237	1.07702
43.8238	1.07793
43.9239	1.07885
44.024	1.07977
44.1241	1.08068
44.2242	1.0816
44.3243	1.08251
44.4244	1.08343
44.5245	1.08434
44.6246	1.08526
44.7247	1.08617
44.8248	1.08709
44.9249	1.08801
45.025	1.08892
45.1251	1.08984
45.2252	1.09075
45.3253	1.09167
45.4254	1.09258
45.5255	1.0935
45.6256	1.09442
45.7257	1.09533
45.8258	1.09625
45.9259	1.09716
46.026	1.09808
46.1261	1.09899
46.2262	1.09991
46.3263	1.10082
46.4264	1.10174
46.5265	1.10266
46.6266	1.10357
46.7267	1.10449
46.8268	1.1054
46.9269	1.10632
47.027	1.10723
47.1271	1.10815
47.2272	1.10906
47.3273	1.10998
47.4274	1.1109
47.5275	1.11181
47.6276	1.11273
47.7277	1.11364
47.8278	1.11456
47.9279	1.11547
48.028	1.11639
48.1281	1.11731
48.2282	1.11822
48.3283	1.11914
48.4284	1.12005
48.5285	1.12097
48.6286	1.12188
48.7287	1.1228
48.8288	1.12371
48.9289	1.12463
49.029	1.12555
49.1291	1.12646
49.2292	1.12738
49.3293	1.12829
49.4294	1.12921
49.5295	1.13012
49.6296	1.13104
49.7297	1.13196
49.8298	1.13287
49.9299	1.13379
50.03	1.1347
50.1301	1.13562
50.2302	1.13653
50.3303	1.13745
50.4304	1.13836
50.5305	1.13928
50.6306	1.1402
50.7307	1.14111
50.8308	1.14203
50.9309	1.14294
51.031	1.14386
51.1311	1.14477
51.2312	1.14569
51.3313	1.14661
51.4314	1.14752
51.5315	1.14844
51.6316	1.14935
51.7317	1.15027
51.8318	1.15118
51.9319	1.1521
52.032	1.15301
52.1321	1.15393
52.2322	1.15485
52.3323	1.15576
52.4324	1.15668
52.5325	1.15759
52.6326	1.15851
52.7327	1.15942
52.8328	1.16034
52.9329	1.16126
53.033	1.16217
53.1331	1.16309
53.2332	1.164
53.3333	1.16492
53.4334	1.16583
53.5335	1.16675
53.6336	1.16766
53.7337	1.16858
53.8338	1.1695
53.9339	1.17041
54.034	1.17133
54.1341	1.17224
54.2342	1.17316
54.3343	1.17407
54.4344	1.17499
54.5345	1.17591
54.6346	1.17682
54.7347	1.17774
54.8348	1.17865
54.9349	1.17957
55.035	1.18048
55.1351	1.1814
55.2352	1.18231
55.3353	1.18323
55.4354	1.18415
55.5355	1.18506
55.6356	1.18598
55.7357	1.18689
55.8358	1.18781
55.9359	1.18872
56.036	1.18964
56.1361	1.19055
56.2362	1.19147
56.3363	1.19239
56.4364	1.1933
56.5365	1.19422
56.6366	1.19513
56.7367	1.19605
56.8368	1.19696
56.9369	1.19788
57.037	1.1988
57.1371	1.19971
57.2372	1.20063
57.3373	1.20154
57.4374	1.20246
57.5375	1.20337
57.6376	1.20429
57.7377	1.2052
57.8378	1.20612
57.9379	1.20704
58.038	1.20795
58.1381	1.20887
58.2382	1.20978
58.3383	1.2107
58.4384	1.21161
58.5385	1.21253
58.6386	1.21345
58.7387	1.21436
58.8388	1.21528
58.9389	1.21619
59.039	1.21711
59.1391	1.21802
59.2392	1.21894
59.3393	1.21985
59.4394	1.22077
59.5395	1.22169
59.6396	1.2226
59.7397	1.22352
59.8398	1.22443
59.9399	1.22535
60.04	1.22626
60.1401	1.22718
60.2402	1.2281
60.3403	1.22901
60.4404	1.22993
60.5405	1.23084
60.6406	1.23176
60.7407	1.23267
60.8408	1.23359
60.9409	1.2345
61.041	1.23542
61.1411	1.23634
61.2412	1.23725
61.3413	1.23817
61.4414	1.23908
61.5415	1.24
61.6416	1.24091
61.7417	1.24183
61.8418	1.24275
61.9419	1.24366
62.042	1.24458
62.1421	1.24549
62.2422	1.24641
62.3423	1.24732
62.4424	1.24824
62.5425	1.24915
62.6426	1.25007
62.7427	1.25099
62.8428	1.2519
62.9429	1.25282
63.043	1.25373
63.1431	1.25465
63.2432	1.25556
63.3433	1.25648
63.4434	1.2574
63.5435	1.25831
63.6436	1.25923
63.7437	1.26014
63.8438	1.26106
63.9439	1.26197
64.044	1.26289
64.1441	1.2638
64.2442	1.26472
64.3443	1.26564
64.4444	1.26655
64.5445	1.26747
64.6446	1.26838
64.7447	1.2693
64.8448	1.27021
64.9449	1.27113
65.0451	1.27204
65.1452	1.27296
65.2452	1.27388
65.3453	1.27479
65.4454	1.27571
65.5456	1.27662
65.6457	1.27754
65.7458	1.27845
65.8458	1.27937
65.9459	1.28029
66.046	1.2812
66.1462	1.28212
66.2463	1.28303
66.3464	1.28395
66.4464	1.28486
66.5465	1.28578
66.6466	1.28669
66.7468	1.28761
66.8469	1.28853
66.947	1.28944
67.047	1.29036
67.1471	1.29127
67.2472	1.29219
67.3474	1.2931
67.4475	1.29402
67.5476	1.29494
67.6476	1.29585
67.7477	1.29677
67.8478	1.29768
67.948	1.2986
68.0481	1.29951
68.1482	1.30043
68.2482	1.30134
68.3483	1.30226
68.4484	1.30318
68.5486	1.30409
68.6487	1.30501
68.7488	1.30592
68.8488	1.30684
68.9489	1.30775
69.049	1.30867
69.1492	1.30959
69.2493	1.3105
69.3494	1.31142
69.4494	1.31233
69.5495	1.31325
69.6496	1.31416
69.7498	1.31508
69.8499	1.31599
69.95	1.31691
70.05	1.31783
70.1501	1.31874
70.2502	1.31966
70.3504	1.32057
70.4505	1.32149
70.5506	1.3224
70.6506	1.32332
70.7507	1.32424
70.8508	1.32515
70.951	1.32607
71.0511	1.32698
71.1512	1.3279
71.2512	1.32881
71.3513	1.32973
71.4514	1.33064
71.5516	1.33156
71.6517	1.33248
71.7518	1.33339
71.8518	1.33431
71.9519	1.33522
72.052	1.33614
72.1522	1.33705
72.2523	1.33797
72.3524	1.33889
72.4524	1.3398
72.5525	1.34072
72.6526	1.34163
72.7528	1.34255
72.8529	1.34346
72.953	1.34438
73.053	1.34529
73.1531	1.34621
73.2532	1.34713
73.3534	1.34804
73.4535	1.34896
73.5536	1.34987
73.6536	1.35079
73.7537	1.3517
73.8538	1.35262
73.954	1.35353
74.0541	1.35445
74.1542	1.35537
74.2542	1.35628
74.3543	1.3572
74.4544	1.35811
74.5546	1.35903
74.6547	1.35994
74.7548	1.36086
74.8548	1.36178
74.9549	1.36269
75.0551	1.36361
75.1552	1.36452
75.2553	1.36544
75.3554	1.36635
75.4555	1.36727
75.5556	1.36818
75.6557	1.3691
75.7558	1.37002
75.8559	1.37093
75.956	1.37185
76.0561	1.37276
76.1562	1.37368
76.2563	1.37459
76.3564	1.37551
76.4565	1.37643
76.5566	1.37734
76.6567	1.37826
76.7568	1.37917
76.8569	1.38009
76.957	1.381
77.0571	1.38192
77.1572	1.38283
77.2573	1.38375
77.3574	1.38467
77.4575	1.38558
77.5576	1.3865
77.6577	1.38741
77.7578	1.38833
77.8579	1.38924
77.958	1.39016
78.0581	1.39108
78.1582	1.39199
78.2583	1.39291
78.3584	1.39382
78.4585	1.39474
78.5586	1.39565
78.6587	1.39657
78.7588	1.39748
78.8589	1.3984
78.959	1.39932
79.0591	1.40023
79.1592	1.40115
79.2593	1.40206
79.3594	1.40298
79.4595	1.40389
79.5596	1.40481
79.6597	1.40573
79.7598	1.40664
79.8599	1.40756
79.96	1.40847
80.0601	1.40939
80.1602	1.4103
80.2603	1.41122
80.3604	1.41213
80.4605	1.41305
80.5606	1.41397
80.6607	1.41488
80.7608	1.4158
80.8609	1.41671
80.961	1.41763
81.0611	1.41854
81.1612	1.41946
81.2613	1.42038
81.3614	1.42129
81.4615	1.42221
81.5616	1.42312
81.6617	1.42404
81.7618	1.42495
81.8619	1.42587
81.962	1.42678
82.0621	1.4277
82.1622	1.42862
82.2623	1.42953
82.3624	1.43045
82.4625	1.43136
82.5626	1.43228
82.6627	1.43319
82.7628	1.43411
82.8629	1.43502
82.963	1.43594
83.0631	1.43686
83.1632	1.43777
83.2633	1.43869
83.3634	1.4396
83.4635	1.44052
83.5636	1.44143
83.6637	1.44235
83.7638	1.44327
83.8639	1.44418
83.964	1.4451
84.0641	1.44601
84.1642	1.44693
84.2643	1.44784
84.3644	1.44876
84.4645	1.44967
84.5646	1.45059
84.6647	1.45151
84.7648	1.45242
84.8649	1.45334
84.965	1.45425
85.0651	1.45517
85.1652	1.45608
85.2653	1.457
85.3654	1.45792
85.4655	1.45883
85.5656	1.45975
85.6657	1.46066
85.7658	1.46158
85.8659	1.46249
85.966	1.46341
86.0661	1.46432
86.1662	1.46524
86.2663	1.46616
86.3664	1.46707
86.4665	1.46799
86.5666	1.4689
86.6667	1.46982
86.7668	1.47073
86.8669	1.47165
86.967	1.47257
87.0671	1.47348
87.1672	1.4744
87.2673	1.47531
87.3674	1.47623
87.4675	1.47714
87.5676	1.47806
87.6677	1.47897
87.7678	1.47989
87.8679	1.48081
87.968	1.48172
88.0681	1.48264
88.1682	1.48355
88.2683	1.48447
88.3684	1.48538
88.4685	1.4863
88.5686	1.48722
88.6687	1.48813
88.7688	1.48905
88.8689	1.48996
88.969	1.49088
89.0691	1.49179
89.1692	1.49271
89.2693	1.49362
89.3694	1.49454
89.4695	1.49546
89.5696	1.49637
89.6697	1.49729
89.7698	1.4982
89.8699	1.49912
89.97	1.50003
90.0701	1.50095
90.1702	1.50187
90.2703	1.50278
90.3704	1.5037
90.4705	1.50461
90.5706	1.50553
90.6707	1.50644
90.7708	1.50736
90.8709	1.50827
90.971	1.50919
91.0711	1.51011
91.1712	1.51102
91.2713	1.51194
91.3714	1.51285
91.4715	1.51377
91.5716	1.51468
91.6717	1.5156
91.7718	1.51651
91.8719	1.51743
91.972	1.51835
92.0721	1.51926
92.1722	1.52018
92.2723	1.52109
92.3724	1.52201
92.4725	1.52292
92.5726	1.52384
92.6727	1.52476
92.7728	1.52567
92.8729	1.52659
92.973	1.5275
93.0731	1.52842
93.1732	1.52933
93.2733	1.53025
93.3734	1.53116
93.4735	1.53208
93.5736	1.533
93.6737	1.53391
93.7738	1.53483
93.8739	1.53574
93.974	1.53666
94.0741	1.53757
94.1742	1.53849
94.2743	1.53941
94.3744	1.54032
94.4745	1.54124
94.5746	1.54215
94.6747	1.54307
94.7748	1.54398
94.8749	1.5449
94.975	1.54581
95.0751	1.54673
95.1752	1.54765
95.2753	1.54856
95.3754	1.54948
95.4755	1.55039
95.5756	1.55131
95.6757	1.55222
95.7758	1.55314
95.8759	1.55406
95.976	1.55497
96.0761	1.55589
96.1762	1.5568
96.2763	1.55772
96.3764	1.55863
96.4765	1.55955
96.5766	1.56046
96.6767	1.56138
96.7768	1.5623
96.8769	1.56321
96.977	1.56413
97.0771	1.56504
97.1772	1.56596
97.2773	1.56687
97.3774	1.56779
97.4775	1.56871
97.5776	1.56962
97.6777	1.57054
97.7778	1.57145
97.8779	1.57237
97.978	1.57328
98.0781	1.5742
98.1782	1.57511
98.2783	1.57603
98.3784	1.57695
98.4785	1.57786
98.5786	1.57878
98.6787	1.57969
98.7788	1.58061
98.8789	1.58152
98.979	1.58244
99.0791	1.58336
99.1792	1.58427
99.2793	1.58519
99.3794	1.5861
99.4795	1.58702
99.5796	1.58793
99.6797	1.58885
99.7798	1.58976
99.8799	1.59068
99.98	1.5916
100.08	1.59251
100.18	1.59343
100.28	1.59434
100.38	1.59526
100.48	1.59617
100.581	1.59709
100.681	1.598
100.781	1.59892
100.881	1.59984
100.981	1.60075
101.081	1.60167
101.181	1.60258
101.281	1.6035
101.381	1.60441
101.481	1.60533
101.582	1.60625
101.682	1.60716
101.782	1.60808
101.882	1.60899
101.982	1.60991
102.082	1.61082
102.182	1.61174
102.282	1.61265
102.382	1.61357
102.482	1.61449
102.583	1.6154
102.683	1.61632
102.783	1.61723
102.883	1.61815
102.983	1.61906
103.083	1.61998
103.183	1.6209
103.283	1.62181
103.383	1.62273
103.483	1.62364
103.584	1.62456
103.684	1.62547
103.784	1.62639
103.884	1.6273
103.984	1.62822
104.084	1.62914
104.184	1.63005
104.284	1.63097
104.384	1.63188
104.484	1.6328
104.585	1.63371
104.685	1.63463
104.785	1.63555
104.885	1.63646
104.985	1.63738
105.085	1.63829
105.185	1.63921
105.285	1.64012
105.385	1.64104
105.485	1.64195
105.586	1.64287
105.686	1.64379
105.786	1.6447
105.886	1.64562
105.986	1.64653
106.086	1.64745
106.186	1.64836
106.286	1.64928
106.386	1.6502
106.486	1.65111
106.587	1.65203
106.687	1.65294
106.787	1.65386
106.887	1.65477
106.987	1.65569
107.087	1.6566
107.187	1.65752
107.287	1.65844
107.387	1.65935
107.487	1.66027
107.588	1.66118
107.688	1.6621
107.788	1.66301
107.888	1.66393
107.988	1.66484
108.088	1.66576
108.188	1.66668
108.288	1.66759
108.388	1.66851
108.488	1.66942
108.589	1.67034
108.689	1.67125
108.789	1.67217
108.889	1.67309
108.989	1.674
109.089	1.67492
109.189	1.67583
109.289	1.67675
109.389	1.67766
109.489	1.67858
109.59	1.67949
109.69	1.68041
109.79	1.68133
109.89	1.68224
109.99	1.68316
110.09	1.68407
110.19	1.68499
110.29	1.6859
110.39	1.68682
110.49	1.68774
110.591	1.68865
110.691	1.68957
110.791	1.69048
110.891	1.6914
110.991	1.69231
111.091	1.69323
111.191	1.69414
111.291	1.69506
111.391	1.69598
111.491	1.69689
111.592	1.69781
111.692	1.69872
111.792	1.69964
111.892	1.70055
111.992	1.70147
112.092	1.70239
112.192	1.7033
112.292	1.70422
112.392	1.70513
112.492	1.70605
112.593	1.70696
112.693	1.70788
112.793	1.70879
112.893	1.70971
112.993	1.71063
113.093	1.71154
113.193	1.71246
113.293	1.71337
113.393	1.71429
113.493	1.7152
113.594	1.71612
113.694	1.71704
113.794	1.71795
113.894	1.71887
113.994	1.71978
114.094	1.7207
114.194	1.72161
114.294	1.72253
114.394	1.72344
114.494	1.72436
114.595	1.72528
114.695	1.72619
114.795	1.72711
114.895	1.72802
114.995	1.72894
115.095	1.72985
115.195	1.73077
115.295	1.73169
115.395	1.7326
115.496	1.73352
115.596	1.73443
115.696	1.73535
115.796	1.73626
115.896	1.73718
115.996	1.73809
116.096	1.73901
116.196	1.73993
116.296	1.74084
116.396	1.74176
116.496	1.74267
116.597	1.74359
116.697	1.7445
116.797	1.74542
116.897	1.74633
116.997	1.74725
117.097	1.74817
117.197	1.74908
117.297	1.75
117.397	1.75091
117.498	1.75183
117.598	1.75274
117.698	1.75366
117.798	1.75458
117.898	1.75549
117.998	1.75641
118.098	1.75732
118.198	1.75824
118.298	1.75915
118.398	1.76007
118.499	1.76098
118.599	1.7619
118.699	1.76282
118.799	1.76373
118.899	1.76465
118.999	1.76556
119.099	1.76648
119.199	1.76739
119.299	1.76831
119.399	1.76923
119.499	1.77014
119.6	1.77106
119.7	1.77197
119.8	1.77289
119.9	1.7738
120	1.77472
