# Supplementary material for: Synthesis of pH-Sensitive and Self-Fluorescent Polymeric Micelles Derived From Rosin and Vegetable Oils via ATRP
Source: Front Bioeng Biotechnol. 2021 Nov 2;9:753808. doi: 10.3389/fbioe.2021.753808 (PMC8596564; doi:10.3389/fbioe.2021.753808)
Supplement: Supplementary file 2 [file DataSheet1.ZIP › ╘¡╩╝╩2╛▌/Data for Figure3ú¿bú⌐.xlsx]

## Sheet: Sheet1
conversion	Mn -HNMR	Mn GPC	PDI-GPC
53.3477	27623.6	17000	1.13
65.3846	33748.2	24000	1.13
73.5294	37892.4	27000	1.18
77.6596	39993.9	28300	1.2
78.0933	40214.6	30000	1.18
82.3529	42382	31100	1.19
