# Supplementary material for: Synthesis of pH-Sensitive and Self-Fluorescent Polymeric Micelles Derived From Rosin and Vegetable Oils via ATRP
Source: Front Bioeng Biotechnol. 2021 Nov 2;9:753808. doi: 10.3389/fbioe.2021.753808 (PMC8596564; doi:10.3389/fbioe.2021.753808)
Supplement: Supplementary file 2 [file DataSheet1.ZIP › ╘¡╩╝╩2╛▌/Data for Figure4ú¿aú⌐.xlsx]

## Sheet: Sheet1
DA-PLMA				DA-PLMA-PMAA
525.025	52.5055			399.675	0
525.507	52.4343			400.157	0
525.989	53.4672			400.639	0
526.471	54.6145			401.121	0
526.954	55.5605			401.603	0
527.436	56.2103			402.085	0
527.918	56.6834			402.567	0
528.4	57.0573			403.05	0
528.882	57.2973			403.532	0
529.364	57.4535			404.014	0
529.846	57.6931			404.496	0
530.328	58.1548			404.978	0
530.811	58.8322			405.46	0
531.293	59.6434			405.942	0
531.775	60.5288			406.424	0
532.257	61.4331			406.906	0
532.739	62.2471			407.389	0
533.221	62.8261			407.871	0
533.703	63.1317			408.353	0
534.185	63.2937			408.835	0
534.667	63.5311			409.317	0
535.149	64.0028			409.799	0
535.632	64.7715			410.281	0
536.114	65.7591			410.763	0
536.596	66.737			411.245	0
537.078	67.4129			411.728	0
537.56	67.6204			412.21	0
538.042	67.4228			412.692	0
538.524	67.0475			413.174	0
539.006	66.7456			413.656	0
539.489	66.5941			414.138	0
539.971	66.6557			414.62	0
540.453	66.8338			415.103	0
540.935	66.9694			415.585	0
541.417	66.9443			416.067	0
541.899	66.7089			416.549	0
542.381	66.3775			417.031	0
542.863	66.0423			417.513	0
543.346	65.8125			417.995	0
543.828	65.9749			418.477	0
544.31	66.1418			418.959	0
544.792	66.4499			419.442	0
545.274	66.7246			419.924	0
545.756	67.1934			420.406	0
546.238	67.5367			420.888	0
546.72	67.7905			421.37	0
547.202	67.9822			421.852	0
547.685	68.1404			422.334	0
548.167	68.298			422.816	0
548.649	68.4808			423.298	0
549.131	68.6736			423.781	0
549.613	68.8743			424.263	0
550.095	69.097			424.745	0
550.577	69.361			425.227	0
551.059	69.7028			425.709	0
551.542	70.1721			426.191	0
552.024	70.6536			426.673	0
552.506	71.083			427.155	0
552.988	71.7745			427.637	0
553.47	72.4889			428.12	0
553.952	73.1914			428.602	0
554.434	73.9154			429.084	0
554.916	74.7021			429.566	0
555.398	75.5656			430.048	0
555.881	76.4857			430.53	0
556.363	77.4116			431.012	0
556.845	78.2437			431.494	0
557.327	78.9176			431.977	0
557.809	79.4249			432.459	0
558.291	79.8126			432.941	0
558.773	80.1956			433.423	0
559.255	80.8737			433.905	0
559.737	81.4283			434.387	0
560.22	82.1097			434.869	0
560.702	82.8651			435.351	0
561.184	83.5158			435.834	0
561.666	83.9657			436.316	0
562.148	84.4147			436.798	0
562.63	84.695			437.28	0
563.112	84.7994			437.762	0
563.594	84.7592			438.244	0
564.077	84.6248			438.726	0
564.559	84.4639			439.208	0
565.041	84.3525			439.69	0
565.523	84.3576			440.173	0
566.005	84.5177			440.655	0
566.487	84.843			441.137	0
566.969	85.3243			441.619	0
567.451	85.9201			442.101	0
567.933	86.5618			442.583	0
568.416	87.538			443.065	0
568.898	88.0098			443.547	0
569.38	88.3688			444.029	0
569.862	88.5534			444.512	0
570.344	88.6339			444.994	0
570.826	88.6989			445.476	0
571.308	88.8277			445.958	0
571.79	89.1135			446.44	0
572.273	89.6241			446.922	0
572.755	90.3948			447.404	0
573.237	91.3311			447.886	0
573.719	92.3872			448.368	0
574.201	93.4899			448.851	0
574.683	94.5634			449.333	0
575.165	95.5205			449.815	0
575.647	96.2751			450.297	0
576.13	96.7649			450.779	0
576.612	96.9687			451.261	0
577.094	96.8956			451.743	0
577.576	96.5775			452.226	0
578.058	96.0596			452.708	0
578.54	95.4106			453.19	0
579.022	94.7365			453.672	0
579.504	94.1755			454.154	0
579.986	93.8808			454.636	0
580.468	93.9754			455.118	0
580.951	94.5166			455.6	0
581.433	95.4773			456.082	0
581.915	96.7552			456.565	0
582.397	98.1768			457.047	0
582.879	99.5295			457.529	0
583.361	100.606			458.011	0
583.843	101.276			458.493	0
584.325	101.525			458.975	0
584.808	101.469			459.457	0
585.29	101.304			459.939	0
585.772	101.241			460.421	0
586.254	101.444			460.904	0
586.736	101.977			461.386	0
587.218	102.474			461.868	0
587.7	103.035			462.35	0
588.182	103.519			462.832	0
588.664	103.813			463.314	0
589.147	103.864			463.796	0
589.629	103.694			464.278	0
590.111	103.391			464.76	0
590.593	103.079			465.243	0
591.075	102.886			465.725	0
591.557	102.901			466.207	0
592.039	103.149			466.689	0
592.521	103.587			467.171	0
593.004	104.126			467.653	0
593.486	104.658			468.135	0
593.968	105.085			468.617	0
594.45	105.345			469.099	0
594.932	105.422			469.582	0
595.414	105.345			470.064	0
595.896	105.174			470.546	0
596.378	104.974			471.028	0
596.861	104.794			471.51	0
597.343	104.653			471.992	0
597.825	104.545			472.474	0
598.307	104.444			472.957	0
598.789	104.319			473.439	0
599.271	104.149			473.921	0
599.753	103.927			474.403	0
600.235	103.663			474.885	0
600.717	103.378			475.367	0
601.199	103.097			475.849	0
601.682	102.845			476.331	0
602.164	102.644			476.813	0
602.646	102.51			477.296	0
603.128	102.454			477.778	0
603.61	102.478			478.26	0
604.092	102.574			478.742	0
604.574	102.723			479.224	0
605.057	102.897			479.706	0
605.539	103.061			480.188	0
606.021	103.186			480.67	0
606.503	103.253			481.152	0
606.985	103.265			481.635	0
607.467	103.244			482.117	0
607.949	103.229			482.599	0
608.431	103.257			483.081	0
608.913	103.35			483.563	0
609.395	103.506			484.045	0
609.878	103.693			484.527	0
610.36	103.865			485.009	0
610.842	103.971			485.491	0
611.324	103.981			485.974	0
611.806	103.895			486.456	0
612.288	103.74			486.938	0
612.77	103.562			487.42	0
613.252	103.406			487.902	0
613.735	103.298			488.384	0
614.217	103.238			488.866	0
614.699	103.203			489.348	0
615.181	103.158			489.831	0
615.663	103.072			490.313	0
616.145	102.933			490.795	0
616.627	102.755			491.277	0
617.109	102.572			491.759	0
617.591	102.429			492.241	0
618.074	102.362			492.723	0
618.556	102.39			493.205	0
619.038	102.507			493.688	0
619.52	102.691			494.17	0
620.002	102.913			494.652	0
620.484	103.145			495.134	0
620.966	103.365			495.616	0
621.448	103.559			496.098	0
621.931	103.717			496.58	0
622.413	103.836			497.062	0
622.895	103.912			497.544	0
623.377	103.946			498.027	0
623.859	103.94			498.509	0
624.341	103.901			498.991	0
624.823	103.839			499.473	0
625.305	103.765			499.955	0
625.788	103.691			500.437	0
626.27	103.62			500.919	0
626.752	103.551			501.401	0
627.234	103.474			501.884	0
627.716	103.38			502.366	0
628.198	103.262			502.848	0
628.68	103.126			503.33	0
629.162	102.988			503.812	0
629.644	102.873			504.294	0
630.126	102.808			504.776	0
630.609	102.814			505.258	0
631.091	102.898			505.74	0
631.573	103.051			506.223	0
632.055	103.25			506.705	0
632.537	103.462			507.187	0
633.019	103.654			507.669	0
633.501	103.797			508.151	0
633.984	103.875			508.633	0
634.466	103.883			509.115	0
634.948	103.827			509.597	0
635.43	103.722			510.079	0
635.912	103.584			510.562	0
636.394	103.434			511.044	0
636.876	103.291			511.526	0
637.358	103.175			512.008	0
637.84	103.102			512.49	0
638.322	103.082			512.972	0
638.805	103.113			513.454	0
639.287	103.184			513.936	0
639.769	103.273			514.418	0
640.251	103.354			514.901	0
640.733	103.407			515.383	0
641.215	103.42			515.865	0
641.697	103.395			516.347	0
642.179	103.344			516.829	0
642.662	103.291			517.311	0
643.144	103.254			517.793	0
643.626	103.25			518.275	0
644.108	103.282			518.758	0
644.59	103.347			519.24	0
645.072	103.433			519.722	0
645.554	103.526			520.204	0
646.036	103.613			520.686	0
646.519	103.683			521.168	0
647.001	103.729			521.65	0
647.483	103.745			522.132	0
647.965	103.727			522.615	0
648.447	103.673			523.097	0
648.929	103.585			523.579	0
649.411	103.471			524.061	0
649.893	103.342			524.543	0
650.375	103.212			525.025	147.844
650.857	103.096			525.507	143.864
651.34	103.008			525.989	140.927
651.822	102.957			526.471	141.164
652.304	102.947			526.954	142.632
652.786	102.979			527.436	144.88
653.268	103.05			527.918	145.215
653.75	103.152			528.4	144.68
654.232	103.274			528.882	144.513
654.715	103.404			529.364	145.049
655.197	103.525			529.846	145.56
655.679	103.621			530.328	145.339
656.161	103.681			530.811	144.509
656.643	103.699			531.293	143.55
657.125	103.68			531.775	142.838
657.607	103.633			532.257	142.671
658.089	103.575			532.739	143.148
658.571	103.519			533.221	144.037
659.053	103.474			533.703	144.491
659.536	103.443			534.185	143.952
660.018	103.421			534.667	142.21
660.5	103.401			535.149	139.474
660.982	103.376			535.632	136.271
661.464	103.348			536.114	133.454
661.946	103.322			536.596	131.92
662.428	103.31			537.078	132.013
662.91	103.323			537.56	133.215
663.393	103.369			538.042	134.644
663.875	103.447			538.524	135.583
664.357	103.55			539.006	135.207
664.839	103.666			539.489	133.868
665.321	103.782			539.971	132.535
665.803	103.884			540.453	131.007
666.285	103.958			540.935	129.617
666.767	103.989			541.417	129.207
667.25	103.967			541.899	128.154
667.732	103.892			542.381	126.954
668.214	103.786			542.863	125.836
668.696	103.684			543.346	125.028
669.178	103.61			543.828	123.68
669.66	103.568			544.31	124.278
670.142	103.55			544.792	125.84
670.624	103.542			545.274	128.495
671.106	103.535			545.756	129.885
671.589	103.521			546.238	130.899
672.071	103.501			546.72	131.062
672.553	103.479			547.202	130.358
673.035	103.462			547.685	129.119
673.517	103.457			548.167	127.675
673.999	103.471			548.649	126.078
674.481	103.504			549.131	125.02
674.963	103.55			549.613	124.177
675.446	103.601			550.095	123.517
675.928	103.645			550.577	122.95
676.41	103.675			551.059	122.217
676.892	103.685			551.542	120.971
677.374	103.676			552.024	119.708
677.856	103.653			552.506	118.652
678.338	103.623			552.988	116.231
678.82	103.59			553.47	113.744
679.302	103.556			553.952	111.686
679.784	103.522			554.434	110.172
680.267	103.485			554.916	109.191
680.749	103.445			555.398	108.652
681.231	103.403			555.881	108.351
681.713	103.362			556.363	107.972
682.195	103.329			556.845	107.438
682.677	103.309			557.327	106.753
683.159	103.305			557.809	106.066
683.641	103.318			558.291	105.573
684.124	103.344			558.773	104.985
684.606	103.376			559.255	103.566
685.088	103.407			559.737	103.526
685.57	103.431			560.22	103.255
686.052	103.448			560.702	102.527
686.534	103.461			561.184	101.593
687.016	103.478			561.666	101.259
687.498	103.504			562.148	99.6695
687.981	103.544			562.63	98.2942
688.463	103.598			563.112	97.4404
688.945	103.659			563.594	97.1746
689.427	103.716			564.077	97.4016
689.909	103.758			564.559	97.8842
690.391	103.776			565.041	98.3955
690.873	103.766			565.523	98.8002
691.355	103.731			566.005	99.1233
691.837	103.677			566.487	99.4914
692.32	103.618			566.969	100.041
692.802	103.564			567.451	100.87
693.284	103.523			567.933	101.94
693.766	103.501			568.416	101.805
694.248	103.495			568.898	102.79
694.73	103.504			569.38	103.236
695.212	103.522			569.862	103.348
695.694	103.546			570.344	103.01
696.177	103.573			570.826	102.203
696.659	103.599			571.308	101.101
697.141	103.622			571.79	99.8398
697.623	103.64			572.273	98.5588
698.105	103.649			572.755	97.3347
698.587	103.648			573.237	96.5683
699.069	103.635			573.719	96.2608
699.551	103.614			574.201	96.3977
700.033	103.587			574.683	96.8206
700.516	103.559			575.165	97.2916
700.998	103.533			575.647	97.5234
701.48	103.512			576.13	97.3155
701.962	103.495			576.612	96.6625
702.444	103.48			577.094	95.7913
702.926	103.466			577.576	95.0192
703.408	103.451			578.058	94.6166
703.89	103.435			578.54	94.6866
704.372	103.42			579.022	95.1283
704.855	103.408			579.504	95.66
705.337	103.401			579.986	95.8919
705.819	103.402			580.468	95.4955
706.301	103.413			580.951	94.3404
706.783	103.434			581.433	92.5206
707.265	103.464			581.915	90.2864
707.747	103.501			582.397	87.9489
708.229	103.541			582.879	85.782
708.712	103.579			583.361	83.9838
709.194	103.608			583.843	82.6431
709.676	103.625			584.325	81.7759
710.158	103.629			584.808	81.343
710.64	103.62			585.29	81.2564
711.122	103.606			585.772	81.3927
711.604	103.593			586.254	81.6166
712.086	103.588			586.736	81.814
712.568	103.594			587.218	81.9923
713.051	103.61			587.7	82.0243
713.533	103.632			588.182	81.904
714.015	103.651			588.664	81.6996
714.497	103.662			589.147	81.5288
714.979	103.665			589.629	81.5173
715.461	103.66			590.111	81.7545
715.943	103.654			590.593	82.2592
716.425	103.651			591.075	82.9669
716.908	103.655			591.557	83.7493
717.39	103.664			592.039	84.4632
717.872	103.672			592.521	85.0018
718.354	103.672			593.004	85.3207
718.836	103.658			593.486	85.4306
719.318	103.627			593.968	85.3713
719.8	103.584			594.45	85.1875
720.282	103.533			594.932	84.9169
720.764	103.485			595.414	84.5908
721.247	103.444			595.896	84.2413
721.729	103.414			596.378	83.9064
722.211	103.396			596.861	83.6281
722.693	103.385			597.343	83.4438
723.175	103.38			597.825	83.3743
723.657	103.377			598.307	83.4132
724.139	103.376			598.789	83.5256
724.621	103.375			599.271	83.6553
725.104	103.376			599.753	83.7446
725.586	103.376			600.235	83.754
726.068	103.375			600.717	83.6749
726.55	103.372			601.199	83.5284
727.032	103.367			601.682	83.3538
727.514	103.361			602.164	83.1927
727.996	103.356			602.646	83.0748
728.478	103.353			603.128	83.0104
728.96	103.355			603.61	82.9904
729.443	103.361			604.092	82.9917
729.925	103.37			604.574	82.9861
730.407	103.381			605.057	82.949
730.889	103.391			605.539	82.8667
731.371	103.399			606.021	82.7416
731.853	103.405			606.503	82.5947
732.335	103.408			606.985	82.4628
732.817	103.408			607.467	82.3918
733.299	103.405			607.949	82.4242
733.782	103.399			608.431	82.5854
734.264	103.391			608.913	82.8707
734.746	103.382			609.395	83.2392
735.228	103.375			609.878	83.6158
735.71	103.371			610.36	83.9086
736.192	103.371			610.842	84.0359
736.674	103.372			611.324	83.9537
737.156	103.371			611.806	83.6711
737.639	103.363			612.288	83.2471
738.121	103.347			612.77	82.774
738.603	103.321			613.252	82.3537
739.085	103.287			613.735	82.0753
739.567	103.25			614.217	81.9992
740.049	103.211			614.699	82.1489
740.531	103.175			615.181	82.5128
741.013	103.141			615.663	83.0509
741.495	103.107			616.145	83.7021
741.978	103.067			616.627	84.3899
742.46	103.018			617.109	85.0274
742.942	102.957			617.591	85.5291
743.424	102.885			618.074	85.8285
743.906	102.802			618.556	85.8971
744.388	102.713			619.038	85.7527
744.87	102.621			619.52	85.4527
745.352	102.529			620.002	85.0738
745.835	102.438			620.484	84.6891
746.317	102.348			620.966	84.3488
746.799	102.26			621.448	84.0722
747.281	102.176			621.931	83.8517
747.763	102.095			622.413	83.6653
748.245	102.021			622.895	83.4947
748.727	101.957			623.377	83.3367
749.209	101.906			623.859	83.2067
749.692	101.872			624.341	83.13
750.174	101.858			624.823	83.1281
750.656	101.865			625.305	83.2049
751.138	101.893			625.788	83.341
751.62	101.942			626.27	83.4985
752.102	102.008			626.752	83.6345
752.584	102.086			627.234	83.7161
753.066	102.17			627.716	83.7298
753.548	102.252			628.198	83.684
754.03	102.327			628.68	83.6024
754.513	102.39			629.162	83.515
754.995	102.441			629.644	83.4477
755.477	102.481			630.126	83.416
755.959	102.514			630.609	83.4233
756.441	102.544			631.091	83.463
756.923	102.577			631.573	83.5236
757.405	102.615			632.055	83.5928
757.888	102.659			632.537	83.6593
758.37	102.71			633.019	83.7132
758.852	102.766			633.501	83.7455
759.334	102.826			633.984	83.7481
759.816	102.887			634.466	83.715
760.298	102.948			634.948	83.6446
760.78	103.008			635.43	83.5424
761.262	103.067			635.912	83.4216
761.744	103.124			636.394	83.3025
762.226	103.178			636.876	83.2076
762.709	103.23			637.358	83.1566
763.191	103.277			637.84	83.1611
763.673	103.315			638.322	83.221
764.155	103.34			638.805	83.3259
764.637	103.347			639.287	83.4581
765.119	103.336			639.769	83.5981
765.601	103.306			640.251	83.7302
766.083	103.262			640.733	83.8462
766.566	103.21			641.215	83.946
767.048	103.156			641.697	84.0353
767.53	103.107			642.179	84.1212
768.012	103.068			642.662	84.2074
768.494	103.04			643.144	84.2928
768.976	103.023			643.626	84.3727
769.458	103.02			644.108	84.442
769.94	103.029			644.59	84.5003
770.423	103.051			645.072	84.5534
770.905	103.085			645.554	84.6124
771.387	103.129			646.036	84.6887
771.869	103.179			646.519	84.7879
772.351	103.227			647.001	84.9049
772.833	103.266			647.483	85.0239
773.315	103.292			647.965	85.1219
773.797	103.3			648.447	85.1779
774.279	103.294			648.929	85.1808
774.761	103.279			649.411	85.1343
775.244	103.261			649.893	85.0543
775.726	103.249			650.375	84.9621
776.208	103.246			650.857	84.8756
776.69	103.254			651.34	84.803
777.172	103.27			651.822	84.7427
777.654	103.29			652.304	84.6875
778.136	103.307			652.786	84.6316
778.619	103.32			653.268	84.5765
779.101	103.328			653.75	84.5318
779.583	103.332			654.232	84.5108
780.065	103.336			654.715	84.5233
780.547	103.343			655.197	84.5679
781.029	103.355			655.679	84.6302
781.511	103.371			656.161	84.6865
781.993	103.389			656.643	84.7127
782.475	103.405			657.125	84.6945
782.957	103.415			657.607	84.6337
783.44	103.416			658.089	84.5474
783.922	103.406			658.571	84.4624
784.404	103.386			659.053	84.4049
784.886	103.36			659.536	84.3913
785.368	103.332			660.018	84.4242
785.85	103.306			660.5	84.4934
786.332	103.285			660.982	84.5818
786.814	103.273			661.464	84.6726
787.297	103.269			661.946	84.7542
787.779	103.273			662.428	84.8214
788.261	103.284			662.91	84.874
788.743	103.299			663.393	84.9138
789.225	103.319			663.875	84.9429
789.707	103.341			664.357	84.9632
790.189	103.366			664.839	84.9771
790.671	103.392			665.321	84.9882
791.154	103.42			665.803	85.0017
791.636	103.447			666.285	85.0231
792.118	103.47			666.767	85.0544
792.6	103.486			667.25	85.0886
793.082	103.49			667.732	85.1064
793.564	103.48			668.214	85.0837
794.046	103.456			668.696	85.0104
794.528	103.419			669.178	84.8994
795.01	103.374			669.66	84.7751
795.493	103.326			670.142	84.6584
795.975	103.283			670.624	84.5612
796.457	103.251			671.106	84.4875
796.939	103.233			671.589	84.436
797.421	103.23			672.071	84.4024
797.903	103.241			672.553	84.3805
798.385	103.259			673.035	84.3645
798.867	103.281			673.517	84.3508
799.35	103.301			673.999	84.3383
799.832	103.314			674.481	84.3285
800.314	103.317			674.963	84.3243
800.796	103.309			675.446	84.3285
801.278	103.291			675.928	84.3431
801.76	103.265			676.41	84.3695
802.242	103.234			676.892	84.4083
802.724	103.201			677.374	84.4597
803.206	103.17			677.856	84.522
803.688	103.145			678.338	84.5912
804.171	103.129			678.82	84.66
804.653	103.12			679.302	84.7184
805.135	103.12			679.784	84.756
805.617	103.124			680.267	84.7654
806.099	103.129			680.749	84.745
806.581	103.132			681.231	84.7004
807.063	103.132			681.713	84.6426
807.545	103.129			682.195	84.5843
808.028	103.122			682.677	84.536
808.51	103.114			683.159	84.5029
808.992	103.104			683.641	84.4841
809.474	103.093			684.124	84.4745
809.956	103.079			684.606	84.4676
810.438	103.062			685.088	84.4586
810.92	103.042			685.57	84.4459
811.402	103.022			686.052	84.4314
811.885	103.006			686.534	84.4183
812.367	102.999			687.016	84.4094
812.849	103.004			687.498	84.4056
813.331	103.023			687.981	84.4053
813.813	103.055			688.463	84.4055
814.295	103.094			688.945	84.4027
814.777	103.136			689.427	84.3939
815.259	103.176			689.909	84.3774
815.741	103.209			690.391	84.3519
816.224	103.235			690.873	84.3172
816.706	103.253			691.355	84.2733
817.188	103.262			691.837	84.2217
817.67	103.263			692.32	84.1655
818.152	103.255			692.802	84.1093
818.634	103.237			693.284	84.0591
819.116	103.209			693.766	84.02
819.598	103.174			694.248	83.9952
820.081	103.136			694.73	83.9848
820.563	103.101			695.212	83.9849
821.045	103.074			695.694	83.9888
821.527	103.058			696.177	83.9887
822.009	103.052			696.659	83.9774
822.491	103.052			697.141	83.9503
822.973	103.054			697.623	83.9059
823.455	103.051			698.105	83.8458
823.937	103.039			698.587	83.7742
824.42	103.018			699.069	83.6962
824.902	102.991			699.551	83.6174
825.384	102.965			700.033	83.5422
825.866	102.946			700.516	83.4732
826.348	102.939			700.998	83.4115
826.83	102.947			701.48	83.356
827.312	102.97			701.962	83.3051
827.794	103.003			702.444	83.2565
828.277	103.041			702.926	83.2088
828.759	103.076			703.408	83.1611
829.241	103.104			703.89	83.1139
829.723	103.122			704.372	83.0676
830.205	103.131			704.855	83.0218
830.687	103.13			705.337	82.9744
831.169	103.124			705.819	82.9212
831.651	103.114			706.301	82.8563
832.133	103.103			706.783	82.7735
832.615	103.091			707.265	82.6683
833.098	103.076			707.747	82.5386
833.58	103.058			708.229	82.3861
834.062	103.033			708.712	82.2155
834.544	103.001			709.194	82.0337
835.026	102.963			709.676	81.8482
835.508	102.919			710.158	81.6657
835.99	102.872			710.64	81.4909
836.472	102.826			711.122	81.3263
836.955	102.783			711.604	81.1713
837.437	102.746			712.086	81.0232
837.919	102.717			712.568	80.8773
838.401	102.699			713.051	80.7282
838.883	102.691			713.533	80.5709
839.365	102.694			714.015	80.4014
839.847	102.705			714.497	80.218
840.329	102.721			714.979	80.0209
840.812	102.738			715.461	79.8128
841.294	102.752			715.943	79.5976
841.776	102.76			716.425	79.3804
842.258	102.759			716.908	79.1663
842.74	102.751			717.39	78.9608
843.222	102.736			717.872	78.7691
843.704	102.717			718.354	78.5964
844.186	102.7			718.836	78.4476
844.668	102.686			719.318	78.3267
845.151	102.68			719.8	78.2364
845.633	102.682			720.282	78.1775
846.115	102.695			720.764	78.1489
846.597	102.717			721.247	78.1477
847.079	102.745			721.729	78.1696
847.561	102.775			722.211	78.2093
848.043	102.803			722.693	78.2613
848.525	102.823			723.175	78.3203
849.008	102.832			723.657	78.3816
849.49	102.829			724.139	78.4421
849.972	102.814			724.621	78.5002
850.454	102.793			725.104	78.5562
850.936	102.772			725.586	78.6115
851.418	102.756			726.068	78.6683
851.9	102.75			726.55	78.7281
852.382	102.756			727.032	78.7915
852.864	102.772			727.514	78.8565
853.347	102.794			727.996	78.9197
853.829	102.818			728.478	78.9768
854.311	102.84			728.96	79.0234
854.793	102.858			729.443	79.0572
855.275	102.87			729.925	79.0783
855.757	102.877			730.407	79.0898
856.239	102.882			730.889	79.0962
856.721	102.885			731.371	79.102
857.203	102.887			731.853	79.1102
857.686	102.889			732.335	79.1207
858.168	102.89			732.817	79.1304
858.65	102.89			733.299	79.1347
859.132	102.891			733.782	79.1289
859.614	102.892			734.264	79.1105
860.096	102.893			734.746	79.0804
860.578	102.897			735.228	79.0426
861.06	102.902			735.71	79.0027
861.543	102.909			736.192	78.9665
862.025	102.918			736.674	78.9374
862.507	102.929			737.156	78.9157
862.989	102.941			737.639	78.8987
863.471	102.954			738.121	78.8815
863.953	102.966			738.603	78.859
864.435	102.978			739.085	78.8271
864.917	102.989			739.567	78.784
865.399	102.998			740.049	78.7294
865.882	103.006			740.531	78.6643
866.364	103.013			741.013	78.5898
866.846	103.021			741.495	78.5062
867.328	103.028			741.978	78.4129
867.81	103.037			742.46	78.3093
868.292	103.047			742.942	78.1954
868.774	103.059			743.424	78.073
869.256	103.073			743.906	77.9464
869.739	103.088			744.388	77.8221
870.221	103.106			744.87	77.7077
870.703	103.124			745.352	77.6107
871.185	103.142			745.835	77.5362
871.667	103.157			746.317	77.486
872.149	103.166			746.799	77.4584
872.631	103.166			747.281	77.4486
873.113	103.156			747.763	77.451
873.596	103.138			748.245	77.4611
874.078	103.113			748.727	77.4769
874.56	103.087			749.209	77.4998
875.042	103.063			749.692	77.534
875.524	103.043			750.174	77.5848
876.006	103.028			750.656	77.6568
876.488	103.017			751.138	77.7513
876.97	103.008			751.62	77.8656
877.452	102.997			752.102	77.993
877.934	102.983			752.584	78.124
878.417	102.967			753.066	78.2491
878.899	102.949			753.548	78.3611
879.381	102.932			754.03	78.457
879.863	102.919			754.513	78.5388
880.345	102.912			754.995	78.6118
880.827	102.911			755.477	78.6826
881.309	102.916			755.959	78.7566
881.791	102.926			756.441	78.8355
882.274	102.936			756.923	78.9174
882.756	102.945			757.405	78.9972
883.238	102.95			757.888	79.0685
883.72	102.948			758.37	79.1258
884.202	102.939			758.852	79.1663
884.684	102.925			759.334	79.1903
885.166	102.908			759.816	79.201
885.648	102.893			760.298	79.2036
886.13	102.882			760.78	79.2036
886.613	102.879			761.262	79.2061
887.095	102.886			761.744	79.2147
887.577	102.901			762.226	79.2314
888.059	102.92			762.709	79.2567
888.541	102.939			763.191	79.2901
889.023	102.954			763.673	79.3306
889.505	102.963			764.155	79.3769
889.987	102.965			764.637	79.4273
890.47	102.962			765.119	79.4799
890.952	102.96			765.601	79.5317
891.434	102.96			766.083	79.5793
891.916	102.966			766.566	79.6185
892.398	102.977			767.048	79.6454
892.88	102.991			767.53	79.6569
893.362	103.003			768.012	79.6525
893.844	103.01			768.494	79.6341
894.327	103.009			768.976	79.6066
894.809	103.002			769.458	79.5764
895.291	102.989			769.94	79.5495
895.773	102.975			770.423	79.5303
896.255	102.963			770.905	79.5202
896.737	102.955			771.387	79.5173
897.219	102.952			771.869	79.5188
897.701	102.952			772.351	79.5215
898.183	102.952			772.833	79.524
898.665	102.948			773.315	79.5271
899.148	102.94			773.797	79.533
899.63	102.925			774.279	79.5433
900.112	102.906			774.761	79.558
900.594	102.884			775.244	79.574
901.076	102.861			775.726	79.5862
901.558	102.836			776.208	79.5895
902.04	102.811			776.69	79.581
902.523	102.783			777.172	79.5619
903.005	102.751			777.654	79.5373
903.487	102.716			778.136	79.5146
903.969	102.679			778.619	79.5005
904.451	102.642			779.101	79.4979
904.933	102.61			779.583	79.5051
905.415	102.582			780.065	79.5156
905.897	102.562			780.547	79.5212
906.379	102.546			781.029	79.5149
906.861	102.533			781.511	79.4941
907.344	102.519			781.993	79.461
907.826	102.501			782.475	79.4223
908.308	102.478			782.957	79.3862
908.79	102.451			783.44	79.3594
909.272	102.422			783.922	79.3449
909.754	102.395			784.404	79.3409
910.236	102.372			784.886	79.3418
910.718	102.356			785.368	79.3404
911.201	102.349			785.85	79.3303
911.683	102.35			786.332	79.3078
912.165	102.36			786.814	79.2733
912.647	102.376			787.297	79.2302
913.129	102.397			787.779	79.1842
913.611	102.421			788.261	79.1418
914.093	102.447			788.743	79.1081
914.575	102.473			789.225	79.0866
915.058	102.497			789.707	79.0777
915.54	102.518			790.189	79.08
916.022	102.534			790.671	79.0899
916.504	102.546			791.154	79.1038
916.986	102.553			791.636	79.1183
917.468	102.557			792.118	79.1311
917.95	102.56			792.6	79.1418
918.432	102.565			793.082	79.1505
918.914	102.573			793.564	79.1574
919.396	102.586			794.046	79.1615
919.879	102.605			794.528	79.1599
920.361	102.629			795.01	79.1483
920.843	102.657			795.493	79.1224
921.325	102.688			795.975	79.0795
921.807	102.72			796.457	79.0206
922.289	102.751			796.939	78.9509
922.771	102.779			797.421	78.879
923.254	102.802			797.903	78.8147
923.736	102.819			798.385	78.7667
924.218	102.83			798.867	78.7398
924.7	102.835			799.35	78.7343
925.182	102.834			799.832	78.7462
925.664	102.829			800.314	78.7695
926.146	102.822			800.796	78.7983
926.628	102.815			801.278	78.8286
927.11	102.81			801.76	78.8594
927.592	102.809			802.242	78.8916
928.075	102.811			802.724	78.9265
928.557	102.815			803.206	78.9641
929.039	102.821			803.688	79.0022
929.521	102.825			804.171	79.0367
930.003	102.826			804.653	79.0627
930.485	102.822			805.135	79.0762
930.967	102.813			805.617	79.0756
931.449	102.8			806.099	79.0623
931.932	102.786			806.581	79.0399
932.414	102.773			807.063	79.0139
932.896	102.764			807.545	78.9897
933.378	102.76			808.028	78.972
933.86	102.76			808.51	78.9635
934.342	102.764			808.992	78.9654
934.824	102.769			809.474	78.9774
935.306	102.771			809.956	78.9979
935.788	102.769			810.438	79.025
936.271	102.761			810.92	79.0565
936.753	102.749			811.402	79.0896
937.235	102.734			811.885	79.1215
937.717	102.719			812.367	79.1494
938.199	102.706			812.849	79.1707
938.681	102.698			813.331	79.1836
939.163	102.695			813.813	79.1876
939.645	102.696			814.295	79.1838
940.128	102.7			814.777	79.1755
940.61	102.706			815.259	79.1671
941.092	102.712			815.741	79.1635
941.574	102.717			816.224	79.1687
942.056	102.721			816.706	79.1839
942.538	102.724			817.188	79.2074
943.02	102.726			817.67	79.2339
943.502	102.726			818.152	79.2561
943.985	102.725			818.634	79.2662
944.467	102.721			819.116	79.2584
944.949	102.713			819.598	79.2305
945.431	102.703			820.081	79.1847
945.913	102.691			820.563	79.1271
946.395	102.679			821.045	79.0658
946.877	102.666			821.527	79.009
947.359	102.655			822.009	78.9632
947.841	102.643			822.491	78.9317
948.323	102.63			822.973	78.915
948.806	102.614			823.455	78.9107
949.288	102.594			823.937	78.9147
949.77	102.572			824.42	78.9227
950.252	102.547			824.902	78.9304
950.734	102.52			825.384	78.9342
951.216	102.493			825.866	78.9319
951.698	102.466			826.348	78.9223
952.181	102.438			826.83	78.9058
952.663	102.407			827.312	78.8838
953.145	102.371			827.794	78.8589
953.627	102.331			828.277	78.8333
954.109	102.289			828.759	78.8092
954.591	102.245			829.241	78.7871
955.073	102.203			829.723	78.7663
955.555	102.165			830.205	78.7452
956.037	102.133			830.687	78.722
956.519	102.105			831.169	78.6959
957.002	102.082			831.651	78.668
957.484	102.06			832.133	78.6406
957.966	102.04			832.615	78.6174
958.448	102.019			833.098	78.6014
958.93	101.998			833.58	78.5947
959.412	101.977			834.062	78.5973
959.894	101.955			834.544	78.6072
960.376	101.934			835.026	78.6219
960.859	101.912			835.508	78.6387
961.341	101.889			835.99	78.6564
961.823	101.866			836.472	78.6752
962.305	101.841			836.955	78.6966
962.787	101.816			837.437	78.7221
963.269	101.79			837.919	78.7523
963.751	101.765			838.401	78.7859
964.233	101.741			838.883	78.8201
964.716	101.718			839.365	78.8506
965.198	101.696			839.847	78.8734
965.68	101.676			840.329	78.8853
966.162	101.659			840.812	78.8854
966.644	101.645			841.294	78.8747
967.126	101.636			841.776	78.8568
967.608	101.633			842.258	78.8365
968.09	101.639			842.74	78.819
968.572	101.654			843.222	78.809
969.055	101.679			843.704	78.8094
969.537	101.714			844.186	78.8213
970.019	101.755			844.668	78.8433
970.501	101.799			845.151	78.8726
970.983	101.843			845.633	78.9048
971.465	101.882			846.115	78.9355
971.947	101.913			846.597	78.9604
972.429	101.937			847.079	78.9763
972.912	101.953			847.561	78.9817
973.394	101.961			848.043	78.9762
973.876	101.964			848.525	78.9613
974.358	101.962			849.008	78.9398
974.84	101.954			849.49	78.9156
975.322	101.942			849.972	78.8934
975.804	101.923			850.454	78.8777
976.286	101.901			850.936	78.8718
976.768	101.875			851.418	78.8774
977.25	101.849			851.9	78.8937
977.733	101.825			852.382	78.9174
978.215	101.806			852.864	78.9439
978.697	101.792			853.347	78.9683
979.179	101.782			853.829	78.9871
979.661	101.772			854.311	78.9993
980.143	101.76			854.793	79.0065
980.625	101.743			855.275	79.0119
981.107	101.721			855.757	79.019
981.59	101.694			856.239	79.0295
982.072	101.664			856.721	79.0428
982.554	101.634			857.203	79.0554
983.036	101.605			857.686	79.0627
983.518	101.578			858.168	79.0607
984	101.555			858.65	79.0479
984.482	101.534			859.132	79.0259
984.964	101.516			859.614	78.9996
985.447	101.501			860.096	78.9753
985.929	101.488			860.578	78.9596
986.411	101.477			861.06	78.9566
986.893	101.467			861.543	78.968
987.375	101.458			862.025	78.9925
987.857	101.451			862.507	79.0269
988.339	101.447			862.989	79.0673
988.821	101.448			863.471	79.1097
989.303	101.454			863.953	79.1509
989.786	101.465			864.435	79.1881
990.268	101.48			864.917	79.2187
990.75	101.496			865.399	79.2401
991.232	101.511			865.882	79.2504
991.714	101.521			866.364	79.2489
992.196	101.529			866.846	79.2366
992.678	101.537			867.328	79.2169
993.16	101.549			867.81	79.1949
993.643	101.568			868.292	79.1763
994.125	101.599			868.774	79.1661
994.607	101.641			869.256	79.1671
995.089	101.691			869.739	79.1793
995.571	101.745			870.221	79.2004
996.053	101.799			870.703	79.2262
996.535	101.851			871.185	79.2524
997.017	101.901			871.667	79.2756
997.5	101.953			872.149	79.2939
997.982	102.008			872.631	79.3069
998.464	102.069			873.113	79.3149
998.946	102.137			873.596	79.3185
999.428	102.209			874.078	79.3177
999.91	102.282			874.56	79.3124
1000.39	102.352			875.042	79.3023
1000.87	102.417			875.524	79.2882
1001.36	102.476			876.006	79.2723
1001.84	102.53			876.488	79.2582
1002.32	102.58			876.97	79.2506
1002.8	102.63			877.452	79.2534
1003.28	102.68			877.934	79.2692
1003.77	102.73			878.417	79.2974
1004.25	102.782			878.899	79.3344
1004.73	102.833			879.381	79.3742
1005.21	102.885			879.863	79.4094
1005.7	102.935			880.345	79.4335
1006.18	102.982			880.827	79.4421
1006.66	103.024			881.309	79.4339
1007.14	103.057			881.791	79.4107
1007.62	103.081			882.274	79.3765
1008.11	103.094			882.756	79.3359
1008.59	103.1			883.238	79.293
1009.07	103.102			883.72	79.2505
1009.55	103.105			884.202	79.2092
1010.03	103.112			884.684	79.1685
1010.52	103.126			885.166	79.1269
1011	103.146			885.648	79.083
1011.48	103.169			886.13	79.0361
1011.96	103.19			886.613	78.9865
1012.45	103.207			887.095	78.9356
1012.93	103.219			887.577	78.8854
1013.41	103.224			888.059	78.8386
1013.89	103.225			888.541	78.797
1014.37	103.224			889.023	78.7621
1014.86	103.222			889.505	78.7339
1015.34	103.218			889.987	78.711
1015.82	103.213			890.47	78.6911
1016.3	103.206			890.952	78.6714
1016.78	103.197			891.434	78.6491
1017.27	103.185			891.916	78.6225
1017.75	103.173			892.398	78.5914
1018.23	103.16			892.88	78.5572
1018.71	103.146			893.362	78.5228
1019.2	103.132			893.844	78.4915
1019.68	103.118			894.326	78.4661
1020.16	103.104			894.808	78.4481
1020.64	103.091			895.291	78.4371
1021.12	103.082			895.773	78.4309
1021.61	103.079			896.255	78.4263
1022.09	103.08			896.737	78.4201
1022.57	103.086			897.219	78.41
1023.05	103.094			897.701	78.3953
1023.53	103.102			898.183	78.3768
1024.02	103.107			898.665	78.3562
1024.5	103.108			899.148	78.335
1024.98	103.106			899.63	78.3141
1025.46	103.102			900.112	78.2935
1025.94	103.097			900.594	78.2724
1026.43	103.094			901.076	78.2505
1026.91	103.092			901.558	78.2287
1027.39	103.092			902.04	78.2093
1027.87	103.092			902.522	78.1959
1028.36	103.091			903.005	78.1918
1028.84	103.091			903.487	78.1989
1029.32	103.09			903.969	78.2162
1029.8	103.088			904.451	78.2397
1030.28	103.087			904.933	78.2637
1030.77	103.086			905.415	78.2818
1031.25	103.083			905.897	78.2897
1031.73	103.08			906.379	78.286
1032.21	103.074			906.861	78.2728
1032.69	103.065			907.344	78.2545
1033.18	103.052			907.826	78.2356
1033.66	103.034			908.308	78.2198
1034.14	103.013			908.79	78.2077
1034.62	102.991			909.272	78.1977
1035.1	102.968			909.754	78.1867
1035.59	102.948			910.236	78.1719
1036.07	102.933			910.718	78.1521
1036.55	102.927			911.201	78.1283
1037.03	102.93			911.683	78.1033
1037.52	102.941			912.165	78.0796
1038	102.959			912.647	78.0589
1038.48	102.979			913.129	78.0405
1038.96	103			913.611	78.0221
1039.44	103.016			914.093	78.0007
1039.93	103.027			914.575	77.9738
1040.41	103.031			915.057	77.9414
1040.89	103.027			915.54	77.9053
1041.37	103.015			916.022	77.8694
1041.85	102.995			916.504	77.8379
1042.34	102.97			916.986	77.8139
1042.82	102.939			917.468	77.7986
1043.3	102.906			917.95	77.7909
1043.78	102.875			918.432	77.7877
1044.27	102.847			918.914	77.7855
1044.75	102.826			919.396	77.7806
1045.23	102.812			919.879	77.7703
1045.71	102.804			920.361	77.7536
1046.19	102.799			920.843	77.7305
1046.67	102.795			921.325	77.7023
1047.16	102.789			921.807	77.6708
1047.64	102.778			922.289	77.638
1048.12	102.763			922.771	77.605
1048.6	102.743			923.253	77.5723
1049.09	102.72			923.736	77.5391
1049.57	102.696			924.218	77.5036
1050.05	102.669			924.7	77.4638
1050.53	102.641			925.182	77.4184
1051.01	102.609			925.664	77.3676
1051.5	102.573			926.146	77.3132
1051.98	102.529			926.628	77.2583
1052.46	102.476			927.11	77.2063
1052.94	102.413			927.592	77.1592
1053.42	102.341			928.075	77.117
1053.91	102.26			928.557	77.0775
1054.39	102.175			929.039	77.0372
1054.87	102.09			929.521	76.9932
1055.35	102.01			930.003	76.9447
1055.84	101.937			930.485	76.8937
1056.32	101.875			930.967	76.8451
1056.8	101.821			931.449	76.8047
1057.28	101.772			931.932	76.7771
1057.76	101.725			932.414	76.7644
1058.25	101.675			932.896	76.7648
1058.73	101.619			933.378	76.7735
1059.21	101.556			933.86	76.7839
1059.69	101.488			934.342	76.7902
1060.17	101.418			934.824	76.7884
1060.66	101.35			935.306	76.7779
1061.14	101.287			935.788	76.7602
1061.62	101.23			936.271	76.7392
1062.1	101.18			936.753	76.7189
1062.59	101.137			937.235	76.7026
1063.07	101.099			937.717	76.6924
1063.55	101.064			938.199	76.6883
1064.03	101.032			938.681	76.6893
1064.51	101.002			939.163	76.6925
1065	100.977			939.645	76.6941
1065.48	100.958			940.128	76.6901
1065.96	100.948			940.61	76.6767
1066.44	100.948			941.092	76.6516
1066.92	100.96			941.574	76.6148
1067.41	100.984			942.056	76.5688
1067.89	101.017			942.538	76.5182
1068.37	101.057			943.02	76.4687
1068.85	101.099			943.502	76.4251
1069.34	101.141			943.984	76.3903
1069.82	101.179			944.467	76.364
1070.3	101.214			944.949	76.3434
1070.78	101.247			945.431	76.3239
1071.26	101.279			945.913	76.3007
1071.74	101.315			946.395	76.2702
1072.23	101.358			946.877	76.2309
1072.71	101.408			947.359	76.183
1073.19	101.465			947.841	76.1283
1073.67	101.525			948.323	76.0695
1074.16	101.585			948.806	76.009
1074.64	101.64			949.288	75.949
1075.12	101.686			949.77	75.8914
1075.6	101.723			950.252	75.8373
1076.08	101.751			950.734	75.7877
1076.57	101.773			951.216	75.7428
1077.05	101.792			951.698	75.7018
1077.53	101.812			952.18	75.6637
1078.01	101.835			952.663	75.6269
1078.49	101.862			953.145	75.5902
1078.98	101.894			953.627	75.5532
1079.46	101.927			954.109	75.5159
1079.94	101.961			954.591	75.479
1080.42	101.991			955.073	75.4428
1080.91	102.018			955.555	75.4069
1081.39	102.041			956.037	75.37
1081.87	102.06			956.519	75.3304
1082.35	102.079			957.002	75.2867
1082.83	102.1			957.484	75.2385
1083.32	102.125			957.966	75.1872
1083.8	102.155			958.448	75.1354
1084.28	102.19			958.93	75.0858
1084.76	102.227			959.412	75.0407
1085.24	102.263			959.894	75.0002
1085.73	102.296			960.376	74.963
1086.21	102.321			960.859	74.9265
1086.69	102.338			961.341	74.8883
1087.17	102.347			961.823	74.8473
1087.65	102.347			962.305	74.8043
1088.14	102.343			962.787	74.7621
1088.62	102.336			963.269	74.7246
1089.1	102.328			963.751	74.6958
1089.58	102.323			964.233	74.6789
1090.07	102.321			964.716	74.6761
1090.55	102.322			965.198	74.6886
1091.03	102.328			965.68	74.7171
1091.51	102.338			966.162	74.7622
1091.99	102.35			966.644	74.8244
1092.48	102.365			967.126	74.9038
1092.96	102.379			967.608	74.9993
1093.44	102.392			968.09	75.1089
1093.92	102.401			968.572	75.2294
1094.4	102.405			969.054	75.3571
1094.89	102.402			969.537	75.489
1095.37	102.391			970.019	75.6236
1095.85	102.374			970.501	75.7614
1096.33	102.353			970.983	75.9041
1096.82	102.332			971.465	76.0537
1097.3	102.312			971.947	76.2113
1097.78	102.296			972.429	76.3761
1098.26	102.285			972.911	76.5453
1098.74	102.277			973.394	76.7147
1099.23	102.27			973.876	76.88
1099.71	102.262			974.358	77.0382
1100.19	102.25			974.84	77.1876
1100.67	102.235			975.322	77.3285
1101.15	102.216			975.804	77.4623
1101.64	102.195			976.286	77.5908
1102.12	102.171			976.768	77.7154
1102.6	102.145			977.25	77.8368
1103.08	102.115			977.733	77.9552
1103.57	102.08			978.215	78.0705
1104.05	102.04			978.697	78.1822
1104.53	101.997			979.179	78.2901
1105.01	101.955			979.661	78.3938
1105.49	101.916			980.143	78.4934
1105.98	101.885			980.625	78.5896
1106.46	101.863			981.107	78.6837
1106.94	101.848			981.59	78.7772
1107.42	101.836			982.072	78.872
1107.9	101.823			982.554	78.9688
1108.39	101.804			983.036	79.0672
1108.87	101.776			983.518	79.1648
1109.35	101.739			984	79.2579
1109.83	101.692			984.482	79.3424
1110.32	101.639			984.964	79.4152
1110.8	101.579			985.447	79.4751
1111.28	101.515			985.929	79.5233
1111.76	101.449			986.411	79.5633
1112.24	101.381			986.893	79.5992
1112.72	101.314			987.375	79.6349
1113.21	101.251			987.857	79.6726
1113.69	101.194			988.339	79.7123
1114.17	101.145			988.821	79.7524
1114.65	101.103			989.303	79.7896
1115.14	101.067			989.785	79.8205
1115.62	101.032			990.268	79.842
1116.1	100.996			990.75	79.8523
1116.58	100.955			991.232	79.8512
1117.06	100.906			991.714	79.8405
1117.55	100.851			992.196	79.8233
1118.03	100.789			992.678	79.8038
1118.51	100.724			993.16	79.786
1118.99	100.658			993.643	79.7728
1119.47	100.592			994.125	79.7643
1119.96	100.526			994.607	79.7584
1120.44	100.462			995.089	79.7505
1120.92	100.4			995.571	79.7354
1121.4	100.339			996.053	79.7089
1121.88	100.281			996.535	79.6692
1122.37	100.228			997.017	79.6174
1122.85	100.18			997.499	79.5569
1123.33	100.139			997.981	79.492
1123.81	100.102			998.464	79.4261
1124.3	100.067			998.946	79.3602
1124.78	100.031			999.428	79.2932
1125.26	99.9902			999.91	79.2223
1125.74	99.9407			1000.39	79.1446
1126.22	99.8808			1000.87	79.0583
1126.71	99.8103			1001.36	78.9636
1127.19	99.731			1001.84	78.8619
1127.67	99.646			1002.32	78.7554
1128.15	99.5582			1002.8	78.6457
1128.63	99.4696			1003.28	78.5331
1129.12	99.3808			1003.77	78.4164
1129.6	99.29			1004.25	78.2942
1130.08	99.1944			1004.73	78.1647
1130.56	99.0906			1005.21	78.0274
1131.05	98.9759			1005.7	77.8825
1131.53	98.8491			1006.18	77.7313
1132.01	98.7106			1006.66	77.5752
1132.49	98.5624			1007.14	77.4158
1132.97	98.407			1007.62	77.2541
1133.46	98.2469			1008.11	77.0913
1133.94	98.0832			1008.59	76.9283
1134.42	97.9163			1009.07	76.7661
1134.9	97.7455			1009.55	76.6053
1135.38	97.5694			1010.03	76.4464
1135.87	97.3868			1010.52	76.2891
1136.35	97.1972			1011	76.1328
1136.83	97.0006			1011.48	75.9761
1137.31	96.7975			1011.96	75.818
1137.8	96.5885			1012.45	75.6583
1138.28	96.3743			1012.93	75.4978
1138.76	96.1545			1013.41	75.3387
1139.24	95.9281			1013.89	75.1839
1139.72	95.6935			1014.37	75.0366
1140.21	95.449			1014.86	74.8994
1140.69	95.1936			1015.34	74.7738
1141.17	94.9279			1015.82	74.6602
1141.65	94.6542			1016.3	74.5578
1142.13	94.3765			1016.78	74.4651
1142.62	94.0998			1017.27	74.3812
1143.1	93.8288			1017.75	74.306
1143.58	93.5674			1018.23	74.2403
1144.06	93.3179			1018.71	74.1862
1144.55	93.0812			1019.2	74.1461
1145.03	92.8577			1019.68	74.1227
1145.51	92.6481			1020.16	74.1178
1145.99	92.4541			1020.64	74.1324
1146.47	92.2789			1021.12	74.1663
1146.96	92.1269			1021.61	74.2178
1147.44	92.0032			1022.09	74.2844
1147.92	91.9133			1022.57	74.3622
1148.4	91.8622			1023.05	74.4475
1148.88	91.8539			1023.53	74.5366
1149.37	91.8909			1024.02	74.6276
1149.85	91.9728			1024.5	74.7203
1150.33	92.0964			1024.98	74.8176
1150.81	92.2553			1025.46	74.9236
1151.3	92.4409			1025.94	75.0434
1151.78	92.6441			1026.43	75.1811
1152.26	92.8575			1026.91	75.3383
1152.74	93.0762			1027.39	75.5134
1153.22	93.2979			1027.87	75.7021
1153.7	93.5225			1028.36	75.898
1154.19	93.7505			1028.84	76.0949
1154.67	93.9808			1029.32	76.2872
1155.15	94.2112			1029.8	76.4716
1155.63	94.4378			1030.28	76.6472
1156.12	94.6564			1030.77	76.8146
1156.6	94.8636			1031.25	76.9758
1157.08	95.0577			1031.73	77.1335
1157.56	95.2386			1032.21	77.2902
1158.04	95.4078			1032.69	77.4483
1158.53	95.5673			1033.18	77.6096
1159.01	95.7189			1033.66	77.7754
1159.49	95.8637			1034.14	77.9467
1159.97	96.0025			1034.62	78.1239
1160.45	96.1352			1035.1	78.3068
1160.94	96.2612			1035.59	78.4944
1161.42	96.3797			1036.07	78.6848
1161.9	96.4895			1036.55	78.8751
1162.38	96.5898			1037.03	79.0615
1162.87	96.6797			1037.52	79.2403
1163.35	96.7595			1038	79.4083
1163.83	96.8301			1038.48	79.564
1164.31	96.8934			1038.96	79.7079
1164.79	96.9513			1039.44	79.8423
1165.28	97.0051			1039.93	79.9701
1165.76	97.0554			1040.41	80.0937
1166.24	97.1009			1040.89	80.2138
1166.72	97.1399			1041.37	80.329
1167.2	97.1705			1041.85	80.4364
1167.69	97.1919			1042.34	80.5334
1168.17	97.2049			1042.82	80.6187
1168.65	97.2119			1043.3	80.6933
1169.13	97.2159			1043.78	80.7603
1169.62	97.2199			1044.27	80.8233
1170.1	97.2256			1044.75	80.8846
1170.58	97.2334			1045.23	80.9441
1171.06	97.2419			1045.71	80.9989
1171.54	97.2496			1046.19	81.0449
1172.03	97.2551			1046.67	81.0778
1172.51	97.2584			1047.16	81.0954
1172.99	97.2604			1047.64	81.0978
1173.47	97.2629			1048.12	81.087
1173.95	97.2678			1048.6	81.0652
1174.44	97.2763			1049.09	81.0338
1174.92	97.2884			1049.57	80.9929
1175.4	97.3034			1050.05	80.9411
1175.88	97.32			1050.53	80.8772
1176.37	97.3372			1051.01	80.8007
1176.85	97.354			1051.5	80.7126
1177.33	97.37			1051.98	80.6143
1177.81	97.3848			1052.46	80.5069
1178.29	97.3981			1052.94	80.3898
1178.78	97.4096			1053.42	80.2611
1179.26	97.4188			1053.91	80.1179
1179.74	97.4251			1054.39	79.9582
1180.22	97.4283			1054.87	79.7828
1180.7	97.428			1055.35	79.5957
1181.19	97.4241			1055.84	79.4042
1181.67	97.4158			1056.32	79.217
1182.15	97.402			1056.8	79.0422
1182.63	97.3814			1057.28	78.8855
1183.11	97.3519			1057.76	78.7488
1183.6	97.312			1058.25	78.6302
1184.08	97.26			1058.73	78.5253
1184.56	97.195			1059.21	78.4288
1185.04	97.1171			1059.69	78.3362
1185.53	97.0272			1060.17	78.2456
1186.01	96.9271			1060.66	78.1577
1186.49	96.8202			1061.14	78.0756
1186.97	96.7103			1061.62	78.0036
1187.45	96.6018			1062.1	77.9459
1187.94	96.4991			1062.59	77.9053
1188.42	96.4054			1063.07	77.8827
1188.9	96.323			1063.55	77.8769
1189.38	96.2525			1064.03	77.8847
1189.86	96.1932			1064.51	77.9022
1190.35	96.1443			1065	77.9251
1190.83	96.1055			1065.48	77.9497
1191.31	96.0776			1065.96	77.974
1191.79	96.0629			1066.44	77.9972
1192.28	96.0642			1066.92	78.0202
1192.76	96.0842			1067.41	78.0445
1193.24	96.1242			1067.89	78.0716
1193.72	96.184			1068.37	78.1023
1194.2	96.2619			1068.85	78.136
1194.68	96.3553			1069.34	78.1709
1195.17	96.4618			1069.82	78.2046
1195.65	96.5794			1070.3	78.235
1196.13	96.7069			1070.78	78.2608
1196.61	96.8429			1071.26	78.2819
1197.1	96.9858			1071.74	78.2995
1197.58	97.1333			1072.23	78.3156
1198.06	97.2831			1072.71	78.3322
1198.54	97.433			1073.19	78.3507
1199.02	97.5821			1073.67	78.3719
1199.51	97.7306			1074.16	78.3959
1199.99	97.8797			1074.64	78.422
1200.47	98.0311			1075.12	78.4495
1200.95	98.186			1075.6	78.4777
1201.43	98.345			1076.08	78.5057
1201.92	98.5073			1076.57	78.5328
1202.4	98.6719			1077.05	78.5583
1202.88	98.8373			1077.53	78.5817
1203.36	99.0023			1078.01	78.6025
1203.85	99.166			1078.49	78.6208
1204.33	99.3279			1078.98	78.6369
1204.81	99.4876			1079.46	78.6513
1205.29	99.6445			1079.94	78.6641
1205.77	99.798			1080.42	78.6754
1206.26	99.9473			1080.91	78.6848
1206.74	100.091			1081.39	78.6915
1207.22	100.23			1081.87	78.6952
1207.7	100.362			1082.35	78.6956
1208.18	100.486			1082.83	78.6934
1208.67	100.602			1083.32	78.6898
1209.15	100.71			1083.8	78.6863
1209.63	100.808			1084.28	78.6843
1210.11	100.898			1084.76	78.6843
1210.6	100.978			1085.24	78.6853
1211.08	101.049			1085.73	78.6852
1211.56	101.112			1086.21	78.6804
1212.04	101.168			1086.69	78.6673
1212.52	101.215			1087.17	78.6427
1213.01	101.256			1087.65	78.6051
1213.49	101.291			1088.14	78.5545
1213.97	101.32			1088.62	78.493
1214.45	101.343			1089.1	78.4233
1214.93	101.36			1089.58	78.3488
1215.42	101.372			1090.07	78.2717
1215.9	101.378			1090.55	78.1935
1216.38	101.378			1091.03	78.1146
1216.86	101.373			1091.51	78.0351
1217.35	101.364			1091.99	77.955
1217.83	101.352			1092.48	77.8748
1218.31	101.34			1092.96	77.7949
1218.79	101.326			1093.44	77.7151
1219.27	101.312			1093.92	77.6347
1219.76	101.295			1094.4	77.5521
1220.24	101.276			1094.89	77.4658
1220.72	101.251			1095.37	77.3751
1221.2	101.221			1095.85	77.2809
1221.68	101.186			1096.33	77.1855
1222.17	101.145			1096.82	77.0918
1222.65	101.099			1097.3	77.0019
1223.13	101.049			1097.78	76.9159
1223.61	100.996			1098.26	76.8313
1224.09	100.938			1098.74	76.7442
1224.58	100.874			1099.23	76.6501
1225.06	100.805			1099.71	76.5469
1225.54	100.729			1100.19	76.435
1226.02	100.647			1100.67	76.3177
1226.51	100.56			1101.15	76.1999
1226.99	100.471			1101.64	76.086
1227.47	100.379			1102.12	75.978
1227.95	100.285			1102.6	75.875
1228.43	100.187			1103.08	75.7739
1228.91	100.084			1103.57	75.6706
1229.4	99.9742			1104.05	75.5622
1229.88	99.8559			1104.53	75.4475
1230.36	99.7299			1105.01	75.3274
1230.84	99.5982			1105.49	75.2038
1231.33	99.4638			1105.98	75.0781
1231.81	99.3302			1106.46	74.9509
1232.29	99.2004			1106.94	74.8219
1232.77	99.0766			1107.42	74.6906
1233.26	98.9597			1107.9	74.5575
1233.74	98.8503			1108.39	74.4246
1234.22	98.748			1108.87	74.295
1234.7	98.6523			1109.35	74.1716
1235.18	98.5625			1109.83	74.0561
1235.66	98.4777			1110.32	73.9472
1236.15	98.3969			1110.8	73.841
1236.63	98.3193			1111.28	73.7321
1237.11	98.2447			1111.76	73.6147
1237.59	98.1739			1112.24	73.4849
1238.08	98.1085			1112.72	73.3416
1238.56	98.0509			1113.21	73.1869
1239.04	98.0036			1113.69	73.0247
1239.52	97.9679			1114.17	72.8598
1240	97.9441			1114.65	72.6963
1240.49	97.931			1115.14	72.5362
1240.97	97.927			1115.62	72.3801
1241.45	97.9309			1116.1	72.2264
1241.93	97.9421			1116.58	72.0727
1242.41	97.9613			1117.06	71.9169
1242.9	97.9897			1117.55	71.7574
1243.38	98.0285			1118.03	71.5937
1243.86	98.0781			1118.51	71.427
1244.34	98.1376			1118.99	71.2589
1244.83	98.2054			1119.47	71.0917
1245.31	98.2793			1119.96	70.9272
1245.79	98.3577			1120.44	70.7666
1246.27	98.4396			1120.92	70.6101
1246.75	98.525			1121.4	70.4569
1247.24	98.6143			1121.88	70.3063
1247.72	98.7079			1122.37	70.1572
1248.2	98.8058			1122.85	70.0088
1248.68	98.9076			1123.33	69.8604
1249.16	99.0122			1123.81	69.7109
1249.65	99.1185			1124.3	69.5591
1250.13	99.225			1124.78	69.4035
1250.61	99.3303			1125.26	69.2429
1251.09	99.4329			1125.74	69.0773
1251.58	99.5317			1126.22	68.9081
1252.06	99.6255			1126.71	68.7382
1252.54	99.7139			1127.19	68.5712
1253.02	99.7969			1127.67	68.4105
1253.5	99.8747			1128.15	68.2579
1253.98	99.9479			1128.63	68.1126
1254.47	100.017			1129.12	67.9718
1254.95	100.081			1129.6	67.8306
1255.43	100.14			1130.08	67.6843
1255.91	100.193			1130.56	67.5291
1256.4	100.24			1131.05	67.363
1256.88	100.279			1131.53	67.1866
1257.36	100.312			1132.01	67.0018
1257.84	100.339			1132.49	66.8117
1258.33	100.361			1132.97	66.6193
1258.81	100.378			1133.46	66.427
1259.29	100.392			1133.94	66.2357
1259.77	100.402			1134.42	66.0453
1260.25	100.406			1134.9	65.8544
1260.73	100.403			1135.38	65.6608
1261.22	100.394			1135.87	65.462
1261.7	100.377			1136.35	65.256
1262.18	100.355			1136.83	65.0417
1262.66	100.326			1137.31	64.8198
1263.15	100.293			1137.8	64.5925
1263.63	100.255			1138.28	64.3633
1264.11	100.212			1138.76	64.1356
1264.59	100.165			1139.24	63.9123
1265.07	100.114			1139.72	63.6945
1265.56	100.06			1140.21	63.4821
1266.04	100.004			1140.69	63.2738
1266.52	99.9482			1141.17	63.068
1267	99.8921			1141.65	62.8638
1267.48	99.8364			1142.13	62.6608
1267.97	99.7815			1142.62	62.4591
1268.45	99.7274			1143.1	62.2589
1268.93	99.6751			1143.58	62.0601
1269.41	99.6258			1144.06	61.863
1269.89	99.5817			1144.55	61.6681
1270.38	99.5445			1145.03	61.4776
1270.86	99.5161			1145.51	61.2948
1271.34	99.4976			1145.99	61.1235
1271.82	99.4895			1146.47	60.9674
1272.31	99.4922			1146.96	60.8281
1272.79	99.5062			1147.44	60.705
1273.27	99.5325			1147.92	60.5952
1273.75	99.5719			1148.4	60.4953
1274.23	99.6254			1148.88	60.4024
1274.72	99.6929			1149.37	60.3153
1275.2	99.7734			1149.85	60.2343
1275.68	99.8649			1150.33	60.1614
1276.16	99.9644			1150.81	60.0979
1276.64	100.069			1151.3	60.0446
1277.13	100.175			1151.78	60.0012
1277.61	100.281			1152.26	59.9672
1278.09	100.384			1152.74	59.9425
1278.57	100.483			1153.22	59.9278
1279.06	100.579			1153.7	59.9248
1279.54	100.671			1154.19	59.9348
1280.02	100.759			1154.67	59.9585
1280.5	100.846			1155.15	59.9948
1280.98	100.932			1155.63	60.0415
1281.47	101.018			1156.12	60.0965
1281.95	101.104			1156.6	60.1579
1282.43	101.191			1157.08	60.2253
1282.91	101.276			1157.56	60.2985
1283.39	101.359			1158.04	60.3775
1283.88	101.438			1158.53	60.4612
1284.36	101.51			1159.01	60.5472
1284.84	101.574			1159.49	60.6325
1285.32	101.632			1159.97	60.7148
1285.81	101.683			1160.45	60.7934
1286.29	101.73			1160.94	60.8697
1286.77	101.774			1161.42	60.9465
1287.25	101.817			1161.9	61.0269
1287.73	101.858			1162.38	61.1129
1288.22	101.9			1162.87	61.2048
1288.7	101.94			1163.35	61.3011
1289.18	101.98			1163.83	61.3997
1289.66	102.02			1164.31	61.4985
1290.14	102.058			1164.79	61.5965
1290.63	102.097			1165.28	61.6938
1291.11	102.136			1165.76	61.7909
1291.59	102.173			1166.24	61.8887
1292.07	102.209			1166.72	61.9877
1292.56	102.243			1167.2	62.0884
1293.04	102.274			1167.69	62.1917
1293.52	102.302			1168.17	62.2986
1294	102.328			1168.65	62.4104
1294.48	102.353			1169.13	62.5275
1294.96	102.377			1169.62	62.6491
1295.45	102.401			1170.1	62.7726
1295.93	102.425			1170.58	62.8946
1296.41	102.449			1171.06	63.0117
1296.89	102.472			1171.54	63.1225
1297.38	102.493			1172.03	63.2278
1297.86	102.513			1172.51	63.3309
1298.34	102.531			1172.99	63.4364
1298.82	102.546			1173.47	63.5481
1299.3	102.56			1173.95	63.6681
1299.79	102.57			1174.44	63.7963
1300.27	102.578			1174.92	63.9301
1300.75	102.584			1175.4	64.0669
1301.23	102.59			1175.88	64.2042
1301.71	102.595			1176.37	64.3411
1302.2	102.603			1176.85	64.4776
1302.68	102.614			1177.33	64.6141
1303.16	102.627			1177.81	64.751
1303.64	102.641			1178.29	64.8878
1304.13	102.656			1178.78	65.024
1304.61	102.669			1179.26	65.1596
1305.09	102.681			1179.74	65.2958
1305.57	102.691			1180.22	65.4346
1306.05	102.701			1180.7	65.5785
1306.54	102.712			1181.19	65.7297
1307.02	102.725			1181.67	65.8893
1307.5	102.74			1182.15	66.0572
1307.98	102.756			1182.63	66.2328
1308.46	102.771			1183.11	66.4155
1308.95	102.783			1183.6	66.6051
1309.43	102.792			1184.08	66.8019
1309.91	102.797			1184.56	67.0057
1310.39	102.801			1185.04	67.215
1310.88	102.804			1185.53	67.4274
1311.36	102.808			1186.01	67.6397
1311.84	102.816			1186.49	67.8492
1312.32	102.826			1186.97	68.0548
1312.8	102.838			1187.45	68.2576
1313.29	102.85			1187.94	68.46
1313.77	102.861			1188.42	68.6656
1314.25	102.868			1188.9	68.8768
1314.73	102.872			1189.38	69.0943
1315.21	102.872			1189.86	69.317
1315.7	102.868			1190.35	69.5427
1316.18	102.863			1190.83	69.7689
1316.66	102.857			1191.31	69.9942
1317.14	102.852			1191.79	70.2184
1317.62	102.849			1192.28	70.4422
1318.11	102.849			1192.76	70.6668
1318.59	102.852			1193.24	70.8929
1319.07	102.857			1193.72	71.1208
1319.55	102.864			1194.2	71.3502
1320.04	102.871			1194.68	71.5809
1320.52	102.877			1195.17	71.8134
1321	102.882			1195.65	72.0488
1321.48	102.885			1196.13	72.2888
1321.96	102.887			1196.61	72.5348
1322.45	102.887			1197.1	72.7878
1322.93	102.886			1197.58	73.0482
1323.41	102.884			1198.06	73.3155
1323.89	102.883			1198.54	73.5887
1324.38	102.884			1199.02	73.8667
1324.86	102.888			1199.51	74.1482
1325.34	102.895			1199.99	74.4319
1325.82	102.907			1200.47	74.7168
1326.3	102.922			1200.95	75.0023
1326.79	102.937			1201.43	75.2883
1327.27	102.952			1201.92	75.5754
1327.75	102.964			1202.4	75.8643
1328.23	102.971			1202.88	76.1551
1328.71	102.974			1203.36	76.4471
1329.2	102.975			1203.85	76.7382
1329.68	102.975			1204.33	77.0257
1330.16	102.975			1204.81	77.3066
1330.64	102.977			1205.29	77.5784
1331.12	102.981			1205.77	77.8402
1331.61	102.987			1206.26	78.0916
1332.09	102.993			1206.74	78.3328
1332.57	102.998			1207.22	78.563
1333.05	103			1207.7	78.7806
1333.54	102.999			1208.18	78.9827
1334.02	102.995			1208.67	79.1668
1334.5	102.988			1209.15	79.331
1334.98	102.979			1209.63	79.4753
1335.46	102.968			1210.11	79.601
1335.94	102.958			1210.6	79.7103
1336.43	102.949			1211.08	79.8053
1336.91	102.942			1211.56	79.8869
1337.39	102.937			1212.04	79.9549
1337.87	102.934			1212.52	80.0086
1338.36	102.933			1213.01	80.0475
1338.84	102.932			1213.49	80.0719
1339.32	102.932			1213.97	80.0829
1339.8	102.93			1214.45	80.0822
1340.28	102.928			1214.93	80.0712
1340.77	102.925			1215.42	80.0505
1341.25	102.923			1215.9	80.02
1341.73	102.922			1216.38	79.9794
1342.21	102.923			1216.86	79.9283
1342.69	102.925			1217.35	79.8672
1343.18	102.93			1217.83	79.7972
1343.66	102.936			1218.31	79.7197
1344.14	102.941			1218.79	79.636
1344.62	102.946			1219.27	79.547
1345.11	102.948			1219.76	79.4527
1345.59	102.946			1220.24	79.3528
1346.07	102.941			1220.72	79.2469
1346.55	102.932			1221.2	79.1349
1347.03	102.922			1221.68	79.0168
1347.52	102.913			1222.17	78.8933
1348	102.906			1222.65	78.7656
1348.48	102.902			1223.13	78.6349
1348.96	102.901			1223.61	78.5027
1349.44	102.903			1224.09	78.3701
1349.93	102.904			1224.58	78.2383
1350.41	102.905			1225.06	78.1075
1350.89	102.902			1225.54	77.9772
1351.37	102.896			1226.02	77.846
1351.86	102.887			1226.51	77.7119
1352.34	102.877			1226.99	77.5731
1352.82	102.865			1227.47	77.4285
1353.3	102.853			1227.95	77.278
1353.78	102.841			1228.43	77.1229
1354.27	102.827			1228.91	76.9649
1354.75	102.811			1229.4	76.8063
1355.23	102.794			1229.88	76.6486
1355.71	102.776			1230.36	76.4925
1356.19	102.758			1230.84	76.3379
1356.68	102.739			1231.33	76.1848
1357.16	102.72			1231.81	76.0331
1357.64	102.7			1232.29	75.8834
1358.12	102.679			1232.77	75.7368
1358.61	102.656			1233.26	75.5947
1359.09	102.634			1233.74	75.4577
1359.57	102.613			1234.22	75.326
1360.05	102.594			1234.7	75.1988
1360.53	102.58			1235.18	75.075
1361.02	102.569			1235.66	74.9538
1361.5	102.56			1236.15	74.8353
1361.98	102.551			1236.63	74.7205
1362.46	102.542			1237.11	74.6111
1362.94	102.531			1237.59	74.5093
1363.43	102.519			1238.08	74.4162
1363.91	102.509			1238.56	74.332
1364.39	102.502			1239.04	74.2553
1364.87	102.498			1239.52	74.1839
1365.35	102.499			1240	74.115
1365.84	102.501			1240.49	74.0465
1366.32	102.505			1240.97	73.977
1366.8	102.509			1241.45	73.9065
1367.28	102.512			1241.93	73.8358
1367.77	102.516			1242.41	73.766
1368.25	102.52			1242.9	73.6985
1368.73	102.527			1243.38	73.6344
1369.21	102.536			1243.86	73.5745
1369.69	102.547			1244.34	73.5196
1370.18	102.559			1244.83	73.4705
1370.66	102.571			1245.31	73.4279
1371.14	102.583			1245.79	73.3922
1371.62	102.592			1246.27	73.3633
1372.1	102.599			1246.75	73.3402
1372.59	102.603			1247.24	73.3213
1373.07	102.602			1247.72	73.3049
1373.55	102.597			1248.2	73.2892
1374.03	102.587			1248.68	73.2736
1374.52	102.574			1249.16	73.2579
1375	102.559			1249.65	73.2427
1375.48	102.545			1250.13	73.2288
1375.96	102.531			1250.61	73.2167
1376.44	102.518			1251.09	73.2058
1376.92	102.503			1251.58	73.1956
1377.41	102.485			1252.06	73.1847
1377.89	102.461			1252.54	73.1722
1378.37	102.429			1253.02	73.1574
1378.85	102.391			1253.5	73.1404
1379.34	102.347			1253.98	73.1221
1379.82	102.301			1254.47	73.1034
1380.3	102.254			1254.95	73.0861
1380.78	102.209			1255.43	73.0719
1381.26	102.167			1255.91	73.0624
1381.75	102.129			1256.4	73.0592
1382.23	102.096			1256.88	73.0628
1382.71	102.067			1257.36	73.0734
1383.19	102.044			1257.84	73.0898
1383.67	102.026			1258.33	73.1101
1384.16	102.012			1258.81	73.132
1384.64	102.001			1259.29	73.1537
1385.12	101.991			1259.77	73.1744
1385.6	101.981			1260.25	73.1946
1386.09	101.97			1260.73	73.2159
1386.57	101.957			1261.22	73.2404
1387.05	101.945			1261.7	73.2694
1387.53	101.933			1262.18	73.3029
1388.01	101.926			1262.66	73.34
1388.5	101.924			1263.15	73.3786
1388.98	101.929			1263.63	73.4172
1389.46	101.941			1264.11	73.4547
1389.94	101.96			1264.59	73.4914
1390.42	101.986			1265.07	73.5278
1390.91	102.017			1265.56	73.565
1391.39	102.054			1266.04	73.6034
1391.87	102.095			1266.52	73.6428
1392.35	102.14			1267	73.6825
1392.84	102.188			1267.48	73.7219
1393.32	102.237			1267.97	73.7605
1393.8	102.285			1268.45	73.7987
1394.28	102.331			1268.93	73.8369
1394.76	102.372			1269.41	73.8762
1395.25	102.406			1269.89	73.9173
1395.73	102.432			1270.38	73.9609
1396.21	102.452			1270.86	74.0079
1396.69	102.467			1271.34	74.0592
1397.17	102.477			1271.82	74.1159
1397.66	102.486			1272.31	74.1793
1398.14	102.494			1272.79	74.2499
1398.62	102.505			1273.27	74.3273
1399.1	102.518			1273.75	74.4107
1399.59	102.534			1274.23	74.498
1400.07	102.553			1274.72	74.5875
1400.55	102.575			1275.2	74.678
1401.03	102.598			1275.68	74.7693
1401.51	102.624			1276.16	74.862
1401.99	102.652			1276.64	74.9576
1402.48	102.682			1277.13	75.0574
1402.96	102.716			1277.61	75.1625
1403.44	102.75			1278.09	75.2736
1403.92	102.784			1278.57	75.391
1404.41	102.813			1279.06	75.515
1404.89	102.837			1279.54	75.6457
1405.37	102.853			1280.02	75.7828
1405.85	102.863			1280.5	75.9252
1406.33	102.869			1280.98	76.0708
1406.82	102.871			1281.47	76.2165
1407.3	102.872			1281.95	76.3591
1407.78	102.872			1282.43	76.496
1408.26	102.871			1282.91	76.6261
1408.74	102.869			1283.39	76.7503
1409.23	102.867			1283.88	76.8709
1409.71	102.866			1284.36	76.9911
1410.19	102.868			1284.84	77.1141
1410.67	102.874			1285.32	77.2422
1411.16	102.883			1285.81	77.3765
1411.64	102.895			1286.29	77.5175
1412.12	102.907			1286.77	77.6645
1412.6	102.918			1287.25	77.8165
1413.08	102.926			1287.73	77.9722
1413.57	102.931			1288.22	78.13
1414.05	102.933			1288.7	78.2877
1414.53	102.932			1289.18	78.4434
1415.01	102.929			1289.66	78.5957
1415.49	102.922			1290.14	78.7439
1415.98	102.911			1290.63	78.8881
1416.46	102.897			1291.11	79.0293
1416.94	102.877			1291.59	79.168
1417.42	102.853			1292.07	79.3046
1417.9	102.825			1292.56	79.4384
1418.39	102.795			1293.04	79.5685
1418.87	102.765			1293.52	79.6942
1419.35	102.736			1294	79.8158
1419.83	102.707			1294.48	79.9347
1420.32	102.677			1294.96	80.0528
1420.8	102.647			1295.45	80.1719
1421.28	102.615			1295.93	80.2925
1421.76	102.578			1296.41	80.4137
1422.24	102.535			1296.89	80.5333
1422.73	102.484			1297.38	80.6489
1423.21	102.421			1297.86	80.7593
1423.69	102.345			1298.34	80.8644
1424.17	102.257			1298.82	80.966
1424.65	102.159			1299.3	81.0658
1425.14	102.057			1299.79	81.1653
1425.62	101.953			1300.27	81.2647
1426.1	101.847			1300.75	81.363
1426.58	101.738			1301.23	81.4587
1427.07	101.62			1301.71	81.5504
1427.55	101.489			1302.2	81.6379
1428.03	101.342			1302.68	81.722
1428.51	101.178			1303.16	81.8036
1428.99	101.001			1303.64	81.8834
1429.48	100.818			1304.13	81.9614
1429.96	100.636			1304.61	82.0371
1430.44	100.465			1305.09	82.1101
1430.92	100.309			1305.57	82.1804
1431.4	100.173			1306.05	82.2496
1431.89	100.058			1306.54	82.3193
1432.37	99.9651			1307.02	82.3911
1432.85	99.8925			1307.5	82.4653
1433.33	99.8385			1307.98	82.5407
1433.82	99.801			1308.46	82.6149
1434.3	99.7789			1308.95	82.6852
1434.78	99.7716			1309.43	82.7498
1435.26	99.7796			1309.91	82.8085
1435.74	99.8026			1310.39	82.8622
1436.23	99.8387			1310.88	82.9124
1436.71	99.8828			1311.36	82.9601
1437.19	99.9282			1311.84	83.0058
1437.67	99.9695			1312.32	83.0492
1438.15	100.004			1312.8	83.0901
1438.64	100.032			1313.29	83.1291
1439.12	100.054			1313.77	83.1676
1439.6	100.072			1314.25	83.2075
1440.08	100.086			1314.73	83.2501
1440.57	100.096			1315.21	83.2951
1441.05	100.101			1315.7	83.341
1441.53	100.097			1316.18	83.3851
1442.01	100.085			1316.66	83.4248
1442.49	100.062			1317.14	83.459
1442.97	100.028			1317.62	83.4884
1443.46	99.9865			1318.11	83.5155
1443.94	99.9389			1318.59	83.5429
1444.42	99.8885			1319.07	83.5724
1444.9	99.8384			1319.55	83.6042
1445.39	99.7909			1320.04	83.6366
1445.87	99.7476			1320.52	83.6673
1446.35	99.7098			1321	83.6939
1446.83	99.6786			1321.48	83.7151
1447.31	99.655			1321.96	83.7306
1447.8	99.6403			1322.45	83.7408
1448.28	99.6352			1322.93	83.7463
1448.76	99.6402			1323.41	83.7476
1449.24	99.655			1323.89	83.7455
1449.72	99.6795			1324.38	83.7412
1450.21	99.7138			1324.86	83.7371
1450.69	99.7577			1325.34	83.7356
1451.17	99.8107			1325.82	83.7392
1451.65	99.8711			1326.3	83.7491
1452.13	99.936			1326.79	83.7645
1452.62	100.002			1327.27	83.7828
1453.1	100.066			1327.75	83.8008
1453.58	100.126			1328.23	83.8153
1454.06	100.183			1328.71	83.8251
1454.55	100.239			1329.2	83.8306
1455.03	100.296			1329.68	83.8337
1455.51	100.357			1330.16	83.8362
1455.99	100.425			1330.64	83.8389
1456.47	100.495			1331.12	83.841
1456.96	100.565			1331.61	83.8403
1457.44	100.628			1332.09	83.8345
1457.92	100.682			1332.57	83.8221
1458.4	100.731			1333.05	83.8034
1458.88	100.777			1333.54	83.7799
1459.37	100.823			1334.02	83.7536
1459.85	100.869			1334.5	83.7261
1460.33	100.915			1334.98	83.6981
1460.81	100.959			1335.46	83.6691
1461.3	101.002			1335.94	83.6383
1461.78	101.042			1336.43	83.6054
1462.26	101.082			1336.91	83.5707
1462.74	101.123			1337.39	83.5356
1463.22	101.167			1337.87	83.5017
1463.71	101.214			1338.36	83.4705
1464.19	101.262			1338.84	83.4431
1464.67	101.309			1339.32	83.4204
1465.15	101.35			1339.8	83.4033
1465.63	101.384			1340.28	83.393
1466.12	101.41			1340.77	83.3905
1466.6	101.428			1341.25	83.3959
1467.08	101.44			1341.73	83.4078
1467.56	101.448			1342.21	83.4233
1468.05	101.453			1342.69	83.4386
1468.53	101.458			1343.18	83.4499
1469.01	101.462			1343.66	83.454
1469.49	101.467			1344.14	83.4499
1469.97	101.472			1344.62	83.4379
1470.46	101.477			1345.11	83.4196
1470.94	101.481			1345.59	83.397
1471.42	101.48			1346.07	83.3711
1471.9	101.474			1346.55	83.3419
1472.38	101.461			1347.03	83.3086
1472.87	101.442			1347.52	83.271
1473.35	101.419			1348	83.2296
1473.83	101.395			1348.48	83.1864
1474.31	101.369			1348.96	83.144
1474.8	101.342			1349.44	83.1044
1475.28	101.313			1349.93	83.0685
1475.76	101.281			1350.41	83.0354
1476.24	101.247			1350.89	83.0032
1476.72	101.213			1351.37	82.9699
1477.21	101.181			1351.86	82.9346
1477.69	101.15			1352.34	82.8976
1478.17	101.123			1352.82	82.8603
1478.65	101.098			1353.3	82.8243
1479.13	101.074			1353.78	82.7907
1479.62	101.048			1354.27	82.7597
1480.1	101.021			1354.75	82.7307
1480.58	100.991			1355.23	82.7032
1481.06	100.961			1355.71	82.677
1481.55	100.932			1356.19	82.6525
1482.03	100.907			1356.68	82.6297
1482.51	100.887			1357.16	82.6081
1482.99	100.874			1357.64	82.5857
1483.47	100.866			1358.12	82.5593
1483.95	100.865			1358.61	82.5257
1484.44	100.87			1359.09	82.4826
1484.92	100.881			1359.57	82.4298
1485.4	100.899			1360.05	82.3696
1485.88	100.924			1360.53	82.307
1486.37	100.958			1361.02	82.2478
1486.85	101			1361.5	82.1983
1487.33	101.052			1361.98	82.1624
1487.81	101.115			1362.46	82.1412
1488.29	101.192			1362.94	82.1325
[truncated: 5,470 more rows]
