# Supplementary material for: Synthesis of pH-Sensitive and Self-Fluorescent Polymeric Micelles Derived From Rosin and Vegetable Oils via ATRP
Source: Front Bioeng Biotechnol. 2021 Nov 2;9:753808. doi: 10.3389/fbioe.2021.753808 (PMC8596564; doi:10.3389/fbioe.2021.753808)
Supplement: Supplementary file 2 [file DataSheet1.ZIP › ╘¡╩╝╩2╛▌/Data for Figure4ú¿bú⌐.xlsx]

## Sheet: Sheet1
DA-PLMA					DA-PLMA-PMAA
-4.10129	-4471.6				-4.1115	-3018.55
-4.10097	-4471.63				-4.11118	-3018.87
-4.10066	-4471.58				-4.11087	-3017.63
-4.10035	-4471.5				-4.11056	-3017.59
-4.10003	-4471.48				-4.11024	-3017.76
-4.09972	-4471.2				-4.10993	-3016.48
-4.09941	-4471.4				-4.10962	-3015.5
-4.09909	-4471.68				-4.1093	-3015.84
-4.09878	-4471.69				-4.10899	-3015.89
-4.09846	-4471.58				-4.10868	-3015.26
-4.09815	-4471.5				-4.10836	-3013.76
-4.09784	-4471.36				-4.10805	-3012.41
-4.09752	-4471.27				-4.10773	-3012.87
-4.09721	-4471.26				-4.10742	-3014.14
-4.0969	-4471.12				-4.10711	-3015.93
-4.09658	-4471.01				-4.10679	-3016.34
-4.09627	-4470.93				-4.10648	-3014.75
-4.09596	-4470.95				-4.10617	-3013.66
-4.09564	-4470.84				-4.10585	-3013.92
-4.09533	-4470.56				-4.10554	-3015.26
-4.09501	-4470.53				-4.10523	-3015.96
-4.0947	-4470.93				-4.10491	-3015.22
-4.09439	-4471.11				-4.1046	-3013.83
-4.09407	-4471.09				-4.10428	-3013.35
-4.09376	-4470.82				-4.10397	-3013.42
-4.09345	-4470.54				-4.10366	-3014.24
-4.09313	-4470.59				-4.10334	-3014.79
-4.09282	-4470.7				-4.10303	-3014.39
-4.09251	-4470.77				-4.10272	-3014.59
-4.09219	-4470.76				-4.1024	-3015.9
-4.09188	-4470.79				-4.10209	-3017.56
-4.09157	-4470.88				-4.10178	-3017.99
-4.09125	-4470.85				-4.10146	-3016.89
-4.09094	-4470.95				-4.10115	-3016.84
-4.09062	-4471.14				-4.10083	-3016.4
-4.09031	-4471.15				-4.10052	-3016
-4.09	-4471.22				-4.10021	-3015.36
-4.08968	-4471.03				-4.09989	-3015.24
-4.08937	-4470.72				-4.09958	-3014.33
-4.08906	-4470.71				-4.09927	-3013.97
-4.08874	-4470.91				-4.09895	-3013.29
-4.08843	-4470.92				-4.09864	-3012.09
-4.08812	-4470.96				-4.09833	-3012.19
-4.0878	-4471.21				-4.09801	-3014.49
-4.08749	-4471.12				-4.0977	-3016.71
-4.08717	-4471				-4.09738	-3018.32
-4.08686	-4470.96				-4.09707	-3017.71
-4.08655	-4470.78				-4.09676	-3015.96
-4.08623	-4470.74				-4.09644	-3014.76
-4.08592	-4470.75				-4.09613	-3015.02
-4.08561	-4470.83				-4.09582	-3015.82
-4.08529	-4471.19				-4.0955	-3015.72
-4.08498	-4471.12				-4.09519	-3014.95
-4.08467	-4470.89				-4.09488	-3014.77
-4.08435	-4470.54				-4.09456	-3016.21
-4.08404	-4470.38				-4.09425	-3017.93
-4.08372	-4470.38				-4.09393	-3018.19
-4.08341	-4470.49				-4.09362	-3018.36
-4.0831	-4470.69				-4.09331	-3016.78
-4.08278	-4470.88				-4.09299	-3015.38
-4.08247	-4471.22				-4.09268	-3014.15
-4.08216	-4471.34				-4.09237	-3014.96
-4.08184	-4471				-4.09205	-3016.26
-4.08153	-4470.63				-4.09174	-3016.03
-4.08122	-4470.46				-4.09143	-3015.38
-4.0809	-4470.56				-4.09111	-3014.45
-4.08059	-4470.56				-4.0908	-3014.24
-4.08027	-4470.63				-4.09048	-3014.05
-4.07996	-4470.82				-4.09017	-3014.18
-4.07965	-4470.91				-4.08986	-3013.69
-4.07933	-4470.94				-4.08954	-3013.37
-4.07902	-4470.71				-4.08923	-3012.89
-4.07871	-4470.46				-4.08892	-3012.01
-4.07839	-4470.57				-4.0886	-3011.14
-4.07808	-4470.69				-4.08829	-3011.45
-4.07777	-4470.52				-4.08798	-3012.69
-4.07745	-4470.44				-4.08766	-3014.46
-4.07714	-4470.34				-4.08735	-3014.8
-4.07682	-4470.2				-4.08703	-3014.96
-4.07651	-4470.17				-4.08672	-3016.92
-4.0762	-4470.4				-4.08641	-3018.24
-4.07588	-4470.43				-4.08609	-3017.95
-4.07557	-4470.33				-4.08578	-3017.07
-4.07526	-4470.23				-4.08547	-3016.31
-4.07494	-4470.04				-4.08515	-3015.26
-4.07463	-4470.05				-4.08484	-3014.62
-4.07432	-4470.36				-4.08453	-3013.87
-4.074	-4470.76				-4.08421	-3013.77
-4.07369	-4470.73				-4.0839	-3013.88
-4.07337	-4470.54				-4.08358	-3014.18
-4.07306	-4470.36				-4.08327	-3013.82
-4.07275	-4470.14				-4.08296	-3012.67
-4.07243	-4470.03				-4.08264	-3013.24
-4.07212	-4470.06				-4.08233	-3013.85
-4.07181	-4470.13				-4.08202	-3013.99
-4.07149	-4470.25				-4.0817	-3014.25
-4.07118	-4470.36				-4.08139	-3013.9
-4.07087	-4470.51				-4.08108	-3013.62
-4.07055	-4470.74				-4.08076	-3013.38
-4.07024	-4470.86				-4.08045	-3014.12
-4.06992	-4470.89				-4.08013	-3014.39
-4.06961	-4470.76				-4.07982	-3013.96
-4.0693	-4470.78				-4.07951	-3013.97
-4.06898	-4470.76				-4.07919	-3014.76
-4.06867	-4470.69				-4.07888	-3015.32
-4.06836	-4470.65				-4.07857	-3015.97
-4.06804	-4470.73				-4.07825	-3017.91
-4.06773	-4470.72				-4.07794	-3018.19
-4.06742	-4470.33				-4.07763	-3017.44
-4.0671	-4470.05				-4.07731	-3017.25
-4.06679	-4470.11				-4.077	-3016.38
-4.06647	-4470.46				-4.07669	-3015.36
-4.06616	-4470.55				-4.07637	-3015.26
-4.06585	-4470.25				-4.07606	-3014.6
-4.06553	-4470.24				-4.07574	-3014
-4.06522	-4470.53				-4.07543	-3014.14
-4.06491	-4470.4				-4.07512	-3014.41
-4.06459	-4470.15				-4.0748	-3014.82
-4.06428	-4470.03				-4.07449	-3015.25
-4.06397	-4469.93				-4.07418	-3014.51
-4.06365	-4470.07				-4.07386	-3014.42
-4.06334	-4470.2				-4.07355	-3014.92
-4.06302	-4470.23				-4.07324	-3014.31
-4.06271	-4470.42				-4.07292	-3012.77
-4.0624	-4470.42				-4.07261	-3012.03
-4.06208	-4470.27				-4.07229	-3011.12
-4.06177	-4470.22				-4.07198	-3010.73
-4.06146	-4470.22				-4.07167	-3010.19
-4.06114	-4470.13				-4.07135	-3011.64
-4.06083	-4470.1				-4.07104	-3013.67
-4.06052	-4469.94				-4.07073	-3013.03
-4.0602	-4469.91				-4.07041	-3012.26
-4.05989	-4470.12				-4.0701	-3012.27
-4.05957	-4470.24				-4.06979	-3013.3
-4.05926	-4470.13				-4.06947	-3014.87
-4.05895	-4469.82				-4.06916	-3015.44
-4.05863	-4469.72				-4.06884	-3015.03
-4.05832	-4469.77				-4.06853	-3015
-4.05801	-4469.95				-4.06822	-3015.66
-4.05769	-4470.25				-4.0679	-3015.3
-4.05738	-4470.66				-4.06759	-3015.52
-4.05707	-4470.73				-4.06728	-3015.15
-4.05675	-4470.39				-4.06696	-3014.69
-4.05644	-4470.13				-4.06665	-3013.84
-4.05613	-4470.23				-4.06634	-3014.18
-4.05581	-4470.43				-4.06602	-3013.71
-4.0555	-4470.68				-4.06571	-3012.83
-4.05518	-4470.77				-4.06539	-3013.02
-4.05487	-4470.78				-4.06508	-3013.31
-4.05456	-4470.75				-4.06477	-3012.91
-4.05424	-4470.53				-4.06445	-3011.54
-4.05393	-4470.43				-4.06414	-3010.81
-4.05362	-4470.35				-4.06383	-3011.87
-4.0533	-4470.12				-4.06351	-3012.24
-4.05299	-4469.89				-4.0632	-3013.3
-4.05268	-4469.83				-4.06289	-3013.52
-4.05236	-4470.06				-4.06257	-3013.31
-4.05205	-4470.21				-4.06226	-3014.57
-4.05173	-4470.23				-4.06194	-3014.54
-4.05142	-4470.09				-4.06163	-3013.28
-4.05111	-4469.92				-4.06132	-3011.91
-4.05079	-4469.99				-4.061	-3013.08
-4.05048	-4470.11				-4.06069	-3013.55
-4.05017	-4470.43				-4.06038	-3012.53
-4.04985	-4470.43				-4.06006	-3012.59
-4.04954	-4470.12				-4.05975	-3013.74
-4.04923	-4470.11				-4.05944	-3014.38
-4.04891	-4470.23				-4.05912	-3013.81
-4.0486	-4470.47				-4.05881	-3011.95
-4.04828	-4470.56				-4.05849	-3010.6
-4.04797	-4470.33				-4.05818	-3010.65
-4.04766	-4470.29				-4.05787	-3011.34
-4.04734	-4470.41				-4.05755	-3011.65
-4.04703	-4470.44				-4.05724	-3012.13
-4.04672	-4470.62				-4.05693	-3012.2
-4.0464	-4470.77				-4.05661	-3011.64
-4.04609	-4470.8				-4.0563	-3011.43
-4.04578	-4470.83				-4.05599	-3011.22
-4.04546	-4470.76				-4.05567	-3011.54
-4.04515	-4470.54				-4.05536	-3012.43
-4.04483	-4470.06				-4.05504	-3013.61
-4.04452	-4469.74				-4.05473	-3013.58
-4.04421	-4469.9				-4.05442	-3013.29
-4.04389	-4469.98				-4.0541	-3012.77
-4.04358	-4470.14				-4.05379	-3013.03
-4.04327	-4470.41				-4.05348	-3015.08
-4.04295	-4470.45				-4.05316	-3016.21
-4.04264	-4470.56				-4.05285	-3014.78
-4.04233	-4470.62				-4.05254	-3012.37
-4.04201	-4470.52				-4.05222	-3011.54
-4.0417	-4470.49				-4.05191	-3011.68
-4.04138	-4470.39				-4.05159	-3011.02
-4.04107	-4470.26				-4.05128	-3009.63
-4.04076	-4470.26				-4.05097	-3009.97
-4.04044	-4470.15				-4.05065	-3009.89
-4.04013	-4470.14				-4.05034	-3010.28
-4.03982	-4470.29				-4.05003	-3012.57
-4.0395	-4470.29				-4.04971	-3014.29
-4.03919	-4470.23				-4.0494	-3013.6
-4.03888	-4470.11				-4.04909	-3013.22
-4.03856	-4470.05				-4.04877	-3013.99
-4.03825	-4470.15				-4.04846	-3015.01
-4.03793	-4470.3				-4.04814	-3016.79
-4.03762	-4470.35				-4.04783	-3015.66
-4.03731	-4470.29				-4.04752	-3013.75
-4.03699	-4469.94				-4.0472	-3013.79
-4.03668	-4469.88				-4.04689	-3014.29
-4.03637	-4469.88				-4.04658	-3014.12
-4.03605	-4469.67				-4.04626	-3013.87
-4.03574	-4469.75				-4.04595	-3012.74
-4.03543	-4469.88				-4.04564	-3012.68
-4.03511	-4469.8				-4.04532	-3013.32
-4.0348	-4469.94				-4.04501	-3013.65
-4.03448	-4469.81				-4.04469	-3014.74
-4.03417	-4469.82				-4.04438	-3015.5
-4.03386	-4470.13				-4.04407	-3016.52
-4.03354	-4470.4				-4.04375	-3017.34
-4.03323	-4470.45				-4.04344	-3016.09
-4.03292	-4470.43				-4.04313	-3014.25
-4.0326	-4470.26				-4.04281	-3013.25
-4.03229	-4470.06				-4.0425	-3011.73
-4.03198	-4469.81				-4.04219	-3011.62
-4.03166	-4469.8				-4.04187	-3011.85
-4.03135	-4470.15				-4.04156	-3010.6
-4.03103	-4470.27				-4.04124	-3010.11
-4.03072	-4470.1				-4.04093	-3010.46
-4.03041	-4469.82				-4.04062	-3011.05
-4.03009	-4469.47				-4.0403	-3011.3
-4.02978	-4469.38				-4.03999	-3011.73
-4.02947	-4469.45				-4.03968	-3011.5
-4.02915	-4469.42				-4.03936	-3010.7
-4.02884	-4469.35				-4.03905	-3010.57
-4.02853	-4469.52				-4.03874	-3010.49
-4.02821	-4469.78				-4.03842	-3012.15
-4.0279	-4469.61				-4.03811	-3013.37
-4.02758	-4469.24				-4.03779	-3012.99
-4.02727	-4469.2				-4.03748	-3012.83
-4.02696	-4469.44				-4.03717	-3012.6
-4.02664	-4469.71				-4.03685	-3012.27
-4.02633	-4469.63				-4.03654	-3012.6
-4.02602	-4469.57				-4.03623	-3012.62
-4.0257	-4469.47				-4.03591	-3011.98
-4.02539	-4469.33				-4.0356	-3012.41
-4.02508	-4469.23				-4.03529	-3013.73
-4.02476	-4469.3				-4.03497	-3012.65
-4.02445	-4469.36				-4.03466	-3011.6
-4.02413	-4469.53				-4.03434	-3011.83
-4.02382	-4469.55				-4.03403	-3011.99
-4.02351	-4469.58				-4.03372	-3011.59
-4.02319	-4469.46				-4.0334	-3012.92
-4.02288	-4469.19				-4.03309	-3014.09
-4.02257	-4468.91				-4.03278	-3013.76
-4.02225	-4468.76				-4.03246	-3012.93
-4.02194	-4468.77				-4.03215	-3011.97
-4.02163	-4468.87				-4.03184	-3012.89
-4.02131	-4469.16				-4.03152	-3013.6
-4.021	-4469.52				-4.03121	-3013.38
-4.02069	-4469.75				-4.0309	-3013.74
-4.02037	-4469.85				-4.03058	-3013.09
-4.02006	-4469.71				-4.03027	-3012.3
-4.01974	-4469.44				-4.02995	-3012.79
-4.01943	-4469.31				-4.02964	-3013.77
-4.01912	-4469.3				-4.02933	-3014.81
-4.0188	-4469.3				-4.02901	-3015.67
-4.01849	-4469.69				-4.0287	-3016.08
-4.01818	-4469.83				-4.02839	-3015.05
-4.01786	-4469.62				-4.02807	-3014.64
-4.01755	-4469.32				-4.02776	-3015.75
-4.01724	-4469.03				-4.02745	-3015.29
-4.01692	-4468.94				-4.02713	-3014.11
-4.01661	-4469.01				-4.02682	-3014.49
-4.01629	-4469.07				-4.0265	-3014.78
-4.01598	-4469.11				-4.02619	-3013.86
-4.01567	-4469.34				-4.02588	-3013.71
-4.01535	-4469.48				-4.02556	-3014.33
-4.01504	-4469.37				-4.02525	-3014.69
-4.01473	-4469.22				-4.02494	-3014.99
-4.01441	-4469.1				-4.02462	-3015.38
-4.0141	-4468.78				-4.02431	-3015.7
-4.01379	-4468.62				-4.024	-3013.73
-4.01347	-4468.98				-4.02368	-3011.72
-4.01316	-4469.23				-4.02337	-3011.42
-4.01284	-4469.36				-4.02305	-3011.91
-4.01253	-4469.34				-4.02274	-3014
-4.01222	-4469.2				-4.02243	-3015.4
-4.0119	-4469.29				-4.02211	-3015.65
-4.01159	-4469.09				-4.0218	-3013.77
-4.01128	-4469.03				-4.02149	-3011.59
-4.01096	-4469.04				-4.02117	-3011.43
-4.01065	-4469.16				-4.02086	-3011.35
-4.01034	-4469.39				-4.02055	-3011.26
-4.01002	-4469.25				-4.02023	-3011.47
-4.00971	-4469.17				-4.01992	-3010.61
-4.00939	-4469.19				-4.0196	-3011.28
-4.00908	-4469.1				-4.01929	-3012.49
-4.00877	-4469.46				-4.01898	-3011.95
-4.00845	-4469.32				-4.01866	-3010.65
-4.00814	-4469.04				-4.01835	-3009.87
-4.00783	-4469.18				-4.01804	-3010.14
-4.00751	-4469.38				-4.01772	-3011.47
-4.0072	-4469.28				-4.01741	-3012.16
-4.00689	-4469.23				-4.0171	-3011.77
-4.00657	-4469.35				-4.01678	-3011.56
-4.00626	-4469.5				-4.01647	-3011.91
-4.00594	-4469.39				-4.01615	-3010.8
-4.00563	-4469.15				-4.01584	-3010.41
-4.00532	-4469.05				-4.01553	-3011.16
-4.005	-4469.01				-4.01521	-3012.51
-4.00469	-4469.13				-4.0149	-3012.3
-4.00438	-4469.26				-4.01459	-3010.57
-4.00406	-4469.15				-4.01427	-3010.49
-4.00375	-4468.9				-4.01396	-3011.65
-4.00344	-4468.95				-4.01365	-3013.09
-4.00312	-4469.13				-4.01333	-3014.27
-4.00281	-4468.81				-4.01302	-3014.36
-4.00249	-4468.43				-4.0127	-3013.04
-4.00218	-4468.45				-4.01239	-3012.21
-4.00187	-4468.42				-4.01208	-3010.87
-4.00155	-4468.62				-4.01176	-3009.81
-4.00124	-4468.79				-4.01145	-3011.36
-4.00093	-4468.72				-4.01114	-3012.2
-4.00061	-4468.73				-4.01082	-3011.65
-4.0003	-4468.59				-4.01051	-3011.67
-3.99999	-4468.28				-4.0102	-3011.94
-3.99967	-4468.31				-4.00988	-3010.5
-3.99936	-4468.57				-4.00957	-3009.89
-3.99904	-4468.81				-4.00925	-3010.77
-3.99873	-4469.09				-4.00894	-3010.39
-3.99842	-4469.27				-4.00863	-3009.8
-3.9981	-4469.13				-4.00831	-3011.23
-3.99779	-4468.89				-4.008	-3013.17
-3.99748	-4468.79				-4.00769	-3014.09
-3.99716	-4469.03				-4.00737	-3012.2
-3.99685	-4469.3				-4.00706	-3009.06
-3.99654	-4469.29				-4.00675	-3009.08
-3.99622	-4469.21				-4.00643	-3010.87
-3.99591	-4469.2				-4.00612	-3012.64
-3.99559	-4468.91				-4.0058	-3013.56
-3.99528	-4468.81				-4.00549	-3013.79
-3.99497	-4468.79				-4.00518	-3012.98
-3.99465	-4468.83				-4.00486	-3012.44
-3.99434	-4468.66				-4.00455	-3012.47
-3.99403	-4468.55				-4.00424	-3011.27
-3.99371	-4468.63				-4.00392	-3010.11
-3.9934	-4468.5				-4.00361	-3010.31
-3.99309	-4468.38				-4.0033	-3010.89
-3.99277	-4468.37				-4.00298	-3011.58
-3.99246	-4468.51				-4.00267	-3011.37
-3.99214	-4468.66				-4.00235	-3012.22
-3.99183	-4468.78				-4.00204	-3013.06
-3.99152	-4469.04				-4.00173	-3012.73
-3.9912	-4469.16				-4.00141	-3010.8
-3.99089	-4469.25				-4.0011	-3009.5
-3.99058	-4469.33				-4.00079	-3010.48
-3.99026	-4469.26				-4.00047	-3010.79
-3.98995	-4469.33				-4.00016	-3010.61
-3.98964	-4469.33				-3.99985	-3011.78
-3.98932	-4469.27				-3.99953	-3013.69
-3.98901	-4468.83				-3.99922	-3015.44
-3.98869	-4468.51				-3.9989	-3015.53
-3.98838	-4468.3				-3.99859	-3013.28
-3.98807	-4468.29				-3.99828	-3012.73
-3.98775	-4468.48				-3.99796	-3012.79
-3.98744	-4468.64				-3.99765	-3011.93
-3.98713	-4468.62				-3.99734	-3012.01
-3.98681	-4468.35				-3.99702	-3012.09
-3.9865	-4468.12				-3.99671	-3011.59
-3.98619	-4468.03				-3.9964	-3011.59
-3.98587	-4468.12				-3.99608	-3010.99
-3.98556	-4468.71				-3.99577	-3010.39
-3.98525	-4469.12				-3.99545	-3010.62
-3.98493	-4469.1				-3.99514	-3009.67
-3.98462	-4469.05				-3.99483	-3007.47
-3.9843	-4469.05				-3.99451	-3006.34
-3.98399	-4468.79				-3.9942	-3007.17
-3.98368	-4468.46				-3.99389	-3007.85
-3.98336	-4468.54				-3.99357	-3006.99
-3.98305	-4468.74				-3.99326	-3006.84
-3.98274	-4469				-3.99295	-3009.33
-3.98242	-4469.21				-3.99263	-3010.24
-3.98211	-4469.27				-3.99232	-3010.74
-3.9818	-4469.18				-3.992	-3009.2
-3.98148	-4469.21				-3.99169	-3008.09
-3.98117	-4469.52				-3.99138	-3008.16
-3.98085	-4469.2				-3.99106	-3008.49
-3.98054	-4468.83				-3.99075	-3010.04
-3.98023	-4469.03				-3.99044	-3010.58
-3.97991	-4469.25				-3.99012	-3009.47
-3.9796	-4469.15				-3.98981	-3007.63
-3.97929	-4469.07				-3.9895	-3007.54
-3.97897	-4468.66				-3.98918	-3008.16
-3.97866	-4468.38				-3.98887	-3009.5
-3.97835	-4468.34				-3.98855	-3010.08
-3.97803	-4468.58				-3.98824	-3010.04
-3.97772	-4469.05				-3.98793	-3009.82
-3.9774	-4469.3				-3.98761	-3009.82
-3.97709	-4469.34				-3.9873	-3009.11
-3.97678	-4469.18				-3.98699	-3008.62
-3.97646	-4468.94				-3.98667	-3008.99
-3.97615	-4468.8				-3.98636	-3009.16
-3.97584	-4468.78				-3.98605	-3010.29
-3.97552	-4468.85				-3.98573	-3011.3
-3.97521	-4468.71				-3.98542	-3011.99
-3.9749	-4468.33				-3.98511	-3011.71
-3.97458	-4468.24				-3.98479	-3012.62
-3.97427	-4468.27				-3.98448	-3013.85
-3.97395	-4468.29				-3.98416	-3013.03
-3.97364	-4468.38				-3.98385	-3011.98
-3.97333	-4468.61				-3.98354	-3012.89
-3.97301	-4468.8				-3.98322	-3013.75
-3.9727	-4468.5				-3.98291	-3013.79
-3.97239	-4468.4				-3.9826	-3012.79
-3.97207	-4468.08				-3.98228	-3010.81
-3.97176	-4467.92				-3.98197	-3009.96
-3.97145	-4468.2				-3.98166	-3008.6
-3.97113	-4468.34				-3.98134	-3007.37
-3.97082	-4468.01				-3.98103	-3006.44
-3.9705	-4467.97				-3.98071	-3005.56
-3.97019	-4468.01				-3.9804	-3005.58
-3.96988	-4468.45				-3.98009	-3006.47
-3.96956	-4468.85				-3.97977	-3009.02
-3.96925	-4469.15				-3.97946	-3010.69
-3.96894	-4469.08				-3.97915	-3010.69
-3.96862	-4468.71				-3.97883	-3009.27
-3.96831	-4468.37				-3.97852	-3008.72
-3.968	-4468.44				-3.97821	-3009.63
-3.96768	-4468.63				-3.97789	-3009.76
-3.96737	-4468.63				-3.97758	-3007.81
-3.96705	-4468.66				-3.97726	-3006.97
-3.96674	-4468.61				-3.97695	-3007.35
-3.96643	-4468.78				-3.97664	-3009.36
-3.96611	-4469.02				-3.97632	-3011.33
-3.9658	-4468.93				-3.97601	-3010.78
-3.96549	-4468.71				-3.9757	-3010.43
-3.96517	-4468.55				-3.97538	-3011.56
-3.96486	-4468.36				-3.97507	-3011.88
-3.96455	-4468.26				-3.97476	-3010.78
-3.96423	-4467.95				-3.97444	-3010.58
-3.96392	-4468.02				-3.97413	-3011.33
-3.9636	-4468.11				-3.97381	-3011.52
-3.96329	-4468.17				-3.9735	-3011.38
-3.96298	-4468.4				-3.97319	-3012.68
-3.96266	-4468.34				-3.97287	-3012.59
-3.96235	-4468.22				-3.97256	-3011.4
-3.96204	-4468.35				-3.97225	-3011.1
-3.96172	-4468.51				-3.97193	-3011.3
-3.96141	-4468.2				-3.97162	-3011.57
-3.9611	-4468.14				-3.97131	-3013.43
-3.96078	-4468.12				-3.97099	-3014.41
-3.96047	-4468.31				-3.97068	-3014.56
-3.96015	-4468.74				-3.97036	-3013.51
-3.95984	-4469.23				-3.97005	-3012.48
-3.95953	-4469.6				-3.96974	-3011.6
-3.95921	-4469.26				-3.96942	-3010.74
-3.9589	-4468.88				-3.96911	-3011.3
-3.95859	-4468.4				-3.9688	-3012.52
-3.95827	-4468.11				-3.96848	-3011.74
-3.95796	-4467.79				-3.96817	-3008.4
-3.95765	-4467.78				-3.96786	-3008.47
-3.95733	-4468.08				-3.96754	-3011.97
-3.95702	-4468.17				-3.96723	-3013.16
-3.9567	-4468.1				-3.96691	-3011.43
-3.95639	-4468.3				-3.9666	-3009.8
-3.95608	-4468.26				-3.96629	-3011.01
-3.95576	-4468.05				-3.96597	-3010.87
-3.95545	-4467.88				-3.96566	-3010.05
-3.95514	-4467.85				-3.96535	-3010.35
-3.95482	-4468.05				-3.96503	-3010.02
-3.95451	-4468.09				-3.96472	-3009.78
-3.9542	-4468.24				-3.96441	-3009.28
-3.95388	-4468.5				-3.96409	-3009.28
-3.95357	-4468.5				-3.96378	-3009.27
-3.95325	-4468.84				-3.96346	-3008.59
-3.95294	-4468.9				-3.96315	-3010.1
-3.95263	-4468.67				-3.96284	-3011.78
-3.95231	-4468.65				-3.96252	-3012.59
-3.952	-4468.74				-3.96221	-3013.28
-3.95169	-4468.92				-3.9619	-3013.63
-3.95137	-4468.78				-3.96158	-3013.09
-3.95106	-4468.38				-3.96127	-3011.09
-3.95075	-4468.33				-3.96096	-3011.03
-3.95043	-4468.61				-3.96064	-3011.78
-3.95012	-4468.93				-3.96033	-3011.1
-3.94981	-4468.72				-3.96001	-3009.84
-3.94949	-4468.44				-3.9597	-3009.34
-3.94918	-4468.24				-3.95939	-3009.5
-3.94886	-4468.07				-3.95907	-3009.04
-3.94855	-4468.22				-3.95876	-3008.78
-3.94824	-4468.25				-3.95845	-3009.1
-3.94792	-4468.2				-3.95813	-3009.48
-3.94761	-4468.14				-3.95782	-3009.08
-3.9473	-4467.97				-3.95751	-3008.96
-3.94698	-4467.94				-3.95719	-3010.6
-3.94667	-4467.89				-3.95688	-3009.97
-3.94636	-4467.8				-3.95656	-3009.06
-3.94604	-4467.46				-3.95625	-3009.61
-3.94573	-4467.2				-3.95594	-3009.52
-3.94541	-4467.26				-3.95562	-3007.59
-3.9451	-4467.56				-3.95531	-3007.18
-3.94479	-4467.75				-3.955	-3009.02
-3.94447	-4467.61				-3.95468	-3009.46
-3.94416	-4467.54				-3.95437	-3009.7
-3.94385	-4467.43				-3.95406	-3008.56
-3.94353	-4467.39				-3.95374	-3007.26
-3.94322	-4467.46				-3.95343	-3007.82
-3.94291	-4467.83				-3.95311	-3008.07
-3.94259	-4468.17				-3.9528	-3008.62
-3.94228	-4468.19				-3.95249	-3011
-3.94196	-4468.06				-3.95217	-3012.81
-3.94165	-4468.17				-3.95186	-3014.04
-3.94134	-4468.05				-3.95155	-3014.49
-3.94102	-4467.77				-3.95123	-3013.3
-3.94071	-4468.04				-3.95092	-3012.81
-3.9404	-4468.27				-3.95061	-3012.53
-3.94008	-4468.17				-3.95029	-3011.1
-3.93977	-4467.69				-3.94998	-3011.07
-3.93946	-4467.39				-3.94966	-3012.18
-3.93914	-4467.59				-3.94935	-3011.59
-3.93883	-4467.89				-3.94904	-3010.76
-3.93851	-4467.87				-3.94872	-3010.34
-3.9382	-4467.76				-3.94841	-3010.09
-3.93789	-4467.93				-3.9481	-3010.69
-3.93757	-4467.86				-3.94778	-3010.58
-3.93726	-4467.76				-3.94747	-3009.92
-3.93695	-4467.93				-3.94716	-3009.27
-3.93663	-4468.25				-3.94684	-3009.8
-3.93632	-4468.23				-3.94653	-3010.06
-3.93601	-4468.07				-3.94621	-3009.26
-3.93569	-4467.86				-3.9459	-3009.01
-3.93538	-4467.48				-3.94559	-3007.7
-3.93506	-4467.13				-3.94527	-3007.91
-3.93475	-4467.19				-3.94496	-3010.36
-3.93444	-4467.25				-3.94465	-3011.75
-3.93412	-4467.16				-3.94433	-3012.24
-3.93381	-4467.02				-3.94402	-3012.83
-3.9335	-4467				-3.94371	-3013.01
-3.93318	-4466.94				-3.94339	-3012.49
-3.93287	-4467.03				-3.94308	-3011.01
-3.93256	-4467.28				-3.94276	-3008.88
-3.93224	-4467.77				-3.94245	-3007.95
-3.93193	-4467.95				-3.94214	-3008.23
-3.93161	-4467.73				-3.94182	-3008.34
-3.9313	-4467.56				-3.94151	-3008.03
-3.93099	-4467.72				-3.9412	-3007.38
-3.93067	-4467.73				-3.94088	-3007.84
-3.93036	-4467.73				-3.94057	-3008.54
-3.93005	-4467.66				-3.94026	-3010.05
-3.92973	-4467.5				-3.93994	-3011.16
-3.92942	-4467.28				-3.93963	-3010.8
-3.92911	-4467.05				-3.93932	-3010.18
-3.92879	-4467.22				-3.939	-3008.64
-3.92848	-4467.58				-3.93869	-3007.03
-3.92816	-4467.77				-3.93837	-3006.13
-3.92785	-4468.01				-3.93806	-3005.64
-3.92754	-4468.27				-3.93775	-3005.82
-3.92722	-4468.42				-3.93743	-3006.87
-3.92691	-4468.33				-3.93712	-3008.55
-3.9266	-4467.91				-3.93681	-3009.27
-3.92628	-4467.54				-3.93649	-3008
-3.92597	-4467.22				-3.93618	-3007.17
-3.92566	-4467.19				-3.93587	-3006.84
-3.92534	-4467.33				-3.93555	-3007.03
-3.92503	-4467.48				-3.93524	-3007.99
-3.92471	-4467.64				-3.93492	-3009.33
-3.9244	-4467.82				-3.93461	-3008.24
-3.92409	-4468.1				-3.9343	-3006.86
-3.92377	-4468.16				-3.93398	-3008.94
-3.92346	-4468.1				-3.93367	-3010.44
-3.92315	-4467.93				-3.93336	-3010.65
-3.92283	-4467.63				-3.93304	-3010.41
-3.92252	-4467.39				-3.93273	-3010.27
-3.92221	-4467.3				-3.93242	-3010.99
-3.92189	-4467.42				-3.9321	-3010.85
-3.92158	-4467.43				-3.93179	-3010.8
-3.92126	-4467.73				-3.93147	-3010.01
-3.92095	-4467.88				-3.93116	-3009.79
-3.92064	-4467.74				-3.93085	-3011.93
-3.92032	-4467.52				-3.93053	-3014.33
-3.92001	-4467.42				-3.93022	-3013.87
-3.9197	-4467.49				-3.92991	-3011.45
-3.91938	-4467.76				-3.92959	-3008.8
-3.91907	-4467.99				-3.92928	-3007.28
-3.91876	-4468.07				-3.92897	-3007.64
-3.91844	-4468.15				-3.92865	-3008.87
-3.91813	-4468.19				-3.92834	-3007.46
-3.91781	-4468.07				-3.92802	-3007.01
-3.9175	-4467.89				-3.92771	-3008.3
-3.91719	-4467.83				-3.9274	-3009.23
-3.91687	-4467.62				-3.92708	-3009.39
-3.91656	-4467.66				-3.92677	-3009.88
-3.91625	-4468.06				-3.92646	-3009.19
-3.91593	-4468.16				-3.92614	-3008.52
-3.91562	-4468				-3.92583	-3008.7
-3.91531	-4468.04				-3.92552	-3008.98
-3.91499	-4467.97				-3.9252	-3009.3
-3.91468	-4467.66				-3.92489	-3009.05
-3.91437	-4467.56				-3.92457	-3008.79
-3.91405	-4467.56				-3.92426	-3008.77
-3.91374	-4467.66				-3.92395	-3008.26
-3.91342	-4467.99				-3.92363	-3009.08
-3.91311	-4467.88				-3.92332	-3008.77
-3.9128	-4467.8				-3.92301	-3009.09
-3.91248	-4468.08				-3.92269	-3011.51
-3.91217	-4468.15				-3.92238	-3012.08
-3.91186	-4468.23				-3.92207	-3011.93
-3.91154	-4468.41				-3.92175	-3012.17
-3.91123	-4468.6				-3.92144	-3011.89
-3.91092	-4468.3				-3.92112	-3011.12
-3.9106	-4468.17				-3.92081	-3009.37
-3.91029	-4468.34				-3.9205	-3007.39
-3.90997	-4468.07				-3.92018	-3007.86
-3.90966	-4467.53				-3.91987	-3009.67
-3.90935	-4467.66				-3.91956	-3010.93
-3.90903	-4467.58				-3.91924	-3010.1
-3.90872	-4467.49				-3.91893	-3009.85
-3.90841	-4467.61				-3.91862	-3009.58
-3.90809	-4467.89				-3.9183	-3007.94
-3.90778	-4467.97				-3.91799	-3007.34
-3.90747	-4467.64				-3.91767	-3007.9
-3.90715	-4467.38				-3.91736	-3008.93
-3.90684	-4467.24				-3.91705	-3010.83
-3.90652	-4467.41				-3.91673	-3011.02
-3.90621	-4467.56				-3.91642	-3009.89
-3.9059	-4467.42				-3.91611	-3009.59
-3.90558	-4467.37				-3.91579	-3009.33
-3.90527	-4467.62				-3.91548	-3010.14
-3.90496	-4467.8				-3.91517	-3009.83
-3.90464	-4467.79				-3.91485	-3008.45
-3.90433	-4467.69				-3.91454	-3008.2
-3.90402	-4467.98				-3.91422	-3009.37
-3.9037	-4468.11				-3.91391	-3010.26
-3.90339	-4467.72				-3.9136	-3009.16
-3.90307	-4467.28				-3.91328	-3007.24
-3.90276	-4467.44				-3.91297	-3006.52
-3.90245	-4467.57				-3.91266	-3006.86
-3.90213	-4467.5				-3.91234	-3007.52
-3.90182	-4467.44				-3.91203	-3006.97
-3.90151	-4467.3				-3.91172	-3007.33
-3.90119	-4467.42				-3.9114	-3007.95
-3.90088	-4467.77				-3.91109	-3009.31
-3.90057	-4468.09				-3.91077	-3011.09
-3.90025	-4467.97				-3.91046	-3011.18
-3.89994	-4467.63				-3.91015	-3010.43
-3.89962	-4467.37				-3.90983	-3009.37
-3.89931	-4467.14				-3.90952	-3008.59
-3.899	-4467.04				-3.90921	-3008.16
-3.89868	-4467.38				-3.90889	-3007.9
-3.89837	-4467.79				-3.90858	-3008.28
-3.89806	-4467.72				-3.90827	-3008.44
-3.89774	-4467.73				-3.90795	-3008.51
-3.89743	-4467.8				-3.90764	-3010.48
-3.89712	-4467.92				-3.90732	-3011.08
-3.8968	-4467.93				-3.90701	-3013.01
-3.89649	-4467.84				-3.9067	-3014.57
-3.89617	-4467.42				-3.90638	-3014.02
-3.89586	-4467.13				-3.90607	-3012.05
-3.89555	-4467.42				-3.90576	-3009.75
-3.89523	-4467.67				-3.90544	-3009.15
-3.89492	-4468.13				-3.90513	-3008.66
-3.89461	-4468.26				-3.90482	-3008.06
-3.89429	-4468.03				-3.9045	-3009.24
-3.89398	-4468.17				-3.90419	-3009.05
-3.89367	-4468.1				-3.90387	-3008.36
-3.89335	-4467.97				-3.90356	-3007.94
-3.89304	-4467.88				-3.90325	-3008.57
-3.89272	-4467.82				-3.90293	-3008.03
-3.89241	-4467.49				-3.90262	-3006.84
-3.8921	-4467.18				-3.90231	-3007.46
-3.89178	-4467.36				-3.90199	-3009.41
-3.89147	-4467.34				-3.90168	-3009.03
-3.89116	-4467.28				-3.90137	-3008.55
-3.89084	-4467.08				-3.90105	-3008.73
-3.89053	-4467.2				-3.90074	-3007.81
-3.89022	-4467.06				-3.90042	-3006.57
-3.8899	-4467.18				-3.90011	-3005.69
-3.88959	-4467.47				-3.8998	-3006.36
-3.88927	-4467.33				-3.89948	-3006.04
-3.88896	-4467.1				-3.89917	-3005.3
-3.88865	-4467.04				-3.89886	-3006.23
-3.88833	-4466.9				-3.89854	-3007.47
-3.88802	-4466.95				-3.89823	-3009.03
-3.88771	-4467.29				-3.89792	-3009.08
-3.88739	-4467.65				-3.8976	-3008.62
-3.88708	-4467.78				-3.89729	-3009.81
-3.88677	-4467.82				-3.89697	-3011.25
-3.88645	-4467.83				-3.89666	-3011.24
-3.88614	-4467.8				-3.89635	-3010.28
-3.88582	-4467.67				-3.89603	-3008.41
-3.88551	-4467.35				-3.89572	-3008.2
-3.8852	-4467.16				-3.89541	-3009.91
-3.88488	-4467.33				-3.89509	-3009.64
-3.88457	-4467.49				-3.89478	-3009.7
-3.88426	-4467.66				-3.89447	-3011.5
-3.88394	-4467.66				-3.89415	-3012.19
-3.88363	-4467.71				-3.89384	-3010.92
-3.88332	-4467.81				-3.89352	-3009.04
-3.883	-4467.58				-3.89321	-3008.27
-3.88269	-4467.29				-3.8929	-3008.51
-3.88237	-4467.52				-3.89258	-3009.15
-3.88206	-4467.4				-3.89227	-3007.98
-3.88175	-4467.19				-3.89196	-3007.41
-3.88143	-4467.01				-3.89164	-3008.67
-3.88112	-4467.28				-3.89133	-3009.36
-3.88081	-4467.49				-3.89102	-3010.66
-3.88049	-4467.4				-3.8907	-3011.38
-3.88018	-4467.7				-3.89039	-3011.26
-3.87987	-4467.8				-3.89008	-3010.39
-3.87955	-4467.64				-3.88976	-3009.88
-3.87924	-4467.48				-3.88945	-3011.8
-3.87893	-4467.46				-3.88913	-3011.73
-3.87861	-4467.67				-3.88882	-3010.63
-3.8783	-4467.92				-3.88851	-3010.09
-3.87798	-4467.98				-3.88819	-3009.58
-3.87767	-4467.96				-3.88788	-3008.56
-3.87736	-4467.82				-3.88757	-3008.06
-3.87704	-4467.89				-3.88725	-3007.63
-3.87673	-4467.91				-3.88694	-3008.79
-3.87642	-4467.68				-3.88663	-3008.76
-3.8761	-4467.44				-3.88631	-3006.23
-3.87579	-4467.54				-3.886	-3005.83
-3.87548	-4467.64				-3.88568	-3007.88
-3.87516	-4467.75				-3.88537	-3008.75
-3.87485	-4467.81				-3.88506	-3007.43
-3.87453	-4467.22				-3.88474	-3006.41
-3.87422	-4466.79				-3.88443	-3007.6
-3.87391	-4467.01				-3.88412	-3007.69
-3.87359	-4466.9				-3.8838	-3009.29
-3.87328	-4466.8				-3.88349	-3011.62
-3.87297	-4467.07				-3.88318	-3012.09
-3.87265	-4467.39				-3.88286	-3011.3
-3.87234	-4467.1				-3.88255	-3010.34
-3.87203	-4466.96				-3.88223	-3007.51
-3.87171	-4466.98				-3.88192	-3005.13
-3.8714	-4466.97				-3.88161	-3005.66
-3.87108	-4467.12				-3.88129	-3008.2
-3.87077	-4467.22				-3.88098	-3008.79
-3.87046	-4467.4				-3.88067	-3007.13
-3.87014	-4467.63				-3.88035	-3006.88
-3.86983	-4467.71				-3.88004	-3008.11
-3.86952	-4467.51				-3.87973	-3007.69
-3.8692	-4467.65				-3.87941	-3006.68
-3.86889	-4467.89				-3.8791	-3007.21
-3.86858	-4467.89				-3.87878	-3007.43
-3.86826	-4467.84				-3.87847	-3006.96
-3.86795	-4467.64				-3.87816	-3007.47
-3.86763	-4467.34				-3.87784	-3007.95
-3.86732	-4466.98				-3.87753	-3007.15
-3.86701	-4467.11				-3.87722	-3005.32
-3.86669	-4467.17				-3.8769	-3005.61
-3.86638	-4467.13				-3.87659	-3007.72
-3.86607	-4467.2				-3.87628	-3007.15
-3.86575	-4466.9				-3.87596	-3005.12
-3.86544	-4466.5				-3.87565	-3005.25
-3.86513	-4466.55				-3.87533	-3006.04
-3.86481	-4467.03				-3.87502	-3006.35
-3.8645	-4467.29				-3.87471	-3006.63
-3.86418	-4467.26				-3.87439	-3006.62
-3.86387	-4467.22				-3.87408	-3006.47
-3.86356	-4467.53				-3.87377	-3006.48
-3.86324	-4467.63				-3.87345	-3006.7
-3.86293	-4467.37				-3.87314	-3007.7
-3.86262	-4467.23				-3.87283	-3008.69
-3.8623	-4467.45				-3.87251	-3007.04
-3.86199	-4467.47				-3.8722	-3005.87
-3.86168	-4467.5				-3.87188	-3006.36
-3.86136	-4467.6				-3.87157	-3006.84
-3.86105	-4467.44				-3.87126	-3007.49
-3.86073	-4467.53				-3.87094	-3008.31
-3.86042	-4467.35				-3.87063	-3007.91
-3.86011	-4467.28				-3.87032	-3006.5
-3.85979	-4467.47				-3.87	-3005.58
-3.85948	-4467.43				-3.86969	-3004.98
-3.85917	-4467.41				-3.86938	-3005.5
-3.85885	-4467.2				-3.86906	-3006.93
-3.85854	-4467.02				-3.86875	-3008.57
-3.85823	-4467.5				-3.86843	-3007.36
-3.85791	-4467.76				-3.86812	-3005.92
-3.8576	-4467.56				-3.86781	-3006.91
-3.85728	-4467.3				-3.86749	-3008.49
-3.85697	-4467.01				-3.86718	-3008.22
-3.85666	-4467.02				-3.86687	-3006.9
-3.85634	-4467.27				-3.86655	-3007.73
-3.85603	-4466.99				-3.86624	-3007.66
-3.85572	-4466.52				-3.86593	-3006.2
-3.8554	-4466.35				-3.86561	-3006.33
-3.85509	-4466.3				-3.8653	-3008.7
-3.85478	-4466.26				-3.86498	-3008.51
-3.85446	-4466.37				-3.86467	-3006.37
-3.85415	-4466.7				-3.86436	-3005.13
-3.85383	-4466.94				-3.86404	-3005.32
-3.85352	-4466.89				-3.86373	-3006.29
-3.85321	-4466.75				-3.86342	-3006.83
-3.85289	-4467.05				-3.8631	-3007.72
-3.85258	-4467.14				-3.86279	-3009.26
-3.85227	-4467.16				-3.86248	-3009.82
-3.85195	-4467.16				-3.86216	-3009.23
-3.85164	-4467.22				-3.86185	-3009.4
-3.85133	-4467.43				-3.86153	-3009.45
-3.85101	-4467.49				-3.86122	-3010.1
-3.8507	-4467.47				-3.86091	-3010.99
-3.85038	-4467.29				-3.86059	-3013.08
-3.85007	-4467.24				-3.86028	-3012.8
-3.84976	-4467.47				-3.85997	-3010.76
-3.84944	-4467.7				-3.85965	-3009.97
-3.84913	-4467.62				-3.85934	-3009.25
-3.84882	-4467.68				-3.85903	-3008.57
-3.8485	-4467.86				-3.85871	-3007.77
-3.84819	-4467.71				-3.8584	-3008.26
-3.84788	-4467.37				-3.85808	-3010.2
-3.84756	-4467.13				-3.85777	-3010.91
-3.84725	-4467.13				-3.85746	-3009.59
-3.84693	-4467.16				-3.85714	-3009.39
-3.84662	-4467.09				-3.85683	-3008.71
-3.84631	-4466.88				-3.85652	-3008.5
-3.84599	-4467.16				-3.8562	-3008.18
-3.84568	-4467.63				-3.85589	-3007.99
-3.84537	-4467.65				-3.85558	-3008.23
-3.84505	-4467.59				-3.85526	-3007.1
-3.84474	-4467.63				-3.85495	-3006.52
-3.84443	-4467.7				-3.85463	-3007.26
-3.84411	-4467.33				-3.85432	-3006.2
-3.8438	-4467.15				-3.85401	-3005.81
-3.84349	-4467.31				-3.85369	-3005.63
-3.84317	-4467.51				-3.85338	-3004.18
-3.84286	-4467.55				-3.85307	-3002.49
-3.84254	-4467.2				-3.85275	-3002.22
-3.84223	-4466.88				-3.85244	-3002.57
-3.84192	-4466.92				-3.85213	-3005.58
-3.8416	-4467.17				-3.85181	-3008.78
-3.84129	-4467.37				-3.8515	-3009.51
-3.84098	-4467.29				-3.85118	-3008.3
-3.84066	-4467.25				-3.85087	-3008.4
-3.84035	-4467.47				-3.85056	-3010.23
-3.84004	-4467.71				-3.85024	-3011.53
-3.83972	-4467.57				-3.84993	-3012.44
-3.83941	-4467.14				-3.84962	-3012.95
-3.83909	-4466.76				-3.8493	-3011.71
-3.83878	-4466.57				-3.84899	-3011.45
-3.83847	-4466.56				-3.84868	-3012.43
-3.83815	-4466.95				-3.84836	-3012.58
-3.83784	-4467.36				-3.84805	-3011.33
-3.83753	-4467.59				-3.84773	-3009.44
-3.83721	-4467.37				-3.84742	-3009.12
-3.8369	-4466.92				-3.84711	-3009.7
-3.83659	-4467.06				-3.84679	-3009.83
-3.83627	-4466.99				-3.84648	-3009.47
-3.83596	-4466.84				-3.84617	-3009.09
-3.83564	-4466.79				-3.84585	-3008.54
-3.83533	-4466.96				-3.84554	-3006.69
-3.83502	-4466.82				-3.84523	-3005.16
-3.8347	-4466.63				-3.84491	-3005.17
-3.83439	-4466.85				-3.8446	-3006.11
-3.83408	-4467.24				-3.84429	-3005.15
-3.83376	-4467.61				-3.84397	-3003.59
-3.83345	-4467.91				-3.84366	-3002.72
-3.83314	-4467.88				-3.84334	-3002.31
-3.83282	-4467.83				-3.84303	-3003.12
-3.83251	-4467.57				-3.84272	-3003.07
-3.83219	-4467.21				-3.8424	-3004.01
-3.83188	-4467.13				-3.84209	-3006.07
-3.83157	-4467.16				-3.84178	-3008.33
-3.83125	-4467.24				-3.84146	-3009.97
-3.83094	-4467.56				-3.84115	-3009.59
-3.83063	-4467.49				-3.84084	-3007.72
-3.83031	-4467.18				-3.84052	-3005.16
-3.83	-4467.09				-3.84021	-3004.59
-3.82969	-4467.13				-3.83989	-3006.6
-3.82937	-4467.33				-3.83958	-3008.98
-3.82906	-4467.07				-3.83927	-3010.25
-3.82874	-4466.8				-3.83895	-3011.56
-3.82843	-4466.8				-3.83864	-3011.44
-3.82812	-4466.78				-3.83833	-3011.41
-3.8278	-4466.72				-3.83801	-3012.21
-3.82749	-4466.87				-3.8377	-3012.07
-3.82718	-4467.04				-3.83739	-3011.54
-3.82686	-4466.95				-3.83707	-3010.73
-3.82655	-4466.97				-3.83676	-3009.8
-3.82624	-4466.74				-3.83644	-3009.06
-3.82592	-4466.63				-3.83613	-3009.43
-3.82561	-4466.65				-3.83582	-3011.1
-3.82529	-4466.49				-3.8355	-3011.53
-3.82498	-4466.51				-3.83519	-3011.11
-3.82467	-4466.44				-3.83488	-3008.15
-3.82435	-4466.4				-3.83456	-3006.57
-3.82404	-4466.42				-3.83425	-3006.52
-3.82373	-4466.85				-3.83394	-3005.41
-3.82341	-4467.35				-3.83362	-3005.98
-3.8231	-4467.5				-3.83331	-3006.42
-3.82279	-4467.48				-3.83299	-3005.69
-3.82247	-4467.61				-3.83268	-3003.75
-3.82216	-4467.68				-3.83237	-3002.86
-3.82184	-4467.55				-3.83205	-3003.17
-3.82153	-4467.15				-3.83174	-3004.78
-3.82122	-4466.76				-3.83143	-3006.52
-3.8209	-4466.83				-3.83111	-3007.33
-3.82059	-4467.21				-3.8308	-3007.5
-3.82028	-4467.21				-3.83049	-3007.83
-3.81996	-4467.11				-3.83017	-3007.95
-3.81965	-4467.16				-3.82986	-3007.87
-3.81934	-4467.33				-3.82954	-3007.3
-3.81902	-4467.47				-3.82923	-3008.14
-3.81871	-4466.94				-3.82892	-3008.25
-3.81839	-4466.61				-3.8286	-3005.52
-3.81808	-4466.85				-3.82829	-3005.18
-3.81777	-4467.17				-3.82798	-3007.7
-3.81745	-4467.52				-3.82766	-3008.81
-3.81714	-4467.61				-3.82735	-3009.29
-3.81683	-4467.42				-3.82704	-3009.5
-3.81651	-4467.16				-3.82672	-3009.2
-3.8162	-4467.01				-3.82641	-3008.34
-3.81589	-4466.94				-3.82609	-3007.49
-3.81557	-4467.02				-3.82578	-3007.16
-3.81526	-4467.04				-3.82547	-3008.69
-3.81494	-4467.21				-3.82515	-3009.18
-3.81463	-4467.55				-3.82484	-3009.73
-3.81432	-4467.83				-3.82453	-3010.4
-3.814	-4467.68				-3.82421	-3010.39
-3.81369	-4467.64				-3.8239	-3009.92
-3.81338	-4467.07				-3.82359	-3008.47
-3.81306	-4466.52				-3.82327	-3006.54
-3.81275	-4466.35				-3.82296	-3005.45
-3.81244	-4466.34				-3.82264	-3005.46
-3.81212	-4466.45				-3.82233	-3005.11
-3.81181	-4466.73				-3.82202	-3005.25
-3.81149	-4467.16				-3.8217	-3005.8
-3.81118	-4467.16				-3.82139	-3006.85
-3.81087	-4467.19				-3.82108	-3007.82
-3.81055	-4467.25				-3.82076	-3008.08
-3.81024	-4466.88				-3.82045	-3009.31
-3.80993	-4466.51				-3.82014	-3010.32
-3.80961	-4466.64				-3.81982	-3010.68
-3.8093	-4467.05				-3.81951	-3010.34
-3.80899	-4467.27				-3.81919	-3010.26
-3.80867	-4467.47				-3.81888	-3009.61
-3.80836	-4467.49				-3.81857	-3008.65
-3.80805	-4467.4				-3.81825	-3007.96
-3.80773	-4467.15				-3.81794	-3008.13
-3.80742	-4466.46				-3.81763	-3007.96
-3.8071	-4465.9				-3.81731	-3006.25
-3.80679	-4465.73				-3.817	-3005.33
-3.80648	-4466.64				-3.81669	-3006.2
-3.80616	-4467.37				-3.81637	-3006.98
-3.80585	-4467.03				-3.81606	-3007.15
-3.80554	-4466.63				-3.81574	-3006.66
-3.80522	-4466.39				-3.81543	-3006.96
-3.80491	-4466.32				-3.81512	-3006.78
-3.8046	-4466.1				-3.8148	-3005.01
-3.80428	-4466.11				-3.81449	-3004.11
-3.80397	-4466.17				-3.81418	-3004.52
-3.80365	-4466.45				-3.81386	-3005.38
-3.80334	-4467.17				-3.81355	-3003.97
-3.80303	-4467.57				-3.81324	-3004.56
-3.80271	-4467.44				-3.81292	-3006.45
-3.8024	-4466.99				-3.81261	-3008.58
-3.80209	-4466.49				-3.81229	-3010.24
-3.80177	-4466.11				-3.81198	-3011.15
-3.80146	-4466.29				-3.81167	-3010.15
-3.80115	-4466.52				-3.81135	-3007.38
-3.80083	-4466.64				-3.81104	-3005.73
-3.80052	-4466.87				-3.81073	-3005.69
-3.8002	-4466.94				-3.81041	-3005.42
-3.79989	-4466.81				-3.8101	-3006.29
-3.79958	-4466.73				-3.80979	-3007.96
-3.79926	-4466.79				-3.80947	-3009.23
-3.79895	-4466.96				-3.80916	-3009.23
-3.79864	-4467.49				-3.80884	-3006.24
-3.79832	-4467.69				-3.80853	-3004.09
-3.79801	-4467.32				-3.80822	-3004.9
-3.7977	-4467.23				-3.8079	-3005.04
-3.79738	-4467.49				-3.80759	-3005.49
-3.79707	-4467.54				-3.80728	-3005.84
-3.79675	-4467.62				-3.80696	-3006.44
-3.79644	-4467.53				-3.80665	-3008.77
-3.79613	-4467.67				-3.80634	-3010.73
-3.79581	-4467.65				-3.80602	-3010.44
-3.7955	-4467.21				-3.80571	-3009.5
-3.79519	-4467.24				-3.80539	-3008.39
-3.79487	-4467.67				-3.80508	-3008.45
-3.79456	-4467.56				-3.80477	-3007.96
-3.79425	-4467.4				-3.80445	-3008.28
-3.79393	-4467.23				-3.80414	-3008.09
-3.79362	-4467.03				-3.80383	-3007.25
-3.7933	-4466.72				-3.80351	-3007.49
-3.79299	-4466.44				-3.8032	-3010.11
-3.79268	-4466.62				-3.80289	-3009.76
-3.79236	-4466.98				-3.80257	-3008.49
-3.79205	-4466.9				-3.80226	-3007.57
-3.79174	-4466.93				-3.80194	-3006.73
-3.79142	-4467.2				-3.80163	-3007.37
-3.79111	-4467.63				-3.80132	-3009.03
-3.7908	-4467.52				-3.801	-3009.28
-3.79048	-4466.92				-3.80069	-3007.11
-3.79017	-4467.08				-3.80038	-3006.23
-3.78985	-4467.49				-3.80006	-3007.45
-3.78954	-4467.76				-3.79975	-3008.41
-3.78923	-4467.66				-3.79944	-3007.85
-3.78891	-4467.13				-3.79912	-3007.75
-3.7886	-4466.56				-3.79881	-3007.77
-3.78829	-4466.3				-3.7985	-3008.57
-3.78797	-4466.66				-3.79818	-3009.95
-3.78766	-4467.02				-3.79787	-3009.51
-3.78735	-4466.88				-3.79755	-3008.82
-3.78703	-4466.71				-3.79724	-3009.48
-3.78672	-4466.97				-3.79693	-3009.07
-3.7864	-4467.35				-3.79661	-3009.8
-3.78609	-4467.12				-3.7963	-3010.73
-3.78578	-4467.09				-3.79599	-3011.79
-3.78546	-4466.94				-3.79567	-3013.55
-3.78515	-4467.01				-3.79536	-3013.83
-3.78484	-4467.29				-3.79505	-3011.65
-3.78452	-4466.66				-3.79473	-3009.77
-3.78421	-4466.15				-3.79442	-3010.36
-3.7839	-4466.27				-3.7941	-3009.87
-3.78358	-4466.57				-3.79379	-3009.58
-3.78327	-4467.03				-3.79348	-3008
-3.78295	-4467.65				-3.79316	-3006.5
-3.78264	-4467.7				-3.79285	-3005.72
-3.78233	-4467.35				-3.79254	-3006.51
-3.78201	-4467.32				-3.79222	-3009.72
-3.7817	-4467.12				-3.79191	-3011.23
-3.78139	-4467.2				-3.7916	-3010.43
-3.78107	-4467.18				-3.79128	-3009.23
-3.78076	-4467.05				-3.79097	-3007.84
-3.78045	-4466.76				-3.79065	-3008.49
-3.78013	-4466.47				-3.79034	-3010.33
-3.77982	-4466.33				-3.79003	-3010.35
-3.7795	-4466.24				-3.78971	-3008.56
-3.77919	-4466.48				-3.7894	-3006.16
-3.77888	-4466.65				-3.78909	-3006.87
-3.77856	-4466.93				-3.78877	-3008.75
-3.77825	-4467.28				-3.78846	-3010.31
-3.77794	-4467.29				-3.78815	-3011.16
-3.77762	-4467.37				-3.78783	-3011.52
-3.77731	-4467.45				-3.78752	-3011
-3.777	-4467.15				-3.7872	-3009.48
-3.77668	-4466.94				-3.78689	-3009.54
-3.77637	-4467.2				-3.78658	-3010.25
-3.77605	-4467.19				-3.78626	-3011.01
-3.77574	-4466.8				-3.78595	-3012.12
-3.77543	-4467.05				-3.78564	-3013.43
-3.77511	-4466.92				-3.78532	-3012.57
-3.7748	-4466.72				-3.78501	-3010.67
-3.77449	-4466.94				-3.7847	-3009.83
-3.77417	-4467.23				-3.78438	-3009.02
-3.77386	-4467.32				-3.78407	-3007.76
-3.77355	-4467.19				-3.78375	-3007.37
-3.77323	-4467.05				-3.78344	-3007.51
-3.77292	-4466.99				-3.78313	-3008.52
-3.77261	-4466.81				-3.78281	-3010.4
-3.77229	-4466.75				-3.7825	-3010
-3.77198	-4466.73				-3.78219	-3008.83
-3.77166	-4466.78				-3.78187	-3007.9
-3.77135	-4466.98				-3.78156	-3008.64
-3.77104	-4467.15				-3.78125	-3009.61
-3.77072	-4466.92				-3.78093	-3008.34
-3.77041	-4466.99				-3.78062	-3007.2
-3.7701	-4467.17				-3.7803	-3006.81
-3.76978	-4467				-3.77999	-3005.81
-3.76947	-4466.84				-3.77968	-3006.35
-3.76916	-4466.53				-3.77936	-3004.68
-3.76884	-4466.57				-3.77905	-3001.9
-3.76853	-4466.78				-3.77874	-3002.16
-3.76821	-4466.43				-3.77842	-3003.43
-3.7679	-4466.04				-3.77811	-3004.16
-3.76759	-4466.13				-3.7778	-3005.4
-3.76727	-4466.21				-3.77748	-3007.08
-3.76696	-4466.41				-3.77717	-3008.27
-3.76665	-4466.59				-3.77685	-3007.43
-3.76633	-4466.54				-3.77654	-3006.41
-3.76602	-4466.48				-3.77623	-3007.19
-3.76571	-4466.72				-3.77591	-3009.21
-3.76539	-4466.66				-3.7756	-3009.43
-3.76508	-4466.44				-3.77529	-3007.34
-3.76476	-4466.46				-3.77497	-3006.89
-3.76445	-4466.67				-3.77466	-3007.06
-3.76414	-4466.93				-3.77435	-3006.88
-3.76382	-4466.93				-3.77403	-3006.57
-3.76351	-4466.35				-3.77372	-3006.32
-3.7632	-4465.94				-3.7734	-3008.02
-3.76288	-4466.03				-3.77309	-3009.3
-3.76257	-4466.34				-3.77278	-3009.91
-3.76226	-4466.82				-3.77246	-3010.08
-3.76194	-4467.26				-3.77215	-3009.38
-3.76163	-4467.79				-3.77184	-3007.65
-3.76131	-4467.97				-3.77152	-3007.44
-3.761	-4467.23				-3.77121	-3006.85
-3.76069	-4466.76				-3.7709	-3005.82
-3.76037	-4466.95				-3.77058	-3005.94
-3.76006	-4466.98				-3.77027	-3007.65
-3.75975	-4467				-3.76995	-3008.93
-3.75943	-4466.97				-3.76964	-3008.23
-3.75912	-4466.7				-3.76933	-3007.86
-3.75881	-4466.77				-3.76901	-3007.25
-3.75849	-4466.79				-3.7687	-3006.86
-3.75818	-4466.72				-3.76839	-3007.78
-3.75786	-4467.06				-3.76807	-3008.77
-3.75755	-4467.27				-3.76776	-3008.4
-3.75724	-4467.16				-3.76745	-3006.18
-3.75692	-4467.06				-3.76713	-3006.2
-3.75661	-4467.17				-3.76682	-3006.58
-3.7563	-4467.48				-3.7665	-3005.73
-3.75598	-4467.06				-3.76619	-3006.91
-3.75567	-4466.47				-3.76588	-3008.91
-3.75536	-4466.49				-3.76556	-3007.67
-3.75504	-4466.74				-3.76525	-3006.63
-3.75473	-4466.74				-3.76494	-3005.95
-3.75441	-4466.83				-3.76462	-3005.74
-3.7541	-4466.77				-3.76431	-3005.89
-3.75379	-4466.61				-3.764	-3004.54
-3.75347	-4466.34				-3.76368	-3003.33
-3.75316	-4466.25				-3.76337	-3003.03
-3.75285	-4466.38				-3.76305	-3003.77
-3.75253	-4466.7				-3.76274	-3004.64
-3.75222	-4466.9				-3.76243	-3005.07
-3.75191	-4466.92				-3.76211	-3006.53
-3.75159	-4466.62				-3.7618	-3006.78
-3.75128	-4466.54				-3.76149	-3005.24
-3.75096	-4466.66				-3.76117	-3004.27
-3.75065	-4466.76				-3.76086	-3003.74
-3.75034	-4466.7				-3.76055	-3004.47
-3.75002	-4466.38				-3.76023	-3003.78
-3.74971	-4466.19				-3.75992	-3002.24
-3.7494	-4466.19				-3.7596	-3001.38
-3.74908	-4466.18				-3.75929	-3000.33
-3.74877	-4466.39				-3.75898	-3000.27
-3.74846	-4466.61				-3.75866	-3001.63
-3.74814	-4466.78				-3.75835	-3002.89
-3.74783	-4466.75				-3.75804	-3004.82
-3.74751	-4467.04				-3.75772	-3005.24
-3.7472	-4467.36				-3.75741	-3005.74
-3.74689	-4467.07				-3.7571	-3005.97
-3.74657	-4466.89				-3.75678	-3005.33
-3.74626	-4466.76				-3.75647	-3004.28
-3.74595	-4466.8				-3.75615	-3003.9
-3.74563	-4466.84				-3.75584	-3005.22
-3.74532	-4466.79				-3.75553	-3006.34
-3.74501	-4466.86				-3.75521	-3006.94
-3.74469	-4466.73				-3.7549	-3004.81
-3.74438	-4466.75				-3.75459	-3003.45
-3.74406	-4466.75				-3.75427	-3003.89
-3.74375	-4466.69				-3.75396	-3004.3
-3.74344	-4466.86				-3.75365	-3003.94
-3.74312	-4466.98				-3.75333	-3005.7
-3.74281	-4466.74				-3.75302	-3008.72
-3.7425	-4466.48				-3.7527	-3010.34
-3.74218	-4466.27				-3.75239	-3009.55
-3.74187	-4466.45				-3.75208	-3008.09
-3.74156	-4466.25				-3.75176	-3007.19
-3.74124	-4465.99				-3.75145	-3006.42
-3.74093	-4466.28				-3.75114	-3006.17
-3.74061	-4466.57				-3.75082	-3005.72
-3.7403	-4466.41				-3.75051	-3004.91
-3.73999	-4466.35				-3.7502	-3005.03
-3.73967	-4466.77				-3.74988	-3004.43
-3.73936	-4467.17				-3.74957	-3003.99
-3.73905	-4467.45				-3.74926	-3005.61
-3.73873	-4467.43				-3.74894	-3006.38
-3.73842	-4467.42				-3.74863	-3005.94
-3.73811	-4467.34				-3.74831	-3004.61
-3.73779	-4467.27				-3.748	-3005.46
-3.73748	-4467.19				-3.74769	-3007.11
-3.73717	-4467.3				-3.74737	-3009.44
-3.73685	-4467.25				-3.74706	-3007.97
-3.73654	-4467.36				-3.74675	-3004.59
-3.73622	-4467.36				-3.74643	-3002.74
-3.73591	-4466.86				-3.74612	-3003.27
-3.7356	-4466.59				-3.74581	-3003.71
-3.73528	-4466.59				-3.74549	-3004.23
-3.73497	-4466.41				-3.74518	-3006.66
-3.73466	-4466.4				-3.74486	-3008.72
-3.73434	-4466.45				-3.74455	-3006.47
-3.73403	-4466.24				-3.74424	-3004.77
-3.73372	-4466.52				-3.74392	-3006.39
-3.7334	-4466.95				-3.74361	-3007.21
-3.73309	-4466.78				-3.7433	-3005.65
-3.73277	-4466.67				-3.74298	-3005.71
-3.73246	-4466.7				-3.74267	-3007.43
-3.73215	-4466.7				-3.74236	-3008.12
-3.73183	-4466.92				-3.74204	-3007.75
-3.73152	-4466.95				-3.74173	-3006.96
-3.73121	-4467.16				-3.74141	-3007.21
-3.73089	-4467.27				-3.7411	-3006.72
-3.73058	-4467.43				-3.74079	-3006.1
-3.73027	-4467.48				-3.74047	-3004.65
-3.72995	-4467.29				-3.74016	-3004.46
-3.72964	-4466.77				-3.73985	-3003.65
-3.72932	-4466.68				-3.73953	-3004.67
-3.72901	-4466.43				-3.73922	-3006.4
-3.7287	-4466.03				-3.73891	-3006.94
-3.72838	-4466.14				-3.73859	-3007
-3.72807	-4466.25				-3.73828	-3005.78
-3.72776	-4466.36				-3.73796	-3005.32
-3.72744	-4466.26				-3.73765	-3005.17
-3.72713	-4466.41				-3.73734	-3005.68
-3.72682	-4466.67				-3.73702	-3005.21
-3.7265	-4466.86				-3.73671	-3004.57
-3.72619	-4466.86				-3.7364	-3004.43
-3.72587	-4467.16				-3.73608	-3003.51
-3.72556	-4467.22				-3.73577	-3003.53
-3.72525	-4466.53				-3.73546	-3004.45
-3.72493	-4466.11				-3.73514	-3007.09
-3.72462	-4466.3				-3.73483	-3008.9
-3.72431	-4466.48				-3.73451	-3007.65
-3.72399	-4466.6				-3.7342	-3005.25
-3.72368	-4466.27				-3.73389	-3004.3
-3.72337	-4466.01				-3.73357	-3005.06
-3.72305	-4466.2				-3.73326	-3004.4
-3.72274	-4466.46				-3.73295	-3001.63
-3.72242	-4466.41				-3.73263	-3000.87
-3.72211	-4466.47				-3.73232	-3000.45
-3.7218	-4466.43				-3.73201	-3000.79
-3.72148	-4466.56				-3.73169	-3002.34
-3.72117	-4466.59				-3.73138	-3004.85
-3.72086	-4466.6				-3.73106	-3006.36
-3.72054	-4466.88				-3.73075	-3007.86
-3.72023	-4467.05				-3.73044	-3007.82
-3.71992	-4467.23				-3.73012	-3007.72
-3.7196	-4467.4				-3.72981	-3008.46
-3.71929	-4466.84				-3.7295	-3008.24
-3.71897	-4466.48				-3.72918	-3008.42
-3.71866	-4466.34				-3.72887	-3008.97
-3.71835	-4466.64				-3.72856	-3007.29
-3.71803	-4467.13				-3.72824	-3006.64
-3.71772	-4466.91				-3.72793	-3008.31
-3.71741	-4466.57				-3.72761	-3008.79
-3.71709	-4466.78				-3.7273	-3009.68
-3.71678	-4466.99				-3.72699	-3010.51
-3.71647	-4466.8				-3.72667	-3010.09
-3.71615	-4466.44				-3.72636	-3009.26
-3.71584	-4466.38				-3.72605	-3009.68
-3.71552	-4466.34				-3.72573	-3010.51
-3.71521	-4466.3				-3.72542	-3010.97
-3.7149	-4466.49				-3.72511	-3008.21
-3.71458	-4466.57				-3.72479	-3007.37
-3.71427	-4466.56				-3.72448	-3007.58
-3.71396	-4466.47				-3.72416	-3005.54
-3.71364	-4466.36				-3.72385	-3005.91
-3.71333	-4466.56				-3.72354	-3004.18
-3.71302	-4467.14				-3.72322	-3002.01
-3.7127	-4467.32				-3.72291	-3000.68
-3.71239	-4466.83				-3.7226	-3001.87
-3.71207	-4466.72				-3.72228	-3003.72
-3.71176	-4466.8				-3.72197	-3004
-3.71145	-4467.1				-3.72166	-3005.35
-3.71113	-4467.1				-3.72134	-3005.7
-3.71082	-4466.93				-3.72103	-3006.21
-3.71051	-4466.88				-3.72071	-3006.95
-3.71019	-4466.8				-3.7204	-3008.33
-3.70988	-4466.3				-3.72009	-3008.35
-3.70957	-4466.11				-3.71977	-3005.94
-3.70925	-4466.18				-3.71946	-3004.23
-3.70894	-4466.4				-3.71915	-3004.42
-3.70862	-4466.89				-3.71883	-3004.74
-3.70831	-4466.69				-3.71852	-3004.13
-3.708	-4466.81				-3.71821	-3003.58
-3.70768	-4466.9				-3.71789	-3003.64
-3.70737	-4466.81				-3.71758	-3005.87
-3.70706	-4467.01				-3.71726	-3007.87
-3.70674	-4467.09				-3.71695	-3005.48
-3.70643	-4467.11				-3.71664	-3003.22
-3.70612	-4467.05				-3.71632	-3003.47
-3.7058	-4466.92				-3.71601	-3004.38
-3.70549	-4466.81				-3.7157	-3005.38
-3.70517	-4466.57				-3.71538	-3006.8
-3.70486	-4466.8				-3.71507	-3009.26
-3.70455	-4466.84				-3.71476	-3008.65
-3.70423	-4466.36				-3.71444	-3006.81
-3.70392	-4466.53				-3.71413	-3007.05
-3.70361	-4466.45				-3.71381	-3006.41
-3.70329	-4466.05				-3.7135	-3006.12
-3.70298	-4465.93				-3.71319	-3007
-3.70267	-4466.23				-3.71287	-3005.88
-3.70235	-4466.73				-3.71256	-3005.13
-3.70204	-4466.67				-3.71225	-3007.12
-3.70173	-4466.72				-3.71193	-3007.45
-3.70141	-4466.89				-3.71162	-3006.35
-3.7011	-4466.79				-3.71131	-3006.38
-3.70078	-4466.6				-3.71099	-3007.57
-3.70047	-4466.41				-3.71068	-3008.22
-3.70016	-4466.09				-3.71036	-3008.96
-3.69984	-4465.93				-3.71005	-3009.24
-3.69953	-4465.78				-3.70974	-3009.33
-3.69922	-4465.75				-3.70942	-3008.83
-3.6989	-4465.21				-3.70911	-3009.76
-3.69859	-4465.15				-3.7088	-3009.45
-3.69828	-4465.41				-3.70848	-3005.68
-3.69796	-4465.47				-3.70817	-3002.54
-3.69765	-4465.38				-3.70786	-3005.42
-3.69733	-4465.59				-3.70754	-3009.52
-3.69702	-4465.89				-3.70723	-3011.73
-3.69671	-4466.19				-3.70691	-3011.84
-3.69639	-4466.45				-3.7066	-3012.26
-3.69608	-4466.19				-3.70629	-3010.92
-3.69577	-4466.06				-3.70597	-3008.61
-3.69545	-4466.29				-3.70566	-3007.99
-3.69514	-4466.55				-3.70535	-3007.97
-3.69483	-4466.49				-3.70503	-3007.36
-3.69451	-4466.45				-3.70472	-3005.47
-3.6942	-4466.4				-3.70441	-3005.38
-3.69388	-4466.41				-3.70409	-3006
-3.69357	-4466.65				-3.70378	-3006.93
-3.69326	-4466.5				-3.70347	-3006.59
-3.69294	-4466.06				-3.70315	-3006.8
-3.69263	-4465.44				-3.70284	-3008.6
-3.69232	-4465.36				-3.70252	-3010.69
-3.692	-4465.84				-3.70221	-3009.75
-3.69169	-4466.27				-3.7019	-3006.44
-3.69138	-4466.25				-3.70158	-3005.46
-3.69106	-4466.25				-3.70127	-3005.88
-3.69075	-4466.47				-3.70096	-3007.66
-3.69043	-4466.35				-3.70064	-3010.49
-3.69012	-4466.16				-3.70033	-3010.76
-3.68981	-4466.12				-3.70002	-3009.36
-3.68949	-4466.36				-3.6997	-3009.37
-3.68918	-4466.43				-3.69939	-3009.57
-3.68887	-4466.33				-3.69907	-3008.13
-3.68855	-4466.32				-3.69876	-3005.71
-3.68824	-4466.36				-3.69845	-3005.58
-3.68793	-4466.32				-3.69813	-3007.97
-3.68761	-4466.32				-3.69782	-3009.01
-3.6873	-4466.48				-3.69751	-3010.27
-3.68698	-4466.8				-3.69719	-3010.23
-3.68667	-4466.59				-3.69688	-3008.9
-3.68636	-4466.76				-3.69657	-3009.19
-3.68604	-4466.78				-3.69625	-3009.66
-3.68573	-4466.61				-3.69594	-3008.76
-3.68542	-4466.6				-3.69562	-3009.04
-3.6851	-4466.4				-3.69531	-3008.39
-3.68479	-4466.2				-3.695	-3008.14
-3.68448	-4466.05				-3.69468	-3009.13
-3.68416	-4466.11				-3.69437	-3008.47
-3.68385	-4466.17				-3.69406	-3005.87
-3.68353	-4466.4				-3.69374	-3004.37
-3.68322	-4466.19				-3.69343	-3005.86
-3.68291	-4465.66				-3.69312	-3005.33
-3.68259	-4465.38				-3.6928	-3004.82
-3.68228	-4465.63				-3.69249	-3004.56
-3.68197	-4465.73				-3.69217	-3005.55
-3.68165	-4465.83				-3.69186	-3006.37
-3.68134	-4466.36				-3.69155	-3007.55
-3.68103	-4466.21				-3.69123	-3006.31
-3.68071	-4465.7				-3.69092	-3003.94
-3.6804	-4465.36				-3.69061	-3003.29
-3.68008	-4465.29				-3.69029	-3001.73
-3.67977	-4465.54				-3.68998	-3002.26
-3.67946	-4465.65				-3.68967	-3003.79
-3.67914	-4465.84				-3.68935	-3005.43
-3.67883	-4465.99				-3.68904	-3006.33
-3.67852	-4466.11				-3.68872	-3006.79
-3.6782	-4466.52				-3.68841	-3008.38
-3.67789	-4466.74				-3.6881	-3008.36
-3.67758	-4466.73				-3.68778	-3006.53
-3.67726	-4466.72				-3.68747	-3005.62
-3.67695	-4466.83				-3.68716	-3007.29
-3.67663	-4466.68				-3.68684	-3010.55
-3.67632	-4466.83				-3.68653	-3011.77
-3.67601	-4466.79				-3.68622	-3009.99
-3.67569	-4466.43				-3.6859	-3010.1
-3.67538	-4466.11				-3.68559	-3009.04
-3.67507	-4466.06				-3.68527	-3007.55
-3.67475	-4466.23				-3.68496	-3008.4
-3.67444	-4466.33				-3.68465	-3009.39
-3.67413	-4466.65				-3.68433	-3008.59
-3.67381	-4466.76				-3.68402	-3008.22
-3.6735	-4466.39				-3.68371	-3009.83
-3.67318	-4466.31				-3.68339	-3011.42
-3.67287	-4466.72				-3.68308	-3009.91
-3.67256	-4466.7				-3.68277	-3008.18
-3.67224	-4466.73				-3.68245	-3007.29
-3.67193	-4466.7				-3.68214	-3006.83
-3.67162	-4466.78				-3.68182	-3005.97
-3.6713	-4466.32				-3.68151	-3005.19
-3.67099	-4465.77				-3.6812	-3006.37
-3.67068	-4465.68				-3.68088	-3007.09
-3.67036	-4465.99				-3.68057	-3006.46
-3.67005	-4466.29				-3.68026	-3007.05
-3.66973	-4466.63				-3.67994	-3008.59
-3.66942	-4467.16				-3.67963	-3009.37
-3.66911	-4467.45				-3.67932	-3011.38
-3.66879	-4467.45				-3.679	-3011.08
-3.66848	-4467.5				-3.67869	-3008.81
-3.66817	-4467.29				-3.67837	-3007.35
-3.66785	-4466.97				-3.67806	-3006.66
-3.66754	-4467.04				-3.67775	-3005.82
-3.66723	-4467.22				-3.67743	-3006.34
-3.66691	-4467.12				-3.67712	-3005.85
-3.6666	-4467				-3.67681	-3005.66
-3.66629	-4466.76				-3.67649	-3007.02
-3.66597	-4467.09				-3.67618	-3007.4
-3.66566	-4467.69				-3.67587	-3006.41
-3.66534	-4467.74				-3.67555	-3004.66
-3.66503	-4467.61				-3.67524	-3003.04
-3.66472	-4467.3				-3.67492	-3003.46
-3.6644	-4467.08				-3.67461	-3003.84
-3.66409	-4466.75				-3.6743	-3005.3
-3.66378	-4466.56				-3.67398	-3007.34
-3.66346	-4466.41				-3.67367	-3006.93
-3.66315	-4466.19				-3.67336	-3005.33
-3.66284	-4466.18				-3.67304	-3006.19
-3.66252	-4466.44				-3.67273	-3007.39
-3.66221	-4466.75				-3.67242	-3006.66
-3.66189	-4466.64				-3.6721	-3006.61
-3.66158	-4466.55				-3.67179	-3006.54
-3.66127	-4466.33				-3.67147	-3006.49
-3.66095	-4465.88				-3.67116	-3006.76
-3.66064	-4465.98				-3.67085	-3007.04
-3.66033	-4466.1				-3.67053	-3006.74
-3.66001	-4465.79				-3.67022	-3006.81
-3.6597	-4465.72				-3.66991	-3007.33
-3.65939	-4465.98				-3.66959	-3005.62
-3.65907	-4466.51				-3.66928	-3005.05
-3.65876	-4466.72				-3.66897	-3005.82
-3.65844	-4466.35				-3.66865	-3005.77
-3.65813	-4466.4				-3.66834	-3005.14
-3.65782	-4466.66				-3.66802	-3005.47
-3.6575	-4466.8				-3.66771	-3005.65
-3.65719	-4466.67				-3.6674	-3006.99
-3.65688	-4466				-3.66708	-3009.17
-3.65656	-4465.68				-3.66677	-3008.7
-3.65625	-4465.61				-3.66646	-3009.07
-3.65594	-4465.59				-3.66614	-3007.52
-3.65562	-4465.83				-3.66583	-3006.12
-3.65531	-4466.16				-3.66552	-3006.1
-3.65499	-4466.37				-3.6652	-3006.41
-3.65468	-4466.46				-3.66489	-3006.05
-3.65437	-4466.67				-3.66457	-3005.6
-3.65405	-4467.06				-3.66426	-3005.09
-3.65374	-4466.76				-3.66395	-3004.41
-3.65343	-4466.67				-3.66363	-3005.56
-3.65311	-4466.52				-3.66332	-3005.6
-3.6528	-4466.37				-3.66301	-3006.67
-3.65249	-4466.38				-3.66269	-3008.36
-3.65217	-4466.79				-3.66238	-3008.47
-3.65186	-4467.12				-3.66207	-3007.55
-3.65154	-4466.95				-3.66175	-3006.2
-3.65123	-4466.85				-3.66144	-3006.77
-3.65092	-4466.55				-3.66112	-3008.4
-3.6506	-4466.6				-3.66081	-3006.24
-3.65029	-4466.61				-3.6605	-3004.6
-3.64998	-4466.61				-3.66018	-3005.09
-3.64966	-4466.65				-3.65987	-3004.77
-3.64935	-4466.53				-3.65956	-3004.92
-3.64904	-4466.21				-3.65924	-3003.94
-3.64872	-4465.92				-3.65893	-3003.66
-3.64841	-4466.01				-3.65862	-3005.58
-3.64809	-4466.33				-3.6583	-3006.76
-3.64778	-4466.17				-3.65799	-3005.95
-3.64747	-4466.26				-3.65768	-3006.3
-3.64715	-4466.75				-3.65736	-3005.18
-3.64684	-4466.66				-3.65705	-3004.79
-3.64653	-4466.2				-3.65673	-3004.71
-3.64621	-4466.35				-3.65642	-3002.65
-3.6459	-4466.57				-3.65611	-3002.78
-3.64559	-4466.58				-3.65579	-3003.91
-3.64527	-4466.48				-3.65548	-3005.84
-3.64496	-4466.62				-3.65517	-3006.33
-3.64464	-4466.51				-3.65485	-3006.37
-3.64433	-4466.14				-3.65454	-3006.1
-3.64402	-4465.86				-3.65423	-3005
-3.6437	-4465.71				-3.65391	-3004.76
-3.64339	-4465.48				-3.6536	-3006.26
-3.64308	-4465.66				-3.65328	-3007.78
-3.64276	-4466.14				-3.65297	-3007.09
-3.64245	-4466.6				-3.65266	-3005.41
-3.64214	-4466.9				-3.65234	-3004.53
-3.64182	-4466.9				-3.65203	-3005.25
-3.64151	-4466.75				-3.65172	-3006.78
-3.64119	-4466.47				-3.6514	-3006.71
-3.64088	-4466.82				-3.65109	-3005.68
-3.64057	-4467.18				-3.65078	-3004.48
-3.64025	-4467.21				-3.65046	-3001.95
-3.63994	-4466.98				-3.65015	-3000.87
-3.63963	-4466.73				-3.64983	-3000.71
-3.63931	-4466.64				-3.64952	-3002.25
-3.639	-4466.44				-3.64921	-3003.87
-3.63869	-4466.05				-3.64889	-3002.84
-3.63837	-4466.12				-3.64858	-3001.31
-3.63806	-4466.02				-3.64827	-3001.03
-3.63774	-4466.02				-3.64795	-3002.31
-3.63743	-4466.68				-3.64764	-3004.22
-3.63712	-4466.89				-3.64733	-3006.14
-3.6368	-4466.38				-3.64701	-3006.7
-3.63649	-4465.78				-3.6467	-3004.51
-3.63618	-4465.72				-3.64638	-3001.57
-3.63586	-4465.76				-3.64607	-3001.7
-3.63555	-4466				-3.64576	-3003.25
-3.63524	-4465.79				-3.64544	-3003.12
-3.63492	-4465.66				-3.64513	-3002.7
-3.63461	-4466.38				-3.64482	-3004.98
-3.63429	-4467.11				-3.6445	-3005.7
-3.63398	-4467.05				-3.64419	-3005.26
-3.63367	-4466.93				-3.64388	-3004.09
-3.63335	-4466.83				-3.64356	-3004.37
-3.63304	-4466.7				-3.64325	-3005.96
-3.63273	-4466.3				-3.64293	-3006.25
-3.63241	-4465.99				-3.64262	-3007.98
-3.6321	-4465.86				-3.64231	-3009.06
-3.63179	-4465.79				-3.64199	-3008.17
-3.63147	-4466.16				-3.64168	-3007.17
-3.63116	-4466.72				-3.64137	-3005.98
-3.63085	-4466.98				-3.64105	-3005.01
-3.63053	-4466.53				-3.64074	-3004.62
-3.63022	-4466.41				-3.64043	-3005.89
-3.6299	-4466.92				-3.64011	-3006.34
-3.62959	-4467.04				-3.6398	-3005.58
-3.62928	-4466.86				-3.63948	-3005.21
-3.62896	-4466.55				-3.63917	-3004.26
-3.62865	-4466.15				-3.63886	-3004.46
-3.62834	-4466.04				-3.63854	-3004.38
-3.62802	-4466.05				-3.63823	-3004.28
-3.62771	-4465.87				-3.63792	-3005.23
-3.6274	-4466.12				-3.6376	-3006.88
-3.62708	-4466.41				-3.63729	-3007.9
-3.62677	-4466.83				-3.63698	-3007.61
-3.62645	-4467.17				-3.63666	-3007.43
-3.62614	-4467.02				-3.63635	-3008.43
-3.62583	-4466.8				-3.63603	-3007.15
-3.62551	-4466.63				-3.63572	-3006.03
-3.6252	-4466.5				-3.63541	-3005.93
-3.62489	-4466.32				-3.63509	-3005.77
-3.62457	-4466.17				-3.63478	-3005.55
-3.62426	-4466.63				-3.63447	-3005.75
-3.62395	-4467.09				-3.63415	-3006.26
-3.62363	-4466.9				-3.63384	-3006.71
-3.62332	-4466.69				-3.63353	-3006.97
-3.623	-4466.69				-3.63321	-3005.54
-3.62269	-4466.49				-3.6329	-3003.07
-3.62238	-4466.45				-3.63258	-3003.51
-3.62206	-4467.04				-3.63227	-3005.57
-3.62175	-4467.21				-3.63196	-3006.33
-3.62144	-4467.25				-3.63164	-3006.59
-3.62112	-4466.92				-3.63133	-3004.66
-3.62081	-4466.74				-3.63102	-3003.25
-3.6205	-4466.58				-3.6307	-3005
-3.62018	-4466.39				-3.63039	-3005.41
-3.61987	-4466.37				-3.63008	-3004.76
-3.61955	-4466.41				-3.62976	-3005.09
-3.61924	-4466.71				-3.62945	-3005.59
-3.61893	-4466.91				-3.62913	-3006.93
-3.61861	-4466.97				-3.62882	-3008.02
-3.6183	-4466.88				-3.62851	-3007.91
-3.61799	-4466.86				-3.62819	-3007.65
-3.61767	-4466.69				-3.62788	-3007.14
-3.61736	-4466.97				-3.62757	-3009.11
-3.61705	-4467.07				-3.62725	-3009.75
-3.61673	-4466.94				-3.62694	-3008.15
-3.61642	-4466.97				-3.62663	-3008.41
-3.6161	-4466.98				-3.62631	-3010.94
-3.61579	-4467.13				-3.626	-3012.39
-3.61548	-4467.51				-3.62568	-3011.02
-3.61516	-4467.57				-3.62537	-3008.6
-3.61485	-4467.48				-3.62506	-3007.14
-3.61454	-4467.25				-3.62474	-3007.12
-3.61422	-4467.14				-3.62443	-3008.11
-3.61391	-4467.45				-3.62412	-3007.87
-3.6136	-4467.65				-3.6238	-3009.21
-3.61328	-4467.38				-3.62349	-3009.8
-3.61297	-4467.29				-3.62318	-3009.99
-3.61265	-4467.24				-3.62286	-3009.03
-3.61234	-4467.16				-3.62255	-3007.38
-3.61203	-4467.08				-3.62223	-3008.33
-3.61171	-4466.89				-3.62192	-3009.39
-3.6114	-4466.64				-3.62161	-3007.95
-3.61109	-4466.47				-3.62129	-3006.35
-3.61077	-4466.19				-3.62098	-3005.44
-3.61046	-4466.18				-3.62067	-3005.71
-3.61015	-4466.31				-3.62035	-3006.92
-3.60983	-4466.08				-3.62004	-3007.87
-3.60952	-4466.16				-3.61973	-3007.61
-3.6092	-4466.45				-3.61941	-3006.52
-3.60889	-4466.56				-3.6191	-3005.24
-3.60858	-4466.69				-3.61878	-3003.6
-3.60826	-4466.6				-3.61847	-3002.34
-3.60795	-4466.56				-3.61816	-3003.16
-3.60764	-4466.62				-3.61784	-3005.62
-3.60732	-4466.35				-3.61753	-3005.71
-3.60701	-4466.32				-3.61722	-3005.21
-3.6067	-4466.66				-3.6169	-3005.54
-3.60638	-4466.83				-3.61659	-3006.62
-3.60607	-4466.94				-3.61628	-3007.13
-3.60575	-4467.02				-3.61596	-3007.84
-3.60544	-4467.08				-3.61565	-3007.75
-3.60513	-4467.27				-3.61533	-3007.62
-3.60481	-4467.36				-3.61502	-3006.89
-3.6045	-4467.49				-3.61471	-3006.15
-3.60419	-4467.53				-3.61439	-3006.66
-3.60387	-4467.04				-3.61408	-3008.1
-3.60356	-4466.6				-3.61377	-3008.6
-3.60325	-4466.62				-3.61345	-3006.22
-3.60293	-4466.72				-3.61314	-3003.01
-3.60262	-4466.34				-3.61283	-3001.25
-3.6023	-4465.75				-3.61251	-3002.25
-3.60199	-4465.66				-3.6122	-3005.44
-3.60168	-4466.02				-3.61189	-3006.69
-3.60136	-4466.24				-3.61157	-3005.73
-3.60105	-4466.16				-3.61126	-3003.48
-3.60074	-4466.07				-3.61094	-3002.47
-3.60042	-4466.08				-3.61063	-3002.91
-3.60011	-4465.9				-3.61032	-3004.29
-3.5998	-4466.01				-3.61	-3005.42
-3.59948	-4466.54				-3.60969	-3005.77
-3.59917	-4466.76				-3.60938	-3005.01
-3.59885	-4466.61				-3.60906	-3005.13
-3.59854	-4466.11				-3.60875	-3005.62
-3.59823	-4465.78				-3.60844	-3005.24
-3.59791	-4466.18				-3.60812	-3005.54
-3.5976	-4466.73				-3.60781	-3006.92
-3.59729	-4466.96				-3.60749	-3007.23
-3.59697	-4467.29				-3.60718	-3006.18
-3.59666	-4467.6				-3.60687	-3006.02
-3.59635	-4467.66				-3.60655	-3006.63
-3.59603	-4467.46				-3.60624	-3006.93
-3.59572	-4466.89				-3.60593	-3005.87
-3.59541	-4466.6				-3.60561	-3005.05
-3.59509	-4466.9				-3.6053	-3005.92
-3.59478	-4466.98				-3.60499	-3007.58
-3.59446	-4467.25				-3.60467	-3007.45
-3.59415	-4467.19				-3.60436	-3007.54
-3.59384	-4467.09				-3.60404	-3007.42
-3.59352	-4467.02				-3.60373	-3006.93
-3.59321	-4466.97				-3.60342	-3005.84
-3.5929	-4467.31				-3.6031	-3004.66
-3.59258	-4467.47				-3.60279	-3005.36
-3.59227	-4467.33				-3.60248	-3005.05
-3.59196	-4467.25				-3.60216	-3004.22
-3.59164	-4466.65				-3.60185	-3004.39
-3.59133	-4466.24				-3.60154	-3004.05
-3.59101	-4466.77				-3.60122	-3006.02
-3.5907	-4467.37				-3.60091	-3006.61
-3.59039	-4467.46				-3.60059	-3006.96
-3.59007	-4467.46				-3.60028	-3007.32
-3.58976	-4467.15				-3.59997	-3007.34
-3.58945	-4466.93				-3.59965	-3007.75
-3.58913	-4466.52				-3.59934	-3007.41
-3.58882	-4466.02				-3.59903	-3007.94
-3.58851	-4465.97				-3.59871	-3009.23
-3.58819	-4466.19				-3.5984	-3009.3
-3.58788	-4466.18				-3.59809	-3007.04
-3.58756	-4465.89				-3.59777	-3004.66
-3.58725	-4466.07				-3.59746	-3005.36
-3.58694	-4466.4				-3.59714	-3006.92
-3.58662	-4466.57				-3.59683	-3006.36
-3.58631	-4467.04				-3.59652	-3004.15
-3.586	-4467.42				-3.5962	-3004.69
-3.58568	-4467.66				-3.59589	-3006.96
-3.58537	-4467.68				-3.59558	-3008.51
-3.58506	-4467.28				-3.59526	-3010.28
-3.58474	-4466.86				-3.59495	-3011.15
-3.58443	-4466.58				-3.59464	-3010.29
-3.58411	-4466.54				-3.59432	-3007.89
-3.5838	-4466.48				-3.59401	-3006.16
-3.58349	-4466.39				-3.59369	-3005.27
-3.58317	-4466.84				-3.59338	-3005.87
-3.58286	-4466.93				-3.59307	-3006.77
-3.58255	-4466.61				-3.59275	-3005.61
-3.58223	-4466.63				-3.59244	-3005.49
-3.58192	-4466.98				-3.59213	-3006.18
-3.58161	-4467.34				-3.59181	-3005.99
-3.58129	-4467.09				-3.5915	-3005.47
-3.58098	-4466.75				-3.59119	-3005.18
-3.58066	-4466.92				-3.59087	-3005.55
-3.58035	-4466.98				-3.59056	-3006.42
-3.58004	-4466.93				-3.59024	-3006.51
-3.57972	-4466.65				-3.58993	-3004.8
-3.57941	-4466.46				-3.58962	-3004.12
-3.5791	-4466.59				-3.5893	-3004.23
-3.57878	-4466.92				-3.58899	-3005.29
-3.57847	-4466.89				-3.58868	-3007.57
-3.57816	-4466.62				-3.58836	-3010.99
-3.57784	-4466.91				-3.58805	-3010.89
-3.57753	-4467.09				-3.58774	-3007.76
-3.57721	-4466.79				-3.58742	-3006.65
-3.5769	-4466.74				-3.58711	-3007.54
-3.57659	-4466.91				-3.58679	-3008.06
-3.57627	-4466.98				-3.58648	-3008.29
-3.57596	-4466.79				-3.58617	-3008.26
-3.57565	-4466.55				-3.58585	-3005.5
-3.57533	-4466.62				-3.58554	-3003.72
-3.57502	-4466.87				-3.58523	-3004.8
-3.57471	-4466.8				-3.58491	-3005.55
-3.57439	-4466.62				-3.5846	-3006.64
-3.57408	-4466.79				-3.58429	-3006.79
-3.57376	-4467.08				-3.58397	-3007.97
-3.57345	-4466.92				-3.58366	-3008.01
-3.57314	-4466.76				-3.58334	-3006.55
-3.57282	-4466.92				-3.58303	-3004.13
-3.57251	-4466.85				-3.58272	-3001.67
-3.5722	-4466.95				-3.5824	-3001.22
-3.57188	-4466.63				-3.58209	-3002.88
-3.57157	-4466.28				-3.58178	-3002.91
-3.57126	-4466.32				-3.58146	-3003.1
-3.57094	-4466.42				-3.58115	-3004.48
-3.57063	-4466.36				-3.58084	-3006.03
-3.57031	-4466.11				-3.58052	-3006.6
-3.57	-4466.17				-3.58021	-3005.21
-3.56969	-4466.6				-3.57989	-3004.44
-3.56937	-4467.01				-3.57958	-3005.17
-3.56906	-4467.42				-3.57927	-3006.88
-3.56875	-4467.44				-3.57895	-3006.67
-3.56843	-4467.25				-3.57864	-3005.62
-3.56812	-4467.21				-3.57833	-3006.07
-3.56781	-4466.85				-3.57801	-3006.81
-3.56749	-4466.34				-3.5777	-3006.32
-3.56718	-4466.11				-3.57739	-3005.22
-3.56686	-4466.39				-3.57707	-3005.39
-3.56655	-4467.05				-3.57676	-3004.54
-3.56624	-4467.36				-3.57644	-3003.39
-3.56592	-4467.42				-3.57613	-3002.63
-3.56561	-4467.57				-3.57582	-3002.55
-3.5653	-4467.69				-3.5755	-3002.65
-3.56498	-4467.63				-3.57519	-3002.57
-3.56467	-4467.14				-3.57488	-3003.58
-3.56436	-4466.45				-3.57456	-3005.87
-3.56404	-4466.57				-3.57425	-3006.27
-3.56373	-4466.82				-3.57394	-3005.55
-3.56341	-4466.92				-3.57362	-3006.64
-3.5631	-4466.81				-3.57331	-3006.88
-3.56279	-4466.46				-3.57299	-3006.41
-3.56247	-4466.16				-3.57268	-3006.57
-3.56216	-4466.49				-3.57237	-3007.71
-3.56185	-4466.56				-3.57205	-3009.08
-3.56153	-4466.52				-3.57174	-3008.56
-3.56122	-4467.28				-3.57143	-3009.12
-3.56091	-4467.64				-3.57111	-3008.81
-3.56059	-4467.31				-3.5708	-3008.12
-3.56028	-4466.9				-3.57049	-3009.71
-3.55997	-4466.34				-3.57017	-3009.31
-3.55965	-4466.07				-3.56986	-3009.4
-3.55934	-4466.31				-3.56954	-3007.51
-3.55902	-4466.37				-3.56923	-3005.42
-3.55871	-4466.29				-3.56892	-3004.67
-3.5584	-4466.34				-3.5686	-3003.72
-3.55808	-4466.46				-3.56829	-3004.22
-3.55777	-4466.42				-3.56798	-3003.81
-3.55746	-4466.38				-3.56766	-3002.93
-3.55714	-4466.36				-3.56735	-3002.15
-3.55683	-4466.55				-3.56704	-3001.33
-3.55652	-4466.78				-3.56672	-3001.53
-3.5562	-4466.91				-3.56641	-3003.36
-3.55589	-4466.97				-3.56609	-3004.03
-3.55557	-4466.77				-3.56578	-3005.74
-3.55526	-4466.83				-3.56547	-3007.98
-3.55495	-4466.95				-3.56515	-3008.54
-3.55463	-4466.78				-3.56484	-3007.39
-3.55432	-4466.45				-3.56453	-3005.48
-3.55401	-4466.49				-3.56421	-3004.79
-3.55369	-4466.5				-3.5639	-3004.9
-3.55338	-4466.57				-3.56359	-3006.11
-3.55307	-4466.38				-3.56327	-3007.78
-3.55275	-4466.09				-3.56296	-3008.89
-3.55244	-4466.25				-3.56265	-3008.42
-3.55212	-4466.13				-3.56233	-3007.83
-3.55181	-4465.8				-3.56202	-3007.61
-3.5515	-4466.07				-3.5617	-3007.09
-3.55118	-4466.17				-3.56139	-3005.51
-3.55087	-4466.42				-3.56108	-3002.7
-3.55056	-4467.03				-3.56076	-3003.87
-3.55024	-4467.09				-3.56045	-3005.99
-3.54993	-4466.41				-3.56014	-3007.64
-3.54962	-4465.9				-3.55982	-3007.41
-3.5493	-4465.96				-3.55951	-3005.59
-3.54899	-4466.24				-3.5592	-3004.23
-3.54867	-4466.54				-3.55888	-3005.31
-3.54836	-4466.67				-3.55857	-3006.44
-3.54805	-4466.69				-3.55825	-3006.56
-3.54773	-4467				-3.55794	-3004.94
-3.54742	-4467.52				-3.55763	-3004.84
-3.54711	-4467.4				-3.55731	-3005.66
-3.54679	-4467.12				-3.557	-3006.66
-3.54648	-4466.78				-3.55669	-3007.65
-3.54617	-4466.34				-3.55637	-3007.66
-3.54585	-4466.22				-3.55606	-3005.54
-3.54554	-4466.85				-3.55575	-3004.63
-3.54522	-4467.42				-3.55543	-3005.28
-3.54491	-4467.35				-3.55512	-3005.23
-3.5446	-4466.65				-3.5548	-3006.15
-3.54428	-4466.24				-3.55449	-3006.1
-3.54397	-4465.91				-3.55418	-3005.53
-3.54366	-4465.72				-3.55386	-3005.42
-3.54334	-4465.67				-3.55355	-3005.94
-3.54303	-4465.79				-3.55324	-3005.42
-3.54272	-4465.97				-3.55292	-3005.63
-3.5424	-4466.21				-3.55261	-3005.75
-3.54209	-4466.23				-3.5523	-3005.49
-3.54177	-4466.2				-3.55198	-3005.96
-3.54146	-4466.2				-3.55167	-3006.98
-3.54115	-4466.17				-3.55135	-3006.06
-3.54083	-4466.31				-3.55104	-3004.67
-3.54052	-4466.68				-3.55073	-3005.51
-3.54021	-4466.53				-3.55041	-3007.99
-3.53989	-4466.32				-3.5501	-3008.25
-3.53958	-4466.62				-3.54979	-3006.13
-3.53927	-4467.25				-3.54947	-3006.61
-3.53895	-4467.26				-3.54916	-3007.93
-3.53864	-4467.06				-3.54885	-3006.85
-3.53832	-4467.14				-3.54853	-3005.55
-3.53801	-4467.24				-3.54822	-3005.07
-3.5377	-4467.75				-3.5479	-3004.95
-3.53738	-4468.01				-3.54759	-3005.08
-3.53707	-4467.91				-3.54728	-3006.59
-3.53676	-4467.78				-3.54696	-3007.04
-3.53644	-4467.3				-3.54665	-3006.81
-3.53613	-4466.47				-3.54634	-3006.09
-3.53582	-4466.16				-3.54602	-3005.82
-3.5355	-4466.38				-3.54571	-3005.57
-3.53519	-4466.55				-3.5454	-3003.65
-3.53487	-4466.23				-3.54508	-3002.76
-3.53456	-4466.12				-3.54477	-3002.83
-3.53425	-4466.11				-3.54445	-3002.57
-3.53393	-4466.12				-3.54414	-3005.27
-3.53362	-4466.49				-3.54383	-3008.18
-3.53331	-4466.68				-3.54351	-3008.1
-3.53299	-4466.98				-3.5432	-3007.48
-3.53268	-4466.84				-3.54289	-3009.29
-3.53237	-4466.53				-3.54257	-3009.77
-3.53205	-4466.29				-3.54226	-3009.64
-3.53174	-4466.43				-3.54195	-3009.43
-3.53142	-4466.66				-3.54163	-3008.72
-3.53111	-4467				-3.54132	-3008.79
-3.5308	-4466.78				-3.541	-3007.08
-3.53048	-4466.39				-3.54069	-3006.87
-3.53017	-4466.49				-3.54038	-3007.45
-3.52986	-4466.72				-3.54006	-3007.93
-3.52954	-4466.86				-3.53975	-3007.93
-3.52923	-4466.86				-3.53944	-3010.62
-3.52892	-4466.57				-3.53912	-3011.94
-3.5286	-4466.19				-3.53881	-3010.78
-3.52829	-4466.07				-3.5385	-3007.58
-3.52797	-4466.03				-3.53818	-3005.94
-3.52766	-4466.06				-3.53787	-3005.23
-3.52735	-4466.17				-3.53755	-3004.46
-3.52703	-4466.06				-3.53724	-3002.94
-3.52672	-4465.72				-3.53693	-3001.45
-3.52641	-4465.9				-3.53661	-3002.7
-3.52609	-4466.29				-3.5363	-3005.16
-3.52578	-4466.39				-3.53599	-3006.96
-3.52547	-4466.58				-3.53567	-3006.98
-3.52515	-4466.57				-3.53536	-3006.05
-3.52484	-4466.11				-3.53505	-3006.56
-3.52453	-4465.97				-3.53473	-3005.67
-3.52421	-4466.36				-3.53442	-3005.28
-3.5239	-4466.94				-3.5341	-3005.75
-3.52358	-4467.23				-3.53379	-3004.56
-3.52327	-4467.08				-3.53348	-3003.41
-3.52296	-4467.15				-3.53316	-3002.95
-3.52264	-4467.17				-3.53285	-3004.12
-3.52233	-4467.09				-3.53254	-3003.83
-3.52202	-4466.82				-3.53222	-3003.19
-3.5217	-4466.72				-3.53191	-3003.42
-3.52139	-4466.8				-3.5316	-3004.24
-3.52108	-4467.05				-3.53128	-3005.11
-3.52076	-4466.98				-3.53097	-3005.54
-3.52045	-4466.81				-3.53065	-3006
-3.52013	-4466.94				-3.53034	-3006
-3.51982	-4467.11				-3.53003	-3005.42
-3.51951	-4466.65				-3.52971	-3005.95
-3.51919	-4466.59				-3.5294	-3006.39
-3.51888	-4466.61				-3.52909	-3005.71
-3.51857	-4466.61				-3.52877	-3006.06
-3.51825	-4466.73				-3.52846	-3006.78
-3.51794	-4466.82				-3.52815	-3007.52
-3.51763	-4467.32				-3.52783	-3009.72
-3.51731	-4467.35				-3.52752	-3010.87
-3.517	-4466.84				-3.5272	-3009.27
-3.51668	-4466.72				-3.52689	-3007.26
-3.51637	-4467.04				-3.52658	-3007.21
-3.51606	-4467.12				-3.52626	-3007.5
-3.51574	-4466.8				-3.52595	-3007.92
-3.51543	-4466.52				-3.52564	-3008.44
-3.51512	-4466.44				-3.52532	-3008.81
-3.5148	-4466.37				-3.52501	-3009.75
-3.51449	-4466.03				-3.5247	-3011.6
-3.51418	-4465.9				-3.52438	-3011.13
-3.51386	-4466.03				-3.52407	-3009.79
-3.51355	-4466.28				-3.52375	-3008.9
-3.51323	-4466.39				-3.52344	-3008.46
-3.51292	-4466.63				-3.52313	-3007.04
-3.51261	-4466.35				-3.52281	-3006.09
-3.51229	-4466.19				-3.5225	-3007.09
-3.51198	-4466.47				-3.52219	-3007.97
-3.51167	-4466.57				-3.52187	-3006.56
-3.51135	-4466.81				-3.52156	-3004.33
-3.51104	-4466.57				-3.52125	-3002.52
-3.51073	-4466.4				-3.52093	-3001.29
-3.51041	-4466.44				-3.52062	-3002.4
-3.5101	-4466.68				-3.5203	-3005.09
-3.50978	-4466.8				-3.51999	-3005.94
-3.50947	-4466.7				-3.51968	-3006.29
-3.50916	-4466.93				-3.51936	-3005.31
-3.50884	-4466.66				-3.51905	-3005.61
-3.50853	-4466.29				-3.51874	-3006.82
-3.50822	-4466.16				-3.51842	-3006.08
-3.5079	-4466.18				-3.51811	-3005.74
-3.50759	-4466.3				-3.5178	-3004.96
-3.50728	-4466.4				-3.51748	-3004.89
-3.50696	-4466.57				-3.51717	-3005.12
-3.50665	-4466.91				-3.51686	-3004.67
-3.50633	-4467.17				-3.51654	-3004.65
-3.50602	-4466.97				-3.51623	-3005.15
-3.50571	-4466.82				-3.51591	-3005.83
-3.50539	-4466.89				-3.5156	-3006.5
-3.50508	-4466.46				-3.51529	-3004.52
-3.50477	-4466.18				-3.51497	-3003.97
-3.50445	-4466.21				-3.51466	-3002.51
-3.50414	-4466.32				-3.51435	-3001.12
-3.50383	-4466.55				-3.51403	-3001.17
-3.50351	-4466.17				-3.51372	-3002.8
-3.5032	-4465.74				-3.51341	-3003.62
-3.50288	-4465.7				-3.51309	-3003.39
-3.50257	-4465.71				-3.51278	-3003.99
-3.50226	-4465.64				-3.51246	-3004.44
-3.50194	-4465.86				-3.51215	-3004.84
-3.50163	-4466.15				-3.51184	-3005.89
-3.50132	-4466.71				-3.51152	-3005.88
-3.501	-4467.41				-3.51121	-3006.25
-3.50069	-4467.69				-3.5109	-3007.03
-3.50038	-4467.45				-3.51058	-3007.4
-3.50006	-4467.34				-3.51027	-3005.53
-3.49975	-4467.54				-3.50996	-3003.59
-3.49943	-4467.35				-3.50964	-3004.24
-3.49912	-4466.87				-3.50933	-3003.59
-3.49881	-4466.65				-3.50901	-3000.46
-3.49849	-4466.53				-3.5087	-3001.06
-3.49818	-4466.38				-3.50839	-3003.55
-3.49787	-4466.06				-3.50807	-3005.07
-3.49755	-4466.05				-3.50776	-3007.36
-3.49724	-4466.23				-3.50745	-3008.08
-3.49693	-4466.5				-3.50713	-3005.33
-3.49661	-4466.56				-3.50682	-3003.24
-3.4963	-4466.74				-3.50651	-3004.04
-3.49598	-4467.16				-3.50619	-3003.46
-3.49567	-4467.38				-3.50588	-3002.37
-3.49536	-4467.27				-3.50556	-3002.55
-3.49504	-4466.84				-3.50525	-3001.9
-3.49473	-4466.76				-3.50494	-3002.36
-3.49442	-4466.71				-3.50462	-3003.94
-3.4941	-4466.61				-3.50431	-3006.33
-3.49379	-4466.42				-3.504	-3008.55
-3.49348	-4466.31				-3.50368	-3007.41
-3.49316	-4466.5				-3.50337	-3006.21
-3.49285	-4466.94				-3.50306	-3004.65
-3.49253	-4467.17				-3.50274	-3005.35
-3.49222	-4467.13				-3.50243	-3005.6
-3.49191	-4467.05				-3.50211	-3004.74
-3.49159	-4466.87				-3.5018	-3005.85
-3.49128	-4466.74				-3.50149	-3006
-3.49097	-4466.28				-3.50117	-3005.09
-3.49065	-4465.93				-3.50086	-3006.36
-3.49034	-4465.6				-3.50055	-3007.8
-3.49003	-4465.61				-3.50023	-3008.26
-3.48971	-4465.52				-3.49992	-3007.79
-3.4894	-4465.49				-3.49961	-3006.82
-3.48909	-4465.63				-3.49929	-3004.58
-3.48877	-4466.09				-3.49898	-3002.46
-3.48846	-4466.29				-3.49866	-3002.79
-3.48814	-4465.91				-3.49835	-3003.33
-3.48783	-4465.8				-3.49804	-3003.55
-3.48752	-4466				-3.49772	-3005.34
-3.4872	-4465.95				-3.49741	-3007.67
-3.48689	-4466.12				-3.4971	-3010.13
-3.48658	-4466.15				-3.49678	-3011.22
-3.48626	-4466.23				-3.49647	-3008.78
-3.48595	-4466.29				-3.49616	-3008.67
-3.48564	-4466.32				-3.49584	-3009.16
-3.48532	-4466.38				-3.49553	-3008.91
-3.48501	-4466.35				-3.49521	-3009.29
-3.48469	-4466.29				-3.4949	-3008.16
-3.48438	-4466.45				-3.49459	-3007.49
-3.48407	-4466.39				-3.49427	-3008.48
-3.48375	-4465.95				-3.49396	-3008.67
-3.48344	-4465.75				-3.49365	-3008.07
-3.48313	-4465.97				-3.49333	-3007.72
-3.48281	-4466.22				-3.49302	-3007.27
-3.4825	-4466.28				-3.49271	-3006.57
-3.48219	-4465.97				-3.49239	-3006.09
-3.48187	-4466.09				-3.49208	-3005.02
-3.48156	-4466.4				-3.49176	-3004.64
-3.48124	-4466.45				-3.49145	-3004.81
-3.48093	-4466.83				-3.49114	-3005.1
-3.48062	-4466.84				-3.49082	-3006.28
-3.4803	-4466.47				-3.49051	-3004.88
-3.47999	-4466.05				-3.4902	-3002.09
-3.47968	-4465.34				-3.48988	-3003.72
-3.47936	-4464.97				-3.48957	-3006.7
-3.47905	-4465.03				-3.48926	-3007.09
-3.47874	-4465.35				-3.48894	-3006.02
-3.47842	-4465.93				-3.48863	-3003.65
-3.47811	-4466.47				-3.48831	-3003.06
-3.47779	-4466.7				-3.488	-3003.07
-3.47748	-4466.11				-3.48769	-3003.63
-3.47717	-4465.8				-3.48737	-3003.74
-3.47685	-4466				-3.48706	-3003.7
-3.47654	-4466.17				-3.48675	-3003.51
-3.47623	-4465.93				-3.48643	-3003.61
-3.47591	-4465.5				-3.48612	-3005.87
-3.4756	-4465.32				-3.48581	-3007
-3.47529	-4465.68				-3.48549	-3005.24
-3.47497	-4466.28				-3.48518	-3004.32
-3.47466	-4466.82				-3.48486	-3005.94
[truncated: 63,537 more rows]
