# Supplementary material for: Synthesis of pH-Sensitive and Self-Fluorescent Polymeric Micelles Derived From Rosin and Vegetable Oils via ATRP
Source: Front Bioeng Biotechnol. 2021 Nov 2;9:753808. doi: 10.3389/fbioe.2021.753808 (PMC8596564; doi:10.3389/fbioe.2021.753808)
Supplement: Supplementary file 2 [file DataSheet1.ZIP › ╘¡╩╝╩2╛▌/Data for Figure5ú¿Cú⌐.xlsx]

## Sheet: Sheet1
Retention Volume (mL)	DA-PLMA	DA-PLMA-PMAA
0.00833	235.284	234.815
0.01666	235.281	234.809
0.02499	235.274	234.803
0.03332	235.274	234.797
0.04165	235.268	234.791
0.04998	235.256	234.779
0.05831	235.238	234.768
0.06665	235.225	234.758
0.07498	235.214	234.754
0.08331	235.206	234.755
0.09164	235.206	234.759
0.09997	235.206	234.761
0.1083	235.208	234.766
0.11663	235.207	234.77
0.12496	235.207	234.774
0.13329	235.215	234.778
0.14162	235.218	234.784
0.14995	235.225	234.787
0.15828	235.231	234.793
0.16661	235.237	234.798
0.17494	235.244	234.805
0.18327	235.249	234.81
0.19161	235.256	234.812
0.19994	235.263	234.816
0.20827	235.265	234.821
0.2166	235.268	234.824
0.22493	235.272	234.825
0.23326	235.275	234.826
0.24159	235.278	234.826
0.24992	235.278	234.827
0.25825	235.279	234.826
0.26658	235.28	234.824
0.27491	235.28	234.823
0.28324	235.28	234.824
0.29157	235.28	234.825
0.2999	235.28	234.824
0.30823	235.279	234.824
0.31657	235.279	234.824
0.3249	235.28	234.826
0.33323	235.277	234.824
0.34156	235.276	234.823
0.34989	235.276	234.825
0.35822	235.274	234.822
0.36655	235.273	234.821
0.37488	235.272	234.821
0.38321	235.272	234.824
0.39154	235.271	234.822
0.39987	235.27	234.82
0.4082	235.271	234.82
0.41653	235.271	234.82
0.42486	235.271	234.82
0.43319	235.27	234.817
0.44153	235.269	234.819
0.44986	235.267	234.819
0.45819	235.267	234.819
0.46652	235.267	234.816
0.47485	235.268	234.814
0.48318	235.266	234.817
0.49151	235.265	234.815
0.49984	235.264	234.813
0.50817	235.263	234.814
0.5165	235.262	234.813
0.52483	235.26	234.814
0.53316	235.258	234.815
0.54149	235.258	234.814
0.54982	235.256	234.815
0.55815	235.256	234.817
0.56649	235.253	234.813
0.57482	235.25	234.813
0.58315	235.249	234.815
0.59148	235.249	234.815
0.59981	235.246	234.816
0.60814	235.246	234.815
0.61647	235.245	234.812
0.6248	235.247	234.808
0.63313	235.246	234.81
0.64146	235.245	234.809
0.64979	235.245	234.81
0.65812	235.244	234.812
0.66645	235.243	234.813
0.67478	235.244	234.814
0.68311	235.244	234.814
0.69145	235.246	234.812
0.69978	235.246	234.809
0.70811	235.246	234.808
0.71644	235.244	234.808
0.72477	235.241	234.808
0.7331	235.241	234.809
0.74143	235.238	234.807
0.74976	235.236	234.807
0.75809	235.234	234.808
0.76642	235.234	234.804
0.77475	235.234	234.804
0.78308	235.235	234.804
0.79141	235.233	234.804
0.79974	235.233	234.805
0.80807	235.232	234.805
0.81641	235.23	234.803
0.82474	235.229	234.795
0.83307	235.227	234.786
0.8414	235.226	234.777
0.84973	235.226	234.771
0.85806	235.223	234.77
0.86639	235.223	234.77
0.87472	235.22	234.773
0.88305	235.217	234.775
0.89138	235.219	234.777
0.89971	235.219	234.78
0.90804	235.221	234.783
0.91637	235.215	234.785
0.9247	235.216	234.787
0.93303	235.215	234.791
0.94137	235.216	234.793
0.9497	235.215	234.793
0.95803	235.216	234.794
0.96636	235.216	234.796
0.97469	235.215	234.797
0.98302	235.216	234.799
0.99135	235.216	234.799
0.99968	235.214	234.798
1.00801	235.212	234.798
1.01634	235.212	234.799
1.02467	235.211	234.799
1.033	235.21	234.799
1.04133	235.21	234.8
1.04966	235.21	234.8
1.05799	235.208	234.798
1.06633	235.206	234.796
1.07466	235.207	234.794
1.08299	235.205	234.796
1.09132	235.204	234.793
1.09965	235.204	234.789
1.10798	235.203	234.786
1.11631	235.203	234.786
1.12464	235.201	234.785
1.13297	235.201	234.785
1.1413	235.201	234.786
1.14963	235.199	234.787
1.15796	235.199	234.79
1.16629	235.198	234.79
1.17462	235.197	234.79
1.18295	235.196	234.789
1.19128	235.197	234.79
1.19962	235.197	234.791
1.20795	235.196	234.792
1.21628	235.198	234.793
1.22461	235.199	234.79
1.23294	235.201	234.792
1.24127	235.2	234.794
1.2496	235.198	234.794
1.25793	235.198	234.794
1.26626	235.198	234.793
1.27459	235.196	234.793
1.28292	235.192	234.794
1.29125	235.193	234.793
1.29958	235.194	234.795
1.30791	235.193	234.793
1.31625	235.191	234.794
1.32458	235.192	234.792
1.33291	235.192	234.792
1.34124	235.193	234.793
1.34957	235.192	234.793
1.3579	235.192	234.79
1.36623	235.19	234.789
1.37456	235.19	234.788
1.38289	235.192	234.79
1.39122	235.193	234.789
1.39955	235.191	234.786
1.40788	235.19	234.785
1.41621	235.189	234.787
1.42454	235.187	234.79
1.43287	235.188	234.79
1.44121	235.189	234.791
1.44954	235.189	234.791
1.45787	235.187	234.791
1.4662	235.187	234.788
1.47453	235.185	234.79
1.48286	235.184	234.79
1.49119	235.185	234.79
1.49952	235.184	234.788
1.50785	235.184	234.789
1.51618	235.182	234.787
1.52451	235.181	234.789
1.53284	235.181	234.786
1.54117	235.181	234.786
1.5495	235.181	234.785
1.55783	235.181	234.786
1.56617	235.181	234.783
1.5745	235.184	234.784
1.58283	235.181	234.782
1.59116	235.182	234.783
1.59949	235.181	234.78
1.60782	235.182	234.782
1.61615	235.18	234.781
1.62448	235.177	234.779
1.63281	235.177	234.779
1.64114	235.177	234.778
1.64947	235.175	234.777
1.6578	235.176	234.775
1.66613	235.173	234.776
1.67446	235.175	234.778
1.68279	235.174	234.777
1.69113	235.173	234.78
1.69945	235.174	234.777
1.70779	235.174	234.774
1.71612	235.173	234.774
1.72445	235.173	234.774
1.73278	235.174	234.775
1.74111	235.174	234.773
1.74944	235.174	234.773
1.75777	235.173	234.77
1.7661	235.172	234.77
1.77443	235.172	234.768
1.78276	235.175	234.768
1.79109	235.175	234.768
1.79942	235.173	234.767
1.80775	235.171	234.765
1.81608	235.171	234.766
1.82441	235.168	234.767
1.83275	235.168	234.767
1.84108	235.169	234.767
1.84941	235.169	234.768
1.85774	235.17	234.766
1.86607	235.169	234.765
1.8744	235.169	234.765
1.88273	235.169	234.764
1.89106	235.169	234.766
1.89939	235.17	234.763
1.90772	235.173	234.763
1.91605	235.172	234.762
1.92438	235.171	234.762
1.93271	235.171	234.762
1.94104	235.173	234.762
1.94938	235.174	234.763
1.95771	235.177	234.763
1.96604	235.176	234.763
1.97437	235.176	234.761
1.9827	235.173	234.762
1.99103	235.172	234.764
1.99936	235.171	234.762
2.00769	235.171	234.762
2.01602	235.172	234.762
2.02435	235.173	234.761
2.03268	235.174	234.76
2.04101	235.174	234.76
2.04934	235.175	234.761
2.05767	235.176	234.76
2.06601	235.174	234.76
2.07434	235.172	234.759
2.08267	235.173	234.759
2.091	235.172	234.758
2.09933	235.171	234.759
2.10766	235.171	234.759
2.11599	235.171	234.761
2.12432	235.17	234.76
2.13265	235.168	234.761
2.14098	235.169	234.76
2.14931	235.168	234.762
2.15764	235.168	234.764
2.16597	235.169	234.763
2.1743	235.169	234.764
2.18263	235.171	234.762
2.19096	235.173	234.761
2.1993	235.18	234.76
2.20763	235.188	234.76
2.21596	235.187	234.758
2.22429	235.183	234.759
2.23262	235.18	234.758
2.24095	235.176	234.755
2.24928	235.173	234.756
2.25761	235.175	234.755
2.26594	235.175	234.754
2.27427	235.174	234.755
2.2826	235.177	234.756
2.29093	235.177	234.755
2.29926	235.177	234.753
2.30759	235.177	234.75
2.31593	235.178	234.751
2.32426	235.179	234.752
2.33259	235.179	234.751
2.34092	235.179	234.748
2.34925	235.178	234.748
2.35758	235.179	234.748
2.36591	235.179	234.747
2.37424	235.18	234.744
2.38257	235.179	234.743
2.3909	235.178	234.742
2.39923	235.176	234.743
2.40756	235.176	234.743
2.41589	235.175	234.742
2.42422	235.174	234.742
2.43255	235.176	234.744
2.44088	235.177	234.744
2.44922	235.178	234.744
2.45755	235.181	234.743
2.46588	235.181	234.741
2.47421	235.183	234.74
2.48254	235.178	234.738
2.49087	235.179	234.738
2.4992	235.181	234.738
2.50753	235.18	234.737
2.51586	235.18	234.735
2.52419	235.181	234.733
2.53252	235.181	234.733
2.54085	235.183	234.733
2.54918	235.184	234.733
2.55751	235.183	234.732
2.56584	235.183	234.733
2.57417	235.184	234.732
2.58251	235.182	234.733
2.59084	235.183	234.732
2.59917	235.182	234.731
2.6075	235.182	234.73
2.61583	235.181	234.73
2.62416	235.178	234.73
2.63249	235.178	234.73
2.64082	235.179	234.728
2.64915	235.179	234.73
2.65748	235.177	234.73
2.66581	235.176	234.731
2.67414	235.179	234.732
2.68247	235.174	234.733
2.6908	235.174	234.731
2.69914	235.174	234.733
2.70747	235.173	234.731
2.7158	235.17	234.733
2.72413	235.17	234.732
2.73246	235.172	234.732
2.74079	235.171	234.73
2.74912	235.17	234.729
2.75745	235.169	234.73
2.76578	235.169	234.729
2.77411	235.17	234.727
2.78244	235.17	234.726
2.79077	235.168	234.725
2.7991	235.168	234.724
2.80743	235.17	234.724
2.81576	235.171	234.724
2.82409	235.17	234.724
2.83243	235.169	234.726
2.84076	235.167	234.727
2.84909	235.168	234.726
2.85742	235.167	234.728
2.86575	235.166	234.729
2.87408	235.168	234.728
2.88241	235.169	234.726
2.89074	235.167	234.725
2.89907	235.167	234.723
2.9074	235.165	234.723
2.91573	235.165	234.72
2.92406	235.164	234.72
2.93239	235.165	234.719
2.94072	235.164	234.718
2.94906	235.164	234.718
2.95739	235.165	234.718
2.96572	235.164	234.718
2.97405	235.165	234.718
2.98238	235.166	234.717
2.99071	235.164	234.718
2.99904	235.163	234.718
3.00737	235.162	234.715
3.0157	235.161	234.714
3.02403	235.16	234.714
3.03236	235.158	234.714
3.04069	235.156	234.713
3.04902	235.157	234.713
3.05735	235.156	234.713
3.06568	235.156	234.714
3.07402	235.157	234.715
3.08235	235.158	234.714
3.09068	235.158	234.714
3.09901	235.157	234.714
3.10734	235.157	234.713
3.11567	235.158	234.713
3.124	235.158	234.713
3.13233	235.158	234.715
3.14066	235.158	234.714
3.14899	235.159	234.715
3.15732	235.157	234.716
3.16565	235.157	234.715
3.17398	235.156	234.716
3.18231	235.156	234.717
3.19064	235.156	234.718
3.19897	235.155	234.718
3.20731	235.155	234.718
3.21564	235.154	234.717
3.22397	235.152	234.72
3.2323	235.152	234.719
3.24063	235.152	234.717
3.24896	235.154	234.715
3.25729	235.155	234.717
3.26562	235.155	234.715
3.27395	235.152	234.716
3.28228	235.153	234.716
3.29061	235.151	234.715
3.29894	235.15	234.713
3.30727	235.151	234.713
3.3156	235.152	234.712
3.32394	235.152	234.715
3.33227	235.15	234.715
3.3406	235.151	234.716
3.34893	235.153	234.713
3.35726	235.153	234.71
3.36559	235.151	234.711
3.37392	235.151	234.71
3.38225	235.15	234.71
3.39058	235.15	234.708
3.39891	235.15	234.708
3.40724	235.151	234.708
3.41557	235.151	234.708
3.4239	235.15	234.712
3.43223	235.149	234.715
3.44056	235.15	234.715
3.44889	235.152	234.715
3.45723	235.151	234.713
3.46556	235.151	234.712
3.47389	235.15	234.709
3.48222	235.15	234.709
3.49055	235.151	234.71
3.49888	235.149	234.709
3.50721	235.146	234.71
3.51554	235.146	234.709
3.52387	235.146	234.706
3.5322	235.144	234.707
3.54053	235.144	234.707
3.54886	235.142	234.707
3.55719	235.143	234.704
3.56552	235.142	234.703
3.57386	235.141	234.703
3.58219	235.141	234.702
3.59052	235.141	234.704
3.59885	235.14	234.703
3.60718	235.142	234.702
3.61551	235.143	234.701
3.62384	235.143	234.702
3.63217	235.141	234.702
3.6405	235.14	234.702
3.64883	235.14	234.7
3.65716	235.141	234.702
3.66549	235.138	234.702
3.67382	235.137	234.705
3.68215	235.137	234.703
3.69048	235.138	234.702
3.69882	235.137	234.703
3.70715	235.137	234.704
3.71548	235.137	234.701
3.72381	235.138	234.701
3.73214	235.136	234.702
3.74047	235.136	234.702
3.7488	235.133	234.702
3.75713	235.134	234.701
3.76546	235.13	234.703
3.77379	235.129	234.703
3.78212	235.128	234.702
3.79045	235.129	234.703
3.79878	235.133	234.703
3.80711	235.134	234.703
3.81544	235.136	234.703
3.82377	235.136	234.703
3.8321	235.132	234.703
3.84044	235.132	234.704
3.84877	235.131	234.704
3.8571	235.13	234.702
3.86543	235.129	234.702
3.87376	235.129	234.702
3.88209	235.126	234.703
3.89042	235.129	234.702
3.89875	235.128	234.703
3.90708	235.126	234.705
3.91541	235.126	234.704
3.92374	235.125	234.706
3.93207	235.121	234.704
3.9404	235.123	234.703
3.94874	235.123	234.699
3.95707	235.123	234.699
3.9654	235.123	234.7
3.97373	235.123	234.699
3.98206	235.122	234.697
3.99039	235.123	234.697
3.99872	235.122	234.695
4.00705	235.123	234.698
4.01538	235.123	234.698
4.02371	235.123	234.696
4.03204	235.122	234.696
4.04037	235.124	234.697
4.0487	235.124	234.697
4.05703	235.124	234.695
4.06536	235.122	234.698
4.07369	235.121	234.699
4.08202	235.121	234.697
4.09036	235.122	234.697
4.09869	235.118	234.697
4.10702	235.119	234.696
4.11535	235.121	234.694
4.12368	235.121	234.691
4.13201	235.118	234.692
4.14034	235.118	234.693
4.14867	235.117	234.692
4.157	235.118	234.694
4.16533	235.118	234.693
4.17366	235.118	234.695
4.18199	235.117	234.691
4.19032	235.119	234.691
4.19865	235.119	234.693
4.20699	235.118	234.696
4.21532	235.119	234.695
4.22365	235.117	234.696
4.23198	235.115	234.697
4.24031	235.116	234.697
4.24864	235.116	234.697
4.25697	235.113	234.698
4.2653	235.113	234.695
4.27363	235.11	234.694
4.28196	235.111	234.694
4.29029	235.111	234.696
4.29862	235.11	234.696
4.30695	235.11	234.695
4.31528	235.111	234.694
4.32361	235.114	234.694
4.33195	235.113	234.693
4.34028	235.112	234.692
4.34861	235.113	234.69
4.35694	235.113	234.69
4.36527	235.113	234.69
4.3736	235.114	234.69
4.38193	235.113	234.69
4.39026	235.113	234.69
4.39859	235.112	234.69
4.40692	235.114	234.688
4.41525	235.113	234.689
4.42358	235.114	234.689
4.43191	235.113	234.688
4.44024	235.113	234.688
4.44857	235.112	234.687
4.4569	235.111	234.687
4.46524	235.11	234.687
4.47357	235.108	234.687
4.4819	235.108	234.685
4.49023	235.109	234.683
4.49856	235.108	234.688
4.50689	235.107	234.688
4.51522	235.105	234.686
4.52355	235.103	234.685
4.53188	235.103	234.684
4.54021	235.099	234.684
4.54854	235.099	234.684
4.55687	235.102	234.685
4.5652	235.101	234.684
4.57353	235.104	234.685
4.58186	235.101	234.685
4.5902	235.1	234.684
4.59853	235.102	234.682
4.60686	235.101	234.68
4.61519	235.101	234.678
4.62352	235.103	234.681
4.63185	235.103	234.68
4.64018	235.102	234.68
4.64851	235.102	234.679
4.65684	235.101	234.679
4.66517	235.102	234.68
4.6735	235.102	234.68
4.68183	235.105	234.678
4.69016	235.104	234.676
4.69849	235.105	234.678
4.70683	235.104	234.678
4.71516	235.104	234.678
4.72349	235.104	234.677
4.73182	235.103	234.679
4.74015	235.104	234.68
4.74848	235.104	234.681
4.75681	235.103	234.679
4.76514	235.104	234.678
4.77347	235.104	234.679
4.7818	235.103	234.678
4.79013	235.102	234.678
4.79846	235.101	234.679
4.80679	235.103	234.68
4.81512	235.102	234.679
4.82345	235.103	234.678
4.83179	235.1	234.675
4.84012	235.1	234.672
4.84845	235.099	234.672
4.85678	235.099	234.671
4.86511	235.096	234.673
4.87344	235.097	234.676
4.88177	235.099	234.675
4.8901	235.098	234.674
4.89843	235.096	234.672
4.90676	235.096	234.673
4.91509	235.095	234.672
4.92342	235.096	234.673
4.93175	235.097	234.67
4.94008	235.097	234.67
4.94841	235.097	234.67
4.95674	235.1	234.669
4.96508	235.1	234.671
4.97341	235.097	234.674
4.98174	235.098	234.674
4.99007	235.096	234.673
4.9984	235.094	234.67
5.00673	235.092	234.673
5.01506	235.094	234.673
5.02339	235.095	234.671
5.03172	235.095	234.671
5.04005	235.094	234.669
5.04838	235.093	234.669
5.05671	235.096	234.668
5.06504	235.095	234.668
5.07337	235.094	234.67
5.08171	235.095	234.67
5.09004	235.095	234.671
5.09837	235.096	234.672
5.1067	235.094	234.671
5.11503	235.093	234.671
5.12336	235.094	234.67
5.13169	235.095	234.672
5.14002	235.097	234.672
5.14835	235.098	234.672
5.15668	235.098	234.672
5.16501	235.098	234.673
5.17334	235.096	234.672
5.18167	235.094	234.67
5.19	235.097	234.669
5.19833	235.096	234.67
5.20667	235.094	234.671
5.215	235.093	234.672
5.22333	235.091	234.67
5.23166	235.09	234.671
5.23999	235.089	234.668
5.24832	235.09	234.667
5.25665	235.091	234.665
5.26498	235.092	234.663
5.27331	235.09	234.663
5.28164	235.087	234.659
5.28997	235.086	234.659
5.2983	235.088	234.66
5.30663	235.085	234.659
5.31496	235.086	234.659
5.32329	235.088	234.659
5.33162	235.089	234.66
5.33995	235.088	234.66
5.34829	235.088	234.659
5.35662	235.087	234.657
5.36495	235.088	234.658
5.37328	235.088	234.658
5.38161	235.089	234.66
5.38994	235.091	234.657
5.39827	235.091	234.658
5.4066	235.091	234.657
5.41493	235.089	234.66
5.42326	235.089	234.656
5.43159	235.089	234.655
5.43992	235.087	234.655
5.44825	235.086	234.655
5.45658	235.087	234.652
5.46492	235.086	234.654
5.47325	235.087	234.655
5.48158	235.091	234.653
5.48991	235.09	234.653
5.49824	235.089	234.653
5.50657	235.088	234.652
5.5149	235.088	234.65
5.52323	235.09	234.65
5.53156	235.093	234.647
5.53989	235.09	234.648
5.54822	235.091	234.647
5.55655	235.09	234.648
5.56488	235.09	234.647
5.57321	235.089	234.647
5.58155	235.09	234.648
5.58988	235.09	234.646
5.59821	235.09	234.647
5.60654	235.087	234.647
5.61487	235.087	234.648
5.6232	235.087	234.647
5.63153	235.088	234.648
5.63986	235.089	234.647
5.64819	235.087	234.647
5.65652	235.087	234.646
5.66485	235.088	234.647
5.67318	235.088	234.646
5.68151	235.089	234.646
5.68984	235.088	234.648
5.69817	235.089	234.647
5.7065	235.086	234.647
5.71483	235.082	234.645
5.72317	235.082	234.643
5.7315	235.084	234.643
5.73983	235.083	234.645
5.74816	235.084	234.642
5.75649	235.086	234.641
5.76482	235.086	234.64
5.77315	235.085	234.639
5.78148	235.084	234.639
5.78981	235.084	234.637
5.79814	235.084	234.638
5.80647	235.084	234.639
5.8148	235.084	234.64
5.82313	235.083	234.638
5.83146	235.083	234.637
5.83979	235.08	234.637
5.84813	235.078	234.634
5.85646	235.079	234.632
5.86479	235.079	234.633
5.87312	235.08	234.632
5.88145	235.077	234.636
5.88978	235.079	234.636
5.89811	235.079	234.635
5.90644	235.08	234.636
5.91477	235.08	234.635
5.9231	235.082	234.634
5.93143	235.083	234.631
5.93976	235.082	234.631
5.94809	235.08	234.63
5.95643	235.08	234.629
5.96476	235.082	234.63
5.97309	235.079	234.63
5.98142	235.079	234.629
5.98975	235.077	234.63
5.99808	235.076	234.629
6.00641	235.075	234.63
6.01474	235.075	234.628
6.02307	235.074	234.629
6.0314	235.073	234.629
6.03973	235.073	234.629
6.04806	235.077	234.631
6.05639	235.077	234.629
6.06472	235.077	234.625
6.07305	235.076	234.626
6.08138	235.077	234.627
6.08972	235.077	234.627
6.09805	235.079	234.628
6.10638	235.079	234.627
6.11471	235.081	234.628
6.12304	235.079	234.628
6.13137	235.078	234.629
6.1397	235.078	234.628
6.14803	235.078	234.629
6.15636	235.077	234.627
6.16469	235.074	234.629
6.17302	235.078	234.629
6.18135	235.076	234.628
6.18968	235.078	234.626
6.19801	235.077	234.623
6.20634	235.076	234.623
6.21467	235.077	234.623
6.22301	235.077	234.623
6.23134	235.079	234.623
6.23967	235.081	234.623
6.248	235.078	234.622
6.25633	235.081	234.622
6.26466	235.083	234.619
6.27299	235.082	234.62
6.28132	235.081	234.62
6.28965	235.077	234.62
6.29798	235.076	234.621
6.30631	235.074	234.62
6.31464	235.075	234.621
6.32297	235.076	234.621
6.3313	235.076	234.619
6.33964	235.075	234.62
6.34797	235.073	234.618
6.3563	235.074	234.616
6.36463	235.074	234.615
6.37296	235.073	234.615
6.38129	235.072	234.617
6.38962	235.071	234.617
6.39795	235.071	234.615
6.40628	235.071	234.615
6.41461	235.07	234.614
6.42294	235.07	234.612
6.43127	235.07	234.612
6.4396	235.068	234.614
6.44793	235.069	234.614
6.45626	235.067	234.613
6.4646	235.069	234.613
6.47293	235.07	234.613
6.48126	235.068	234.612
6.48959	235.068	234.612
6.49792	235.068	234.613
6.50625	235.067	234.613
6.51458	235.065	234.611
6.52291	235.064	234.609
6.53124	235.062	234.606
6.53957	235.061	234.606
6.5479	235.059	234.606
6.55623	235.056	234.606
6.56456	235.056	234.604
6.57289	235.057	234.603
6.58122	235.057	234.605
6.58955	235.059	234.606
6.59789	235.059	234.604
6.60622	235.058	234.603
6.61455	235.056	234.603
6.62288	235.054	234.604
6.63121	235.053	234.605
6.63954	235.053	234.606
6.64787	235.05	234.605
6.6562	235.049	234.606
6.66453	235.05	234.603
6.67286	235.051	234.604
6.68119	235.049	234.602
6.68952	235.05	234.601
6.69785	235.051	234.6
6.70618	235.049	234.602
6.71451	235.049	234.601
6.72285	235.049	234.601
6.73118	235.049	234.601
6.73951	235.049	234.604
6.74784	235.047	234.604
6.75617	235.047	234.602
6.7645	235.048	234.601
6.77283	235.049	234.601
6.78116	235.051	234.6
6.78949	235.051	234.601
6.79782	235.05	234.6
6.80615	235.05	234.6
6.81448	235.05	234.6
6.82281	235.05	234.601
6.83114	235.051	234.601
6.83948	235.053	234.601
6.84781	235.052	234.601
6.85614	235.052	234.6
6.86447	235.052	234.599
6.8728	235.053	234.598
6.88113	235.052	234.6
6.88946	235.052	234.6
6.89779	235.051	234.6
6.90612	235.051	234.6
6.91445	235.046	234.6
6.92278	235.045	234.601
6.93111	235.043	234.6
6.93944	235.042	234.599
6.94777	235.042	234.598
6.9561	235.042	234.597
6.96443	235.041	234.597
6.97277	235.042	234.598
6.9811	235.042	234.596
6.98943	235.042	234.596
6.99776	235.041	234.597
7.00609	235.039	234.597
7.01442	235.038	234.596
7.02275	235.039	234.595
7.03108	235.039	234.592
7.03941	235.039	234.593
7.04774	235.037	234.593
7.05607	235.037	234.593
7.0644	235.038	234.591
7.07273	235.039	234.59
7.08106	235.04	234.59
7.08939	235.041	234.593
7.09772	235.043	234.592
7.10606	235.044	234.593
7.11439	235.042	234.591
7.12272	235.04	234.591
7.13105	235.042	234.592
7.13938	235.041	234.589
7.14771	235.04	234.589
7.15604	235.04	234.586
7.16437	235.04	234.584
7.1727	235.043	234.584
7.18103	235.041	234.585
7.18936	235.04	234.585
7.19769	235.042	234.584
7.20602	235.041	234.586
7.21436	235.04	234.586
7.22269	235.043	234.587
7.23102	235.041	234.587
7.23935	235.041	234.587
7.24768	235.037	234.586
7.25601	235.037	234.586
7.26434	235.036	234.586
7.27267	235.037	234.585
7.281	235.036	234.586
7.28933	235.036	234.587
7.29766	235.038	234.586
7.30599	235.038	234.583
7.31432	235.038	234.585
7.32265	235.04	234.585
7.33098	235.039	234.585
7.33932	235.039	234.587
7.34765	235.038	234.587
7.35598	235.035	234.587
7.36431	235.035	234.587
7.37264	235.036	234.586
7.38097	235.034	234.586
7.3893	235.033	234.585
7.39763	235.033	234.584
7.40596	235.035	234.587
7.41429	235.034	234.587
7.42262	235.033	234.588
7.43095	235.034	234.586
7.43928	235.032	234.586
7.44761	235.033	234.584
7.45594	235.032	234.586
7.46427	235.032	234.584
7.4726	235.032	234.583
7.48094	235.034	234.584
7.48927	235.033	234.586
7.4976	235.033	234.583
7.50593	235.033	234.585
7.51426	235.033	234.581
7.52259	235.03	234.581
7.53092	235.03	234.58
7.53925	235.031	234.578
7.54758	235.028	234.58
7.55591	235.028	234.581
7.56424	235.027	234.584
7.57257	235.028	234.583
7.5809	235.024	234.581
7.58924	235.026	234.583
7.59757	235.025	234.585
7.6059	235.028	234.583
7.61423	235.026	234.584
7.62256	235.027	234.585
7.63089	235.026	234.584
7.63922	235.026	234.583
7.64755	235.025	234.582
7.65588	235.026	234.582
7.66421	235.027	234.581
7.67254	235.029	234.582
7.68087	235.028	234.58
7.6892	235.028	234.582
7.69753	235.028	234.581
7.70586	235.03	234.58
7.7142	235.029	234.58
7.72253	235.027	234.58
7.73086	235.026	234.581
7.73919	235.027	234.58
7.74752	235.026	234.578
7.75585	235.025	234.578
7.76418	235.025	234.579
7.77251	235.025	234.579
7.78084	235.026	234.579
7.78917	235.026	234.582
7.7975	235.03	234.583
7.80583	235.03	234.581
7.81416	235.028	234.58
7.82249	235.029	234.583
7.83082	235.028	234.582
7.83915	235.026	234.582
7.84748	235.026	234.58
7.85582	235.024	234.578
7.86415	235.027	234.579
7.87248	235.028	234.58
7.88081	235.028	234.583
7.88914	235.026	234.584
7.89747	235.026	234.586
7.9058	235.028	234.585
7.91413	235.027	234.586
7.92246	235.028	234.586
7.93079	235.03	234.586
7.93912	235.03	234.583
7.94745	235.032	234.583
7.95578	235.031	234.585
7.96411	235.031	234.583
7.97244	235.031	234.581
7.98078	235.032	234.581
7.98911	235.03	234.58
7.99744	235.028	234.581
8.00577	235.029	234.579
8.0141	235.029	234.577
8.02243	235.027	234.579
8.03076	235.028	234.58
8.03909	235.027	234.58
8.04742	235.027	234.579
8.05575	235.025	234.579
8.06408	235.025	234.575
8.07241	235.028	234.576
8.08074	235.026	234.577
8.08907	235.024	234.579
8.09741	235.024	234.578
8.10574	235.026	234.579
8.11407	235.026	234.58
8.1224	235.024	234.578
8.13073	235.023	234.576
8.13906	235.022	234.576
8.14739	235.023	234.576
8.15572	235.022	234.577
8.16405	235.023	234.578
8.17238	235.022	234.579
8.18071	235.023	234.578
8.18904	235.021	234.576
8.19737	235.022	234.576
8.2057	235.025	234.576
8.21403	235.024	234.575
8.22236	235.024	234.572
8.2307	235.026	234.575
8.23903	235.026	234.574
8.24736	235.028	234.575
8.25569	235.026	234.576
8.26402	235.021	234.576
8.27235	235.021	234.576
8.28068	235.022	234.578
8.28901	235.02	234.578
8.29734	235.019	234.578
8.30567	235.021	234.575
8.314	235.022	234.573
8.32233	235.022	234.574
8.33066	235.021	234.575
8.33899	235.02	234.577
8.34732	235.021	234.576
8.35566	235.021	234.576
8.36399	235.02	234.575
8.37232	235.022	234.574
8.38065	235.02	234.577
8.38898	235.022	234.577
8.39731	235.022	234.576
8.40564	235.022	234.574
8.41397	235.019	234.572
8.4223	235.02	234.574
8.43063	235.021	234.573
8.43896	235.021	234.573
8.44729	235.021	234.574
8.45562	235.021	234.572
8.46395	235.021	234.572
8.47228	235.018	234.571
8.48062	235.019	234.572
8.48895	235.016	234.572
8.49728	235.015	234.573
8.50561	235.017	234.571
8.51394	235.017	234.57
8.52227	235.015	234.572
8.5306	235.014	234.572
8.53893	235.014	234.571
8.54726	235.015	234.571
8.55559	235.014	234.57
8.56392	235.014	234.572
8.57225	235.014	234.571
8.58058	235.014	234.571
8.58891	235.014	234.573
8.59724	235.014	234.574
8.60558	235.015	234.574
8.61391	235.015	234.574
8.62224	235.015	234.574
8.63057	235.014	234.575
8.6389	235.015	234.575
8.64723	235.014	234.574
8.65556	235.013	234.572
8.66389	235.012	234.573
8.67222	235.014	234.572
8.68055	235.013	234.57
8.68888	235.013	234.569
8.69721	235.011	234.567
8.70554	235.012	234.567
8.71387	235.008	234.569
8.72221	235.008	234.569
8.73054	235.009	234.569
8.73887	235.008	234.567
8.7472	235.008	234.566
8.75553	235.009	234.569
8.76386	235.009	234.568
8.77219	235.009	234.565
8.78052	235.01	234.565
8.78885	235.009	234.567
8.79718	235.01	234.566
8.80551	235.009	234.565
8.81384	235.011	234.563
8.82217	235.009	234.562
8.8305	235.009	234.561
8.83883	235.007	234.561
8.84717	235.008	234.562
8.85549	235.007	234.562
8.86383	235.004	234.562
8.87216	235.005	234.559
8.88049	235.008	234.559
8.88882	235.009	234.559
8.89715	235.008	234.561
8.90548	235.007	234.56
8.91381	235.008	234.562
8.92214	235.007	234.562
8.93047	235.006	234.563
8.9388	235.005	234.562
8.94713	235.006	234.562
8.95546	235.006	234.561
8.96379	235.004	234.561
8.97213	235.006	234.56
8.98045	235.004	234.559
8.98879	235.004	234.559
8.99712	235.001	234.561
9.00545	235.002	234.559
9.01378	235.001	234.559
9.02211	235.004	234.558
9.03044	235.002	234.557
9.03877	235.004	234.555
9.0471	235.002	234.556
9.05543	235.002	234.557
9.06376	235.002	234.559
9.07209	235.003	234.56
9.08042	235.003	234.56
9.08875	235.002	234.559
9.09708	235.003	234.562
9.10542	235.004	234.56
9.11375	235.002	234.556
9.12208	235.002	234.554
9.13041	235	234.554
9.13874	234.999	234.554
9.14707	234.998	234.553
9.1554	234.999	234.557
9.16373	235	234.558
9.17206	235	234.556
9.18039	235	234.552
9.18872	234.998	234.551
9.19705	234.999	234.552
9.20538	234.999	234.55
9.21371	234.997	234.549
9.22204	234.995	234.549
9.23038	234.997	234.55
9.23871	234.998	234.549
9.24704	235	234.549
9.25537	235	234.55
9.2637	234.998	234.551
9.27203	234.997	234.548
9.28036	234.998	234.547
9.28869	234.997	234.548
9.29702	234.997	234.55
9.30535	234.996	234.549
9.31368	234.996	234.548
9.32201	234.995	234.551
9.33034	234.994	234.55
9.33867	234.994	234.55
9.347	234.995	234.549
9.35534	234.995	234.546
9.36367	234.994	234.547
9.372	234.995	234.546
9.38033	234.995	234.545
9.38866	234.994	234.543
9.39699	234.991	234.543
9.40532	234.993	234.544
9.41365	234.993	234.542
9.42198	234.992	234.543
9.43031	234.991	234.543
9.43864	234.991	234.542
9.44697	234.988	234.54
9.4553	234.99	234.541
9.46363	234.988	234.542
9.47197	234.989	234.543
9.48029	234.989	234.543
9.48863	234.991	234.544
9.49696	234.991	234.542
9.50529	234.991	234.543
9.51362	234.989	234.541
9.52195	234.989	234.539
9.53028	234.986	234.537
9.53861	234.986	234.536
9.54694	234.985	234.536
9.55527	234.986	234.535
9.5636	234.985	234.537
9.57193	234.984	234.538
9.58026	234.982	234.537
9.58859	234.979	234.536
9.59693	234.978	234.536
9.60525	234.978	234.536
9.61359	234.978	234.535
9.62192	234.979	234.536
9.63025	234.975	234.538
9.63858	234.975	234.535
9.64691	234.977	234.535
9.65524	234.979	234.537
9.66357	234.98	234.539
9.6719	234.98	234.538
9.68023	234.979	234.537
9.68856	234.978	234.537
9.69689	234.975	234.535
9.70522	234.976	234.536
9.71355	234.975	234.534
9.72189	234.976	234.534
9.73021	234.974	234.533
9.73855	234.973	234.533
9.74688	234.973	234.53
9.75521	234.973	234.533
9.76354	234.971	234.532
9.77187	234.972	234.532
9.7802	234.969	234.534
9.78853	234.966	234.533
9.79686	234.966	234.534
9.80519	234.968	234.534
9.81352	234.968	234.534
9.82185	234.966	234.534
9.83018	234.966	234.534
9.83851	234.967	234.533
9.84684	234.967	234.534
9.85517	234.965	234.535
9.86351	234.964	234.535
9.87184	234.962	234.536
9.88017	234.963	234.535
9.8885	234.962	234.533
9.89683	234.961	234.531
9.90516	234.959	234.532
9.91349	234.961	234.535
9.92182	234.961	234.537
9.93015	234.96	234.539
9.93848	234.96	234.538
9.94681	234.958	234.536
9.95514	234.956	234.534
9.96347	234.956	234.533
9.9718	234.955	234.532
9.98014	234.954	234.531
9.98847	234.953	234.531
9.9968	234.954	234.529
10.0051	234.954	234.528
10.0135	234.951	234.527
10.0218	234.951	234.525
10.0301	234.951	234.523
10.0384	234.95	234.523
10.0468	234.951	234.523
10.0551	234.952	234.522
10.0634	234.952	234.523
10.0718	234.95	234.522
10.0801	234.952	234.522
10.0884	234.949	234.523
10.0968	234.948	234.523
10.1051	234.949	234.523
10.1134	234.949	234.522
10.1218	234.948	234.521
10.1301	234.946	234.52
10.1384	234.946	234.52
10.1468	234.944	234.518
10.1551	234.944	234.519
10.1634	234.94	234.521
10.1717	234.938	234.523
10.1801	234.939	234.52
10.1884	234.938	234.519
10.1967	234.936	234.519
10.2051	234.936	234.52
10.2134	234.936	234.519
10.2217	234.935	234.522
10.2301	234.937	234.52
10.2384	234.937	234.519
10.2467	234.939	234.52
10.2551	234.939	234.518
10.2634	234.938	234.518
10.2717	234.936	234.515
10.28	234.937	234.512
10.2884	234.937	234.513
10.2967	234.934	234.515
10.305	234.93	234.514
10.3134	234.93	234.516
10.3217	234.928	234.516
10.33	234.927	234.516
10.3384	234.926	234.514
10.3467	234.927	234.512
10.355	234.925	234.512
10.3634	234.924	234.513
10.3717	234.924	234.512
10.38	234.924	234.51
10.3883	234.923	234.51
10.3967	234.926	234.51
10.405	234.924	234.509
10.4133	234.923	234.509
10.4217	234.921	234.509
10.43	234.919	234.508
10.4383	234.921	234.509
10.4466	234.919	234.509
10.455	234.919	234.507
10.4633	234.919	234.508
10.4716	234.918	234.509
10.48	234.918	234.508
10.4883	234.919	234.508
10.4966	234.917	234.508
10.505	234.917	234.51
10.5133	234.916	234.509
10.5216	234.915	234.504
10.53	234.913	234.504
10.5383	234.912	234.505
10.5466	234.911	234.505
10.5549	234.913	234.506
10.5633	234.913	234.506
10.5716	234.91	234.504
10.5799	234.908	234.504
10.5883	234.908	234.502
10.5966	234.909	234.502
10.6049	234.908	234.504
10.6133	234.909	234.505
10.6216	234.908	234.504
10.6299	234.906	234.503
10.6383	234.904	234.503
10.6466	234.905	234.501
10.6549	234.904	234.5
10.6632	234.903	234.5
10.6716	234.902	234.499
10.6799	234.904	234.497
10.6882	234.904	234.495
10.6966	234.905	234.495
10.7049	234.906	234.493
10.7132	234.906	234.493
10.7216	234.905	234.493
10.7299	234.905	234.495
10.7382	234.902	234.495
10.7466	234.902	234.495
10.7549	234.903	234.494
10.7632	234.904	234.493
10.7715	234.902	234.491
10.7799	234.9	234.489
10.7882	234.9	234.49
10.7965	234.899	234.492
10.8049	234.897	234.492
10.8132	234.898	234.492
10.8215	234.899	234.49
10.8299	234.899	234.489
10.8382	234.899	234.489
10.8465	234.898	234.488
10.8549	234.898	234.488
10.8632	234.895	234.489
10.8715	234.894	234.488
10.8798	234.892	234.488
10.8882	234.892	234.49
10.8965	234.892	234.49
10.9048	234.891	234.486
10.9132	234.891	234.486
10.9215	234.889	234.485
10.9298	234.889	234.484
10.9382	234.887	234.484
10.9465	234.888	234.483
10.9548	234.886	234.482
10.9632	234.885	234.481
10.9715	234.882	234.483
10.9798	234.883	234.482
10.9881	234.882	234.483
10.9965	234.884	234.483
11.0048	234.884	234.482
11.0131	234.884	234.481
11.0215	234.884	234.48
11.0298	234.884	234.482
11.0381	234.881	234.48
11.0465	234.879	234.48
11.0548	234.883	234.478
11.0631	234.885	234.479
11.0715	234.884	234.48
11.0798	234.883	234.481
11.0881	234.883	234.48
11.0964	234.883	234.479
11.1048	234.882	234.481
11.1131	234.879	234.479
11.1214	234.879	234.479
11.1298	234.877	234.481
11.1381	234.877	234.478
11.1464	234.876	234.478
11.1548	234.877	234.476
11.1631	234.876	234.476
11.1714	234.874	234.477
11.1798	234.874	234.476
11.1881	234.875	234.476
11.1964	234.875	234.477
11.2047	234.874	234.477
11.2131	234.872	234.476
11.2214	234.871	234.477
11.2297	234.871	234.475
11.2381	234.87	234.475
11.2464	234.87	234.474
11.2547	234.869	234.472
11.2631	234.869	234.472
11.2714	234.87	234.471
11.2797	234.869	234.471
11.2881	234.869	234.472
11.2964	234.871	234.467
11.3047	234.87	234.465
11.313	234.87	234.467
11.3214	234.87	234.466
11.3297	234.87	234.467
11.338	234.868	234.467
11.3464	234.868	234.467
11.3547	234.867	234.466
11.363	234.87	234.466
11.3714	234.868	234.466
11.3797	234.868	234.466
11.388	234.867	234.464
11.3963	234.869	234.466
11.4047	234.867	234.468
11.413	234.866	234.467
11.4213	234.866	234.466
11.4297	234.865	234.464
11.438	234.865	234.466
11.4463	234.867	234.465
11.4547	234.865	234.463
11.463	234.863	234.463
11.4713	234.863	234.465
11.4796	234.861	234.467
11.488	234.861	234.467
11.4963	234.862	234.466
11.5046	234.861	234.466
11.513	234.861	234.465
11.5213	234.861	234.464
11.5296	234.861	234.464
11.538	234.86	234.463
11.5463	234.858	234.461
11.5546	234.86	234.461
11.563	234.858	234.461
11.5713	234.858	234.46
11.5796	234.856	234.46
11.5879	234.857	234.459
11.5963	234.857	234.457
11.6046	234.854	234.456
11.6129	234.851	234.454
11.6213	234.851	234.453
11.6296	234.853	234.453
11.6379	234.854	234.454
11.6463	234.854	234.452
11.6546	234.854	234.452
11.6629	234.857	234.452
11.6713	234.854	234.454
11.6796	234.854	234.455
11.6879	234.855	234.456
11.6962	234.856	234.453
11.7046	234.856	234.451
11.7129	234.856	234.454
11.7212	234.855	234.454
11.7296	234.854	234.453
11.7379	234.853	234.453
11.7462	234.852	234.453
11.7546	234.852	234.455
11.7629	234.851	234.454
11.7712	234.849	234.454
11.7796	234.848	234.453
11.7879	234.847	234.453
11.7962	234.847	234.452
11.8046	234.848	234.452
11.8129	234.847	234.451
11.8212	234.845	234.451
11.8295	234.847	234.451
11.8379	234.847	234.452
11.8462	234.845	234.452
11.8545	234.845	234.451
11.8629	234.844	234.449
11.8712	234.846	234.45
11.8795	234.846	234.451
11.8879	234.847	234.45
11.8962	234.847	234.448
11.9045	234.848	234.448
11.9129	234.847	234.447
11.9212	234.847	234.448
11.9295	234.847	234.446
11.9378	234.846	234.446
11.9462	234.846	234.446
11.9545	234.845	234.445
11.9628	234.844	234.445
11.9712	234.843	234.445
11.9795	234.841	234.446
11.9878	234.839	234.446
11.9962	234.84	234.446
12.0045	234.84	234.446
12.0128	234.84	234.446
12.0212	234.839	234.445
12.0295	234.839	234.444
12.0378	234.837	234.441
12.0461	234.837	234.444
12.0545	234.835	234.445
12.0628	234.834	234.445
12.0711	234.834	234.443
12.0795	234.834	234.444
12.0878	234.834	234.443
12.0961	234.832	234.441
12.1044	234.83	234.442
12.1128	234.827	234.441
12.1211	234.83	234.443
12.1295	234.831	234.446
12.1378	234.831	234.445
12.1461	234.829	234.445
12.1544	234.83	234.443
12.1628	234.829	234.442
12.1711	234.828	234.443
12.1794	234.826	234.442
12.1878	234.825	234.443
12.1961	234.827	234.441
12.2044	234.827	234.441
12.2127	234.824	234.443
12.2211	234.822	234.442
12.2294	234.822	234.442
12.2377	234.824	234.444
12.2461	234.823	234.445
12.2544	234.824	234.445
12.2627	234.822	234.443
12.2711	234.824	234.442
12.2794	234.822	234.444
12.2877	234.821	234.443
12.2961	234.82	234.443
12.3044	234.821	234.441
12.3127	234.82	234.44
12.321	234.821	234.441
12.3294	234.821	234.44
12.3377	234.82	234.441
12.346	234.818	234.441
12.3544	234.82	234.439
12.3627	234.821	234.441
12.371	234.821	234.439
12.3794	234.819	234.438
12.3877	234.819	234.439
12.396	234.821	234.44
12.4044	234.821	234.438
12.4127	234.819	234.44
12.421	234.819	234.44
12.4293	234.819	234.44
12.4377	234.818	234.44
12.446	234.82	234.441
12.4543	234.818	234.44
12.4627	234.817	234.441
12.471	234.819	234.44
12.4793	234.817	234.439
12.4877	234.82	234.437
12.496	234.82	234.438
12.5043	234.819	234.437
12.5127	234.819	234.435
12.521	234.819	234.435
12.5293	234.817	234.434
12.5376	234.817	234.433
12.546	234.816	234.435
12.5543	234.816	234.437
12.5626	234.82	234.435
12.571	234.822	234.434
12.5793	234.816	234.434
12.5876	234.82	234.432
12.596	234.823	234.432
12.6043	234.824	234.434
12.6126	234.824	234.433
12.621	234.827	234.434
12.6293	234.825	234.433
12.6376	234.824	234.432
12.6459	234.824	234.429
12.6543	234.824	234.431
12.6626	234.823	234.431
12.6709	234.82	234.431
12.6793	234.819	234.433
12.6876	234.82	234.433
12.6959	234.821	234.432
12.7043	234.825	234.431
12.7126	234.826	234.433
12.7209	234.828	234.433
12.7293	234.83	234.433
12.7376	234.829	234.432
12.7459	234.831	234.431
12.7543	234.83	234.431
12.7626	234.829	234.428
12.7709	234.829	234.429
12.7792	234.828	234.43
12.7876	234.829	234.43
12.7959	234.831	234.431
12.8042	234.833	234.43
12.8126	234.832	234.431
12.8209	234.833	234.432
12.8292	234.834	234.432
12.8376	234.835	234.432
12.8459	234.836	234.432
12.8542	234.836	234.432
12.8625	234.837	234.431
12.8709	234.837	234.43
12.8792	234.836	234.429
12.8875	234.836	234.43
12.8959	234.838	234.429
12.9042	234.838	234.431
12.9125	234.839	234.429
12.9209	234.842	234.429
12.9292	234.843	234.429
12.9375	234.844	234.429
12.9459	234.842	234.427
12.9542	234.844	234.427
12.9625	234.844	234.427
12.9708	234.845	234.424
12.9792	234.845	234.424
12.9875	234.845	234.426
12.9958	234.844	234.425
13.0042	234.845	234.425
13.0125	234.844	234.423
13.0208	234.847	234.424
13.0292	234.848	234.427
13.0375	234.849	234.426
13.0458	234.85	234.426
13.0541	234.85	234.425
13.0625	234.851	234.424
13.0708	234.856	234.425
13.0791	234.858	234.425
13.0875	234.859	234.427
13.0958	234.86	234.427
13.1041	234.858	234.427
13.1125	234.857	234.428
13.1208	234.857	234.424
13.1291	234.859	234.425
13.1375	234.859	234.421
13.1458	234.86	234.421
13.1541	234.859	234.421
13.1624	234.861	234.423
13.1708	234.862	234.422
13.1791	234.862	234.422
13.1874	234.862	234.421
13.1958	234.863	234.422
13.2041	234.865	234.423
13.2124	234.863	234.422
13.2208	234.861	234.423
13.2291	234.861	234.422
13.2374	234.862	234.421
13.2458	234.862	234.421
13.2541	234.865	234.42
13.2624	234.865	234.42
13.2707	234.867	234.42
13.2791	234.868	234.421
13.2874	234.87	234.423
13.2957	234.87	234.421
13.3041	234.87	234.424
13.3124	234.869	234.423
13.3207	234.871	234.425
13.3291	234.868	234.425
13.3374	234.87	234.424
13.3457	234.87	234.423
13.3541	234.87	234.424
13.3624	234.871	234.425
13.3707	234.872	234.425
13.379	234.872	234.424
13.3874	234.874	234.426
13.3957	234.874	234.427
13.404	234.874	234.425
13.4124	234.876	234.425
13.4207	234.874	234.425
13.429	234.876	234.424
13.4374	234.877	234.42
13.4457	234.878	234.424
13.454	234.878	234.424
13.4624	234.881	234.424
13.4707	234.879	234.421
13.479	234.881	234.423
13.4873	234.88	234.423
13.4957	234.883	234.422
13.504	234.884	234.42
13.5123	234.884	234.418
13.5207	234.883	234.418
13.529	234.886	234.418
13.5373	234.886	234.419
13.5457	234.887	234.419
13.554	234.887	234.416
13.5623	234.886	234.418
13.5707	234.887	234.417
13.579	234.887	234.418
13.5873	234.891	234.418
13.5956	234.901	234.416
13.604	234.906	234.418
13.6123	234.908	234.417
13.6206	234.911	234.42
13.629	234.912	234.421
13.6373	234.912	234.419
13.6456	234.912	234.42
13.654	234.912	234.42
13.6623	234.911	234.42
13.6706	234.915	234.421
13.679	234.915	234.42
13.6873	234.915	234.42
13.6956	234.914	234.417
13.7039	234.916	234.416
13.7123	234.918	234.416
13.7206	234.916	234.417
13.7289	234.916	234.418
13.7373	234.916	234.419
13.7456	234.917	234.419
13.7539	234.915	234.42
13.7623	234.918	234.42
13.7706	234.919	234.421
13.7789	234.92	234.42
13.7873	234.917	234.421
13.7956	234.919	234.42
13.8039	234.918	234.42
13.8122	234.918	234.422
13.8206	234.917	234.42
13.8289	234.908	234.418
13.8372	234.903	234.416
13.8456	234.902	234.416
13.8539	234.899	234.416
13.8622	234.9	234.415
13.8706	234.899	234.415
13.8789	234.9	234.418
13.8872	234.898	234.415
13.8956	234.898	234.415
13.9039	234.9	234.414
13.9122	234.899	234.414
13.9205	234.897	234.416
13.9289	234.895	234.416
13.9372	234.897	234.414
13.9455	234.898	234.412
13.9539	234.898	234.414
13.9622	234.897	234.414
13.9705	234.895	234.414
13.9788	234.896	234.411
13.9872	234.896	234.411
13.9955	234.894	234.41
14.0038	234.893	234.412
14.0122	234.893	234.411
14.0205	234.892	234.408
14.0288	234.895	234.41
14.0372	234.89	234.408
14.0455	234.891	234.408
14.0538	234.89	234.409
14.0622	234.888	234.41
14.0705	234.886	234.412
14.0788	234.884	234.414
14.0871	234.883	234.413
14.0955	234.882	234.412
14.1038	234.883	234.41
14.1121	234.883	234.41
14.1205	234.879	234.408
14.1288	234.878	234.409
14.1371	234.874	234.409
14.1455	234.872	234.411
14.1538	234.866	234.409
14.1621	234.864	234.41
14.1705	234.863	234.412
14.1788	234.861	234.412
14.1871	234.854	234.41
14.1954	234.85	234.412
14.2038	234.847	234.412
14.2121	234.844	234.412
14.2204	234.843	234.412
14.2288	234.841	234.411
14.2371	234.837	234.409
14.2454	234.832	234.41
14.2538	234.826	234.41
14.2621	234.82	234.411
14.2704	234.815	234.408
14.2788	234.809	234.409
14.2871	234.803	234.409
14.2954	234.797	234.41
14.3038	234.79	234.409
14.3121	234.781	234.408
14.3204	234.775	234.409
14.3287	234.768	234.409
14.3371	234.762	234.407
14.3454	234.756	234.407
14.3537	234.748	234.409
14.3621	234.74	234.409
14.3704	234.731	234.408
14.3787	234.723	234.407
14.3871	234.715	234.409
14.3954	234.706	234.41
14.4037	234.699	234.408
14.4121	234.693	234.407
14.4204	234.684	234.408
14.4287	234.677	234.409
14.437	234.669	234.409
14.4454	234.662	234.407
14.4537	234.653	234.406
14.462	234.644	234.408
14.4704	234.637	234.407
14.4787	234.629	234.407
14.487	234.62	234.406
14.4954	234.609	234.406
14.5037	234.599	234.405
14.512	234.589	234.406
14.5204	234.581	234.405
14.5287	234.574	234.405
14.537	234.565	234.404
14.5453	234.559	234.405
14.5537	234.551	234.403
14.562	234.543	234.405
14.5703	234.534	234.404
14.5787	234.525	234.402
14.587	234.516	234.405
14.5953	234.509	234.405
14.6037	234.501	234.407
14.612	234.493	234.405
14.6203	234.484	234.407
14.6287	234.477	234.406
14.637	234.472	234.407
14.6453	234.469	234.406
14.6536	234.463	234.406
14.662	234.458	234.407
14.6703	234.451	234.406
14.6786	234.445	234.406
14.687	234.438	234.407
14.6953	234.434	234.406
14.7036	234.431	234.406
14.7119	234.426	234.405
14.7203	234.42	234.404
14.7286	234.415	234.403
14.7369	234.412	234.401
14.7453	234.408	234.4
14.7536	234.404	234.4
14.7619	234.402	234.401
14.7703	234.397	234.402
14.7786	234.395	234.401
14.7869	234.389	234.402
14.7953	234.387	234.403
14.8036	234.386	234.405
14.8119	234.384	234.405
14.8202	234.383	234.405
14.8286	234.382	234.405
14.8369	234.382	234.405
14.8452	234.38	234.404
14.8536	234.378	234.401
14.8619	234.381	234.401
14.8702	234.375	234.401
14.8786	234.375	234.401
14.8869	234.374	234.401
14.8952	234.372	234.403
14.9036	234.374	234.404
14.9119	234.371	234.404
14.9202	234.371	234.404
14.9285	234.372	234.403
14.9369	234.37	234.405
14.9452	234.37	234.404
14.9535	234.371	234.402
14.9619	234.373	234.401
14.9702	234.373	234.401
14.9785	234.375	234.401
14.9869	234.377	234.403
14.9952	234.375	234.402
15.0035	234.374	234.403
15.0119	234.372	234.4
15.0202	234.373	234.401
15.0285	234.374	234.4
15.0368	234.375	234.4
15.0452	234.376	234.398
15.0535	234.375	234.398
15.0618	234.372	234.398
15.0702	234.373	234.398
15.0785	234.372	234.396
15.0868	234.373	234.395
15.0952	234.372	234.395
15.1035	234.374	234.396
15.1118	234.376	234.398
15.1202	234.377	234.396
15.1285	234.377	234.394
15.1368	234.376	234.394
15.1451	234.376	234.393
15.1535	234.375	234.393
15.1618	234.376	234.392
15.1701	234.379	234.391
15.1785	234.382	234.39
15.1868	234.384	234.389
15.1951	234.383	234.391
15.2035	234.381	234.389
15.2118	234.382	234.39
15.2201	234.383	234.39
15.2285	234.385	234.391
15.2368	234.387	234.391
15.2451	234.388	234.392
15.2535	234.389	234.391
15.2618	234.387	234.39
15.2701	234.388	234.391
15.2784	234.39	234.391
15.2868	234.389	234.391
15.2951	234.389	234.39
15.3034	234.392	234.392
15.3118	234.393	234.391
15.3201	234.393	234.391
15.3284	234.393	234.392
15.3368	234.393	234.393
15.3451	234.392	234.391
15.3534	234.394	234.391
15.3617	234.393	234.39
15.3701	234.392	234.394
15.3784	234.393	234.392
15.3867	234.399	234.391
15.3951	234.401	234.393
15.4034	234.403	234.394
15.4117	234.403	234.392
15.4201	234.403	234.393
15.4284	234.402	234.391
15.4367	234.403	234.391
15.4451	234.404	234.389
15.4534	234.406	234.39
15.4617	234.406	234.389
15.47	234.408	234.388
15.4784	234.408	234.388
15.4867	234.407	234.386
15.495	234.404	234.388
15.5034	234.403	234.388
15.5117	234.405	234.387
15.52	234.405	234.388
15.5284	234.408	234.387
15.5367	234.41	234.388
15.545	234.411	234.387
15.5534	234.411	234.387
15.5617	234.411	234.389
15.57	234.412	234.389
15.5783	234.414	234.39
15.5867	234.415	234.391
15.595	234.415	234.389
15.6033	234.416	234.389
15.6117	234.419	234.388
15.62	234.418	234.387
15.6283	234.418	234.389
15.6367	234.419	234.39
15.645	234.42	234.387
15.6533	234.42	234.385
15.6616	234.42	234.388
15.67	234.421	234.387
15.6783	234.423	234.387
15.6866	234.426	234.385
15.695	234.427	234.385
15.7033	234.427	234.386
15.7116	234.427	234.386
15.72	234.429	234.386
15.7283	234.429	234.387
15.7366	234.43	234.387
15.7449	234.429	234.385
15.7533	234.428	234.384
15.7616	234.429	234.384
15.7699	234.43	234.386
15.7783	234.431	234.386
15.7866	234.433	234.387
15.7949	234.433	234.388
15.8033	234.434	234.388
15.8116	234.437	234.388
15.8199	234.439	234.387
15.8283	234.44	234.388
15.8366	234.441	234.389
15.8449	234.441	234.387
15.8532	234.443	234.384
15.8616	234.442	234.385
15.8699	234.444	234.386
15.8782	234.443	234.387
15.8866	234.446	234.385
15.8949	234.447	234.386
15.9032	234.447	234.387
15.9116	234.448	234.387
15.9199	234.448	234.387
15.9282	234.447	234.389
15.9366	234.446	234.387
15.9449	234.447	234.387
15.9532	234.45	234.388
15.9616	234.451	234.389
15.9699	234.451	234.389
15.9782	234.453	234.389
15.9865	234.454	234.389
15.9949	234.455	234.387
16.0032	234.455	234.389
16.0115	234.455	234.385
16.0199	234.456	234.385
16.0282	234.457	234.386
16.0365	234.457	234.385
16.0449	234.458	234.386
16.0532	234.456	234.388
16.0615	234.458	234.385
16.0698	234.457	234.386
16.0782	234.458	234.384
16.0865	234.459	234.385
16.0948	234.458	234.384
16.1032	234.458	234.383
16.1115	234.459	234.383
16.1198	234.462	234.382
16.1282	234.462	234.384
16.1365	234.465	234.383
16.1448	234.464	234.383
16.1532	234.463	234.383
16.1615	234.461	234.384
16.1698	234.462	234.386
16.1781	234.462	234.389
16.1865	234.464	234.389
16.1948	234.462	234.39
16.2031	234.461	234.391
16.2115	234.46	234.392
16.2198	234.463	234.388
16.2281	234.463	234.389
16.2365	234.464	234.389
16.2448	234.465	234.39
16.2531	234.466	234.391
16.2615	234.465	234.391
16.2698	234.465	234.391
16.2781	234.466	234.392
16.2864	234.468	234.392
16.2948	234.467	234.394
16.3031	234.465	234.394
16.3114	234.467	234.394
16.3198	234.468	234.391
16.3281	234.469	234.391
16.3364	234.467	234.39
16.3448	234.469	234.389
16.3531	234.469	234.389
16.3614	234.47	234.39
16.3697	234.469	234.391
16.3781	234.469	234.39
16.3864	234.47	234.39
16.3947	234.469	234.39
16.4031	234.466	234.391
16.4114	234.468	234.393
16.4197	234.469	234.394
16.4281	234.468	234.393
16.4364	234.469	234.395
16.4447	234.469	234.393
16.4531	234.469	234.393
16.4614	234.469	234.394
16.4697	234.47	234.394
16.478	234.47	234.394
16.4864	234.471	234.394
16.4947	234.47	234.396
16.503	234.469	234.396
16.5114	234.47	234.396
16.5197	234.47	234.396
16.528	234.469	234.395
16.5364	234.468	234.393
16.5447	234.466	234.396
16.553	234.465	234.396
16.5614	234.465	234.396
16.5697	234.465	234.395
16.578	234.466	234.395
16.5863	234.467	234.395
16.5947	234.47	234.392
16.603	234.468	234.393
16.6113	234.465	234.394
16.6197	234.466	234.395
16.628	234.466	234.397
16.6363	234.465	234.398
16.6447	234.465	234.395
16.653	234.467	234.394
[truncated: 1,121 more rows]
