# Supplementary material for: Synthesis of pH-Sensitive and Self-Fluorescent Polymeric Micelles Derived From Rosin and Vegetable Oils via ATRP
Source: Front Bioeng Biotechnol. 2021 Nov 2;9:753808. doi: 10.3389/fbioe.2021.753808 (PMC8596564; doi:10.3389/fbioe.2021.753808)
Supplement: Supplementary file 2 [file DataSheet1.ZIP › ╘¡╩╝╩2╛▌/Data for Figure5ú¿aú⌐.xlsx]

## Sheet: Sheet1
2-BriBHDA			DA-PLMA				DA-PLMA-PMAA	--
波长(nm)	吸光度		波长(nm)	吸光度			波长(nm)	吸光度
400	0.02422		400	0.01762			400	-0.00197
399.5	0.02431		399	0.01765			399	-0.000202754
399	0.02442		398	0.01763			398	0.00179
398.5	0.02466		397	0.01767			397	0.004
398	0.0249		396	0.01771			396	0.00625
397.5	0.02508		395	0.01775			395	0.00861
397	0.02524		394	0.01772			394	0.01103
396.5	0.02539		393	0.01773			393	0.01337
396	0.02552		392	0.01774			392	0.01572
395.5	0.0257		391	0.01762			391	0.01831
395	0.02585		390	0.01752			390	0.02105
394.5	0.02601		389	0.01766			389	0.02384
394	0.02618		388	0.0179			388	0.02657
393.5	0.02637		387	0.01799			387	0.0295
393	0.02654		386	0.01799			386	0.03241
392.5	0.02675		385	0.01792			385	0.03533
392	0.02692		384	0.01785			384	0.03831
391.5	0.02713		383	0.01785			383	0.04143
391	0.02728		382	0.01786			382	0.04455
390.5	0.02753		381	0.0179			381	0.04772
390	0.02774		380	0.01801			380	0.05085
389.5	0.02797		379	0.01808			379	0.05421
389	0.02819		378	0.01815			378	0.05779
388.5	0.02838		377	0.01806			377	0.06151
388	0.02856		376	0.01823			376	0.065
387.5	0.02869		375	0.01819			375	0.06872
387	0.02892		374	0.01834			374	0.07245
386.5	0.02915		373	0.0183			373	0.07648
386	0.02938		372	0.01837			372	0.08036
385.5	0.02957		371	0.0185			371	0.0846
385	0.02975		370	0.01916			370	0.08949
384.5	0.03002		369	0.01999			369	0.09499
384	0.03029		368	0.02017			368	0.09942
383.5	0.03054		367	0.02036			367	0.10401
383	0.0308		366	0.02059			366	0.10859
382.5	0.03105		365	0.02071			365	0.11351
382	0.03136		364	0.02081			364	0.11808
381.5	0.03158		363	0.0209			363	0.12285
381	0.03182		362	0.0209			362	0.12748
380.5	0.0321		361	0.02097			361	0.13229
380	0.03235		360	0.02102			360	0.13735
379.5	0.03263		359	0.0211			359	0.14251
379	0.03295		358	0.02125			358	0.14779
378.5	0.03327		357	0.0213			357	0.15314
378	0.03358		356	0.02144			356	0.15857
377.5	0.0339		355	0.0216			355	0.16395
377	0.03419		354	0.02171			354	0.16952
376.5	0.03456		353	0.0218			353	0.17536
376	0.03482		352	0.02195			352	0.18172
375.5	0.03517		351	0.02226			351	0.18799
375	0.0355		350	0.02222			350	0.19476
374.5	0.03585		349	0.0223			349	0.20157
374	0.03623		348	0.02237			348	0.20905
373.5	0.03655		347	0.02261			347	0.21631
373	0.03691		346	0.02276			346	0.22416
372.5	0.03729		345	0.02293			345	0.23202
372	0.03774		344	0.02316			344	0.23995
371.5	0.03814		343	0.02357			343	0.24864
371	0.03852		342	0.02388			342	0.25743
370.5	0.03896		341	0.02435			341	0.26755
370	0.03945		340	0.02497			340	0.27766
369.5	0.03989		339	0.02599			339	0.28948
369	0.04025		338	0.02624			338	0.29978
368.5	0.04072		337	0.02663			337	0.31096
368	0.04111		336	0.02694			336	0.32173
367.5	0.04149		335	0.02719			335	0.33269
367	0.04181		334	0.02748			334	0.34329
366.5	0.04226		333	0.02762			333	0.35419
366	0.04277		332	0.0279			332	0.36533
365.5	0.04322		331	0.02826			331	0.37678
365	0.04371		330	0.02863			330	0.38938
364.5	0.04415		329	0.02883			329	0.40185
364	0.04462		328	0.02909			328	0.41589
363.5	0.04512		327	0.0293			327	0.42992
363	0.04564		326	0.02967			326	0.4448
362.5	0.04607		325	0.02985			325	0.46031
362	0.04657		324	0.0303			324	0.47638
361.5	0.047		323	0.03072			323	0.49352
361	0.04749		322	0.03108			322	0.51054
360.5	0.04797		321	0.03151			321	0.52877
360	0.04845		320	0.03175			320	0.54656
359.5	0.04888		319	0.03212			319	0.56574
359	0.04926		318	0.03249			318	0.58635
358.5	0.04972		317	0.03302			317	0.60716
358	0.05015		316	0.03354			316	0.62822
357.5	0.05074		315	0.03397			315	0.64919
357	0.05124		314	0.03458			314	0.67118
356.5	0.05185		313	0.03532			313	0.69366
356	0.05236		312	0.0362			312	0.71601
355.5	0.05299		311	0.037			311	0.73795
355	0.05346		310	0.03781			310	0.75922
354.5	0.054		309	0.03883			309	0.78092
354	0.05453		308	0.03999			308	0.80287
353.5	0.05514		307	0.04101			307	0.82465
353	0.0557		306	0.04205			306	0.84655
352.5	0.05631		305	0.04285			305	0.86819
352	0.05698		304	0.04394			304	0.88923
351.5	0.05756		303	0.04503			303	0.91128
351	0.05813		302	0.0463			302	0.93367
350.5	0.05879		301	0.04766			301	0.95684
350	0.05942		300	0.04897			300	0.98086
349.5	0.06005		299	0.05047			299	1.00403
349	0.06077		298	0.05211			298	1.02782
348.5	0.06159		297	0.05393			297	1.04905
348	0.06236		296	0.05606			296	1.07101
347.5	0.06309		295	0.05842			295	1.09005
347	0.06374		294	0.0609			294	1.11179
346.5	0.06452		293	0.06377			293	1.13395
346	0.0651		292	0.06679			292	1.15791
345.5	0.06584		291	0.07044			291	1.18323
345	0.06659		290	0.07383			290	1.21121
344.5	0.06745		289	0.07783			289	1.23668
344	0.06817		288	0.08215			288	1.26282
343.5	0.06903		287	0.08715			287	1.28494
343	0.06978		286	0.09249			286	1.31128
342.5	0.07072		285	0.09804			285	1.32944
342	0.07173		284	0.10305			284	1.35012
341.5	0.07286		283	0.10818			283	1.36625
341	0.07412		282	0.11361			282	1.38373
340.5	0.07533		281	0.12121			281	1.4015
340	0.07669		280	0.13035			280	1.41865
339.5	0.07818		279	0.14425			279	1.43634
339	0.07937		278	0.16143			278	1.45187
338.5	0.08062		277	0.18141			277	1.46227
338	0.08185		276	0.19673			276	1.47461
337.5	0.08316		275	0.20345			275	1.48795
337	0.08427		274	0.20251			274	1.5029
336.5	0.08536		273	0.20204			273	1.51498
336	0.08657		272	0.20471			272	1.53441
335.5	0.08772		271	0.21236			271	1.55212
335	0.08897		270	0.22185			270	1.57696
334.5	0.09008		269	0.23232			269	1.59132
334	0.09109		268	0.24125			268	1.61044
333.5	0.09213		267	0.24679			267	1.63225
333	0.09318		266	0.24947			266	1.65853
332.5	0.09433		265	0.25079			265	1.68732
332	0.09546		264	0.25298			264	1.71685
331.5	0.09662		263	0.25595			263	1.7472
331	0.09786		262	0.25968			262	1.77787
330.5	0.09921		261	0.26322			261	1.81161
330	0.10049		260	0.26616			260	1.84831
329.5	0.10202		259	0.26765			259	1.88599
329	0.10353		258	0.26842			258	1.93238
328.5	0.10505		257	0.26871			257	1.98618
328	0.10668		256	0.26956			256	2.04617
327.5	0.10825		255	0.27068			255	2.11856
327	0.10996		254	0.27243			254	2.16488
326.5	0.11175		253	0.27506			253	2.2381
326	0.11368		252	0.27894			252	2.26858
325.5	0.11574		251	0.28449			251	2.32264
325	0.11766		250	0.29213			250	2.34509
324.5	0.11967		249	0.30211			249	2.38424
324	0.12142		248	0.31525			248	2.40564
323.5	0.12312		247	0.33216			247	2.44276
323	0.12466		246	0.35277			246	2.48316
322.5	0.12617		245	0.37738			245	2.47337
322	0.12771		244	0.40555			244	2.45026
321.5	0.12927		243	0.43944			243	2.45172
321	0.13087		242	0.47984			242	2.46132
320.5	0.13262		241	0.52694			241	2.41003
320	0.13445		240	0.57754			240	2.35742
319.5	0.13638		239	0.63261			239	2.30981
319	0.13852		238	0.68612			238	2.28572
318.5	0.1406		237	0.73667			237	2.22812
318	0.14282		236	0.77293			236	2.10167
317.5	0.14508		235	0.77295			235	2.01743
317	0.14749		234	0.74984			234	1.86818
316.5	0.1499		233	0.65221			233	1.83925
316	0.15243		232	0.565			232	1.76761
315.5	0.15494		231	0.43881			231	1.68975
315	0.15767		230	0.37341			230	1.53166
314.5	0.16058		229	0.32636			229	1.36959
314	0.16373		228	0.27206			228	1.26704
313.5	0.16733		227	0.25719			227	1.05313
313	0.17117		226	0.21159			226	0.89828
312.5	0.17547		225	0.19093			225	0.76106
312	0.18011		224	0.16836			224	0.64097
311.5	0.18501		223	0.13857			223	0.57001
311	0.19025		222	0.13443			222	0.4564
310.5	0.19554		221	0.19013			221	0.41264
310	0.20113		220	0.20665			220	0.43459
309.5	0.20708		219	0.18265			219	0.38545
309	0.21325		218	0.13556			218	0.38329
308.5	0.21985		217	0.12417			217	0.39222
308	0.22648		216	0.11784			216	0.29333
307.5	0.23358		215	0.10989			215	0.34633
307	0.24099		214	0.04905			214	0.32457
306.5	0.24915		213	0.01687			213	0.37713
306	0.25799		212	0.0548			212	0.37434
305.5	0.26752		211	0.07462			211	0.33572
305	0.27753		210	0.019			210	0.37202
304.5	0.28798		209	0.06994			209	0.35976
304	0.2987		208	0.07709			208	0.36509
303.5	0.30985		207	0.2071			207	0.25553
303	0.32144		206	0.13792			206	0.2834
302.5	0.33298		205	0.14182			205	0.29349
302	0.34434		204	0.11339			204	0.31252
301.5	0.35492		203	0.16059			203	0.28382
301	0.36461		202	0.13649			202	0.3052
300.5	0.37245		201	0.13686			201	0.32555
300	0.37908		200	0.14622			200	0.33597
299.5	0.38431
299	0.38843
298.5	0.39224
298	0.39584
297.5	0.40012
297	0.40483
296.5	0.4104
296	0.41718
295.5	0.4249
295	0.43382
294.5	0.44425
294	0.45542
293.5	0.46822
293	0.48151
292.5	0.49533
292	0.5084
291.5	0.52142
291	0.53384
290.5	0.54668
290	0.55929
289.5	0.57176
289	0.58406
288.5	0.59681
288	0.60986
287.5	0.6217
287	0.63426
286.5	0.64851
286	0.66434
285.5	0.68109
285	0.70137
284.5	0.7227
284	0.74672
283.5	0.77254
283	0.80143
282.5	0.82727
282	0.85635
281.5	0.88897
281	0.92549
280.5	0.95881
280	1.00024
279.5	1.04379
279	1.07699
278.5	1.12976
278	1.1653
277.5	1.20288
277	1.22046
276.5	1.25456
276	1.28112
275.5	1.29753
275	1.28766
274.5	1.28593
274	1.28009
273.5	1.2955
273	1.30315
272.5	1.3055
272	1.32715
271.5	1.31973
271	1.31611
270.5	1.32492
270	1.31516
269.5	1.31692
269	1.30222
268.5	1.32308
268	1.33053
267.5	1.33356
267	1.3395
266.5	1.3404
266	1.35229
265.5	1.34548
265	1.34577
264.5	1.32158
264	1.32421
263.5	1.31699
263	1.33347
262.5	1.32455
262	1.32776
261.5	1.31277
261	1.3358
260.5	1.38734
260	1.40275
259.5	1.38302
259	1.3558
258.5	1.35003
258	1.34879
257.5	1.34779
257	1.34915
256.5	1.34287
256	1.34721
255.5	1.35248
255	1.34091
254.5	1.32399
254	1.35485
253.5	1.36026
253	1.34909
252.5	1.33213
252	1.32316
251.5	1.33883
251	1.31536
250.5	1.32357
250	1.31511
249.5	1.34238
249	1.34914
248.5	1.36382
248	1.33414
247.5	1.32235
247	1.30293
246.5	1.2931
246	1.2936
245.5	1.28214
245	1.28953
244.5	1.28872
244	1.28979
243.5	1.27474
243	1.26077
242.5	1.27654
242	1.27234
241.5	1.27344
241	1.26132
240.5	1.24454
240	1.24591
239.5	1.22548
239	1.22935
238.5	1.1822
238	1.18454
237.5	1.15434
237	1.10887
236.5	1.09257
236	1.07319
235.5	1.08133
235	1.06222
234.5	1.03391
234	1.00516
233.5	0.9693
233	0.92211
232.5	0.8789
232	0.82232
231.5	0.78919
231	0.75819
230.5	0.74311
230	0.69777
229.5	0.64126
229	0.5853
228.5	0.55033
228	0.4992
227.5	0.43771
227	0.3937
226.5	0.35641
226	0.32138
225.5	0.28566
225	0.27653
224.5	0.25651
224	0.28909
223.5	0.26611
223	0.22872
222.5	0.18571
222	0.18671
221.5	0.18282
221	0.19973
220.5	0.19057
220	0.17166
219.5	0.16986
219	0.19265
218.5	0.21747
218	0.23689
217.5	0.24562
217	0.208
216.5	0.20794
216	0.20614
215.5	0.20854
215	0.19736
214.5	0.18615
214	0.17684
213.5	0.15501
213	0.15804
212.5	0.15876
212	0.15513
211.5	0.17835
211	0.16353
210.5	0.15552
210	0.15665
209.5	0.1365
209	0.13881
208.5	0.14124
208	0.13628
207.5	0.13011
207	0.12863
206.5	0.14366
206	0.14572
205.5	0.15665
205	0.18787
204.5	0.18499
204	0.19717
203.5	0.19369
203	0.20292
202.5	0.20014
202	0.1791
201.5	0.16848
201	0.18562
200.5	0.19509
200	0.19984
