# Supplementary material for: Synthesis of pH-Sensitive and Self-Fluorescent Polymeric Micelles Derived From Rosin and Vegetable Oils via ATRP
Source: Front Bioeng Biotechnol. 2021 Nov 2;9:753808. doi: 10.3389/fbioe.2021.753808 (PMC8596564; doi:10.3389/fbioe.2021.753808)
Supplement: Supplementary file 2 [file DataSheet1.ZIP › ╘¡╩╝╩2╛▌/Data for Figure5ú¿bú⌐.xlsx]

## Sheet: Sheet1
2-BriBHDA			DA-PLMA				DA-PLMA-PMAA	--
380	2.106		370	0.729			370	5.129
381	2.411		370.2	0.726			370.2	5.134
382	2.609		370.4	0.726			370.4	5.142
383	2.755		370.6	0.728			370.6	5.153
384	2.89		370.8	0.731			370.8	5.17
385	3.008		371	0.734			371	5.188
386	3.214		371.2	0.736			371.2	5.21
387	3.397		371.4	0.74			371.4	5.232
388	3.367		371.6	0.745			371.6	5.257
389	3.756		371.8	0.751			371.8	5.289
390	3.636		372	0.757			372	5.324
391	3.861		372.2	0.763			372.2	5.363
392	4.174		372.4	0.77			372.4	5.405
393	4.403		372.6	0.777			372.6	5.445
394	4.454		372.8	0.786			372.8	5.485
395	4.603		373	0.794			373	5.524
396	4.904		373.2	0.803			373.2	5.561
397	5.04		373.4	0.812			373.4	5.603
398	5.341		373.6	0.822			373.6	5.651
399	5.61		373.8	0.833			373.8	5.701
400	5.837		374	0.844			374	5.754
401	6.004		374.2	0.856			374.2	5.811
402	6.204		374.4	0.868			374.4	5.868
403	6.499		374.6	0.882			374.6	5.927
404	6.555		374.8	0.896			374.8	5.986
405	6.777		375	0.91			375	6.045
406	6.785		375.2	0.924			375.2	6.105
407	6.793		375.4	0.938			375.4	6.165
408	6.74		375.6	0.951			375.6	6.226
409	6.528		375.8	0.965			375.8	6.286
410	6.537		376	0.979			376	6.348
411	6.361		376.2	0.994			376.2	6.409
412	6.011		376.4	1.01			376.4	6.473
413	6.213		376.6	1.027			376.6	6.54
414	5.992		376.8	1.044			376.8	6.609
415	6.015		377	1.059			377	6.68
416	5.747		377.2	1.073			377.2	6.75
417	5.996		377.4	1.086			377.4	6.817
418	5.813		377.6	1.101			377.6	6.885
419	5.874		377.8	1.116			377.8	6.951
420	5.916		378	1.132			378	7.017
421	5.844		378.2	1.146			378.2	7.082
422	6.003		378.4	1.16			378.4	7.151
423	5.879		378.6	1.172			378.6	7.222
424	5.987		378.8	1.184			378.8	7.296
425	5.946		379	1.195			379	7.368
426	5.902		379.2	1.205			379.2	7.439
427	6.157		379.4	1.216			379.4	7.508
428	6.076		379.6	1.227			379.6	7.578
429	6.169		379.8	1.237			379.8	7.648
430	5.856		380	1.248			380	7.719
431	5.994		380.2	1.258			380.2	7.788
432	5.992		380.4	1.266			380.4	7.855
433	5.921		380.6	1.275			380.6	7.923
434	5.839		380.8	1.284			380.8	7.995
435	5.752		381	1.292			381	8.068
436	5.598		381.2	1.299			381.2	8.141
437	5.41		381.4	1.307			381.4	8.213
438	5.353		381.6	1.314			381.6	8.284
439	5.393		381.8	1.323			381.8	8.361
440	5.301		382	1.332			382	8.438
441	5.158		382.2	1.34			382.2	8.516
442	4.988		382.4	1.347			382.4	8.587
443	4.889		382.6	1.354			382.6	8.658
444	4.64		382.8	1.36			382.8	8.726
445	4.602		383	1.367			383	8.798
446	4.588		383.2	1.374			383.2	8.87
447	4.449		383.4	1.381			383.4	8.948
448	4.459		383.6	1.388			383.6	9.023
449	4.338		383.8	1.395			383.8	9.103
450	4.291		384	1.401			384	9.178
451	4.122		384.2	1.406			384.2	9.251
452	4.119		384.4	1.409			384.4	9.323
453	4.059		384.6	1.411			384.6	9.396
454	3.961		384.8	1.414			384.8	9.467
455	3.911		385	1.419			385	9.541
456	3.913		385.2	1.423			385.2	9.612
457	3.82		385.4	1.426			385.4	9.686
458	3.73		385.6	1.428			385.6	9.762
459	3.746		385.8	1.429			385.8	9.839
460	3.569		386	1.431			386	9.917
461	3.468		386.2	1.436			386.2	9.994
462	3.469		386.4	1.441			386.4	10.07
463	3.395		386.6	1.444			386.6	10.15
464	3.426		386.8	1.448			386.8	10.22
465	3.27		387	1.45			387	10.3
466	3.18		387.2	1.452			387.2	10.37
467	3.159		387.4	1.454			387.4	10.45
468	3.01		387.6	1.455			387.6	10.52
469	2.999		387.8	1.458			387.8	10.59
470	2.97		388	1.462			388	10.66
471	2.878		388.2	1.467			388.2	10.73
472	2.8		388.4	1.471			388.4	10.8
473	2.714		388.6	1.474			388.6	10.88
474	2.772		388.8	1.477			388.8	10.95
475	2.712		389	1.481			389	11.03
476	2.655		389.2	1.484			389.2	11.1
477	2.535		389.4	1.488			389.4	11.17
478	2.499		389.6	1.491			389.6	11.25
479	2.487		389.8	1.495			389.8	11.32
480	2.418		390	1.499			390	11.39
481	2.401		390.2	1.503			390.2	11.46
482	2.324		390.4	1.507			390.4	11.53
483	2.364		390.6	1.513			390.6	11.6
484	2.287		390.8	1.519			390.8	11.67
485	2.345		391	1.524			391	11.75
486	2.255		391.2	1.529			391.2	11.83
487	2.261		391.4	1.534			391.4	11.91
488	2.154		391.6	1.54			391.6	11.99
489	2.169		391.8	1.546			391.8	12.06
490	2.064		392	1.552			392	12.13
491	2.09		392.2	1.557			392.2	12.21
492	2.125		392.4	1.564			392.4	12.28
493	2.084		392.6	1.572			392.6	12.36
494	2.103		392.8	1.578			392.8	12.44
495	1.968		393	1.585			393	12.52
496	1.997		393.2	1.592			393.2	12.6
497	2.032		393.4	1.598			393.4	12.69
498	1.926		393.6	1.607			393.6	12.77
499	1.936		393.8	1.616			393.8	12.86
500	1.901		394	1.625			394	12.94
501	1.866		394.2	1.636			394.2	13.03
502	1.962		394.4	1.648			394.4	13.12
503	1.887		394.6	1.659			394.6	13.21
504	1.825		394.8	1.671			394.8	13.3
505	1.891		395	1.685			395	13.4
506	1.823		395.2	1.7			395.2	13.5
507	1.716		395.4	1.716			395.4	13.6
508	1.722		395.6	1.731			395.6	13.71
509	1.664		395.8	1.744			395.8	13.81
510	1.718		396	1.758			396	13.92
511	1.66		396.2	1.774			396.2	14.03
512	1.631		396.4	1.795			396.4	14.14
513	1.66		396.6	1.817			396.6	14.25
514	1.618		396.8	1.838			396.8	14.36
515	1.637		397	1.857			397	14.46
516	1.635		397.2	1.875			397.2	14.57
517	1.599		397.4	1.895			397.4	14.67
518	1.588		397.6	1.917			397.6	14.78
519	1.512		397.8	1.94			397.8	14.9
520	1.533		398	1.963			398	15.02
521	1.477		398.2	1.987			398.2	15.13
522	1.501		398.4	2.011			398.4	15.24
523	1.512		398.6	2.036			398.6	15.35
524	1.491		398.8	2.063			398.8	15.47
525	1.438		399	2.091			399	15.58
526	1.326		399.2	2.119			399.2	15.69
527	1.379		399.4	2.149			399.4	15.81
528	1.364		399.6	2.182			399.6	15.92
529	1.347		399.8	2.216			399.8	16.03
530	1.336		400	2.249			400	16.14
531	1.283		400.2	2.284			400.2	16.25
532	1.242		400.4	2.319			400.4	16.36
533	1.255		400.6	2.353			400.6	16.47
534	1.245		400.8	2.388			400.8	16.56
535	1.239		401	2.422			401	16.66
536	1.192		401.2	2.452			401.2	16.75
537	1.175		401.4	2.483			401.4	16.84
538	1.164		401.6	2.512			401.6	16.93
539	1.104		401.8	2.542			401.8	17.02
540	1.154		402	2.572			402	17.11
541	1.101		402.2	2.6			402.2	17.21
542	1.076		402.4	2.626			402.4	17.29
543	1.079		402.6	2.65			402.6	17.37
544	1.042		402.8	2.671			402.8	17.43
545	1.032		403	2.692			403	17.5
546	1.021		403.2	2.711			403.2	17.57
547	1.066		403.4	2.728			403.4	17.64
548	1.003		403.6	2.743			403.6	17.7
549	0.973		403.8	2.758			403.8	17.76
550	0.934		404	2.77			404	17.81
551	0.96		404.2	2.781			404.2	17.86
552	0.995		404.4	2.789			404.4	17.9
553	0.881		404.6	2.795			404.6	17.94
554	0.885		404.8	2.799			404.8	17.97
555	0.885		405	2.8			405	17.99
556	0.855		405.2	2.799			405.2	18.01
557	0.848		405.4	2.795			405.4	18.03
558	0.838		405.6	2.791			405.6	18.05
559	0.82		405.8	2.785			405.8	18.06
560	0.748		406	2.775			406	18.07
561	0.785		406.2	2.763			406.2	18.08
562	0.767		406.4	2.75			406.4	18.09
563	0.716		406.6	2.733			406.6	18.09
564	0.77		406.8	2.714			406.8	18.1
565	0.686		407	2.693			407	18.1
566	0.687		407.2	2.67			407.2	18.09
567	0.728		407.4	2.649			407.4	18.08
568	0.722		407.6	2.628			407.6	18.07
569	0.678		407.8	2.606			407.8	18.06
570	0.656		408	2.583			408	18.04
571	0.64		408.2	2.557			408.2	18.03
572	0.678		408.4	2.531			408.4	18.01
573	0.618		408.6	2.505			408.6	17.99
574	0.631		408.8	2.478			408.8	17.97
575	0.571		409	2.452			409	17.94
576	0.583		409.2	2.425			409.2	17.92
577	0.561		409.4	2.399			409.4	17.89
578	0.565		409.6	2.372			409.6	17.86
579	0.566		409.8	2.346			409.8	17.83
580	0.536		410	2.32			410	17.8
581	0.533		410.2	2.294			410.2	17.77
582	0.468		410.4	2.268			410.4	17.74
583	0.493		410.6	2.242			410.6	17.71
584	0.471		410.8	2.215			410.8	17.67
585	0.491		411	2.189			411	17.64
586	0.436		411.2	2.163			411.2	17.6
587	0.454		411.4	2.139			411.4	17.57
588	0.482		411.6	2.115			411.6	17.54
589	0.441		411.8	2.093			411.8	17.51
590	0.449		412	2.072			412	17.49
591	0.445		412.2	2.053			412.2	17.46
592	0.41		412.4	2.033			412.4	17.44
593	0.398		412.6	2.015			412.6	17.42
594	0.382		412.8	1.997			412.8	17.4
595	0.378		413	1.981			413	17.38
596	0.353		413.2	1.965			413.2	17.36
597	0.392		413.4	1.95			413.4	17.34
598	0.321		413.6	1.935			413.6	17.32
599	0.338		413.8	1.918			413.8	17.3
600	0.339		414	1.903			414	17.28
601	0.311		414.2	1.889			414.2	17.26
602	0.336		414.4	1.876			414.4	17.24
603	0.316		414.6	1.863			414.6	17.23
604	0.354		414.8	1.851			414.8	17.22
605	0.296		415	1.838			415	17.2
606	0.313		415.2	1.828			415.2	17.19
607	0.305		415.4	1.819			415.4	17.19
608	0.259		415.6	1.811			415.6	17.18
609	0.285		415.8	1.804			415.8	17.18
610	0.264		416	1.798			416	17.18
611	0.267		416.2	1.791			416.2	17.18
612	0.263		416.4	1.785			416.4	17.18
613	0.257		416.6	1.779			416.6	17.17
614	0.249		416.8	1.771			416.8	17.17
615	0.232		417	1.764			417	17.17
616	0.218		417.2	1.757			417.2	17.17
617	0.236		417.4	1.752			417.4	17.18
618	0.226		417.6	1.75			417.6	17.19
619	0.207		417.8	1.747			417.8	17.19
620	0.208		418	1.743			418	17.2
621	0.187		418.2	1.738			418.2	17.2
622	0.174		418.4	1.732			418.4	17.21
623	0.181		418.6	1.726			418.6	17.22
624	0.17		418.8	1.722			418.8	17.24
625	0.181		419	1.717			419	17.26
626	0.178		419.2	1.712			419.2	17.28
627	0.178		419.4	1.708			419.4	17.3
628	0.188		419.6	1.703			419.6	17.33
629	0.159		419.8	1.699			419.8	17.35
630	0.157		420	1.697			420	17.37
631	0.159		420.2	1.695			420.2	17.38
632	0.147		420.4	1.692			420.4	17.4
633	0.13		420.6	1.69			420.6	17.42
634	0.132		420.8	1.686			420.8	17.44
635	0.151		421	1.682			421	17.46
636	0.119		421.2	1.678			421.2	17.47
637	0.133		421.4	1.674			421.4	17.49
638	0.134		421.6	1.67			421.6	17.51
639	0.131		421.8	1.665			421.8	17.53
640	0.138		422	1.662			422	17.56
641	0.117		422.2	1.659			422.2	17.58
642	0.108		422.4	1.658			422.4	17.59
643	0.125		422.6	1.656			422.6	17.61
644	0.118		422.8	1.652			422.8	17.62
645	0.112		423	1.646			423	17.63
646	0.112		423.2	1.642			423.2	17.65
647	0.114		423.4	1.64			423.4	17.68
648	0.095		423.6	1.64			423.6	17.7
649	0.102		423.8	1.639			423.8	17.73
650	0.105		424	1.639			424	17.75
651	0.093		424.2	1.637			424.2	17.77
652	0.102		424.4	1.637			424.4	17.79
653	0.089		424.6	1.639			424.6	17.81
654	0.107		424.8	1.64			424.8	17.84
655	0.085		425	1.641			425	17.86
656	0.099		425.2	1.64			425.2	17.88
657	0.082		425.4	1.639			425.4	17.89
658	0.09		425.6	1.638			425.6	17.91
659	0.089		425.8	1.638			425.8	17.93
660	0.085		426	1.637			426	17.95
661	0.083		426.2	1.634			426.2	17.96
662	0.064		426.4	1.63			426.4	17.97
663	0.082		426.6	1.627			426.6	17.99
664	0.073		426.8	1.624			426.8	18
665	0.07		427	1.621			427	18.01
666	0.067		427.2	1.617			427.2	18.02
667	0.064		427.4	1.611			427.4	18.02
668	0.081		427.6	1.607			427.6	18.01
669	0.074		427.8	1.604			427.8	18.01
670	0.059		428	1.6			428	18.01
671	0.053		428.2	1.598			428.2	18.02
672	0.05		428.4	1.594			428.4	18.02
673	0.056		428.6	1.59			428.6	18.03
674	0.059		428.8	1.587			428.8	18.02
675	0.056		429	1.584			429	18.01
676	0.063		429.2	1.58			429.2	18.01
677	0.044		429.4	1.577			429.4	18
678	0.054		429.6	1.573			429.6	17.99
679	0.048		429.8	1.57			429.8	17.98
680	0.061		430	1.567			430	17.97
681	0.044		430.2	1.563			430.2	17.96
682	0.051		430.4	1.559			430.4	17.95
683	0.053		430.6	1.554			430.6	17.94
684	0.041		430.8	1.549			430.8	17.92
685	0.041		431	1.545			431	17.91
686	0.048		431.2	1.541			431.2	17.88
687	0.05		431.4	1.538			431.4	17.85
688	0.039		431.6	1.535			431.6	17.82
689	0.042		431.8	1.531			431.8	17.79
690	0.038		432	1.526			432	17.76
691	0.039		432.2	1.52			432.2	17.74
692	0.037		432.4	1.514			432.4	17.72
693	0.049		432.6	1.507			432.6	17.7
694	0.035		432.8	1.501			432.8	17.67
695	0.035		433	1.494			433	17.64
696	0.034		433.2	1.488			433.2	17.61
697	0.037		433.4	1.481			433.4	17.58
698	0.04		433.6	1.475			433.6	17.55
699	0.035		433.8	1.468			433.8	17.51
700	0.028		434	1.463			434	17.47
			434.2	1.456			434.2	17.43
			434.4	1.45			434.4	17.39
			434.6	1.445			434.6	17.35
			434.8	1.439			434.8	17.31
			435	1.433			435	17.27
			435.2	1.428			435.2	17.22
			435.4	1.423			435.4	17.18
			435.6	1.417			435.6	17.13
			435.8	1.412			435.8	17.08
			436	1.406			436	17.04
			436.2	1.4			436.2	16.99
			436.4	1.393			436.4	16.95
			436.6	1.385			436.6	16.9
			436.8	1.378			436.8	16.85
			437	1.372			437	16.81
			437.2	1.367			437.2	16.77
			437.4	1.36			437.4	16.73
			437.6	1.353			437.6	16.69
			437.8	1.346			437.8	16.64
			438	1.339			438	16.59
			438.2	1.333			438.2	16.54
			438.4	1.327			438.4	16.49
			438.6	1.32			438.6	16.44
			438.8	1.315			438.8	16.4
			439	1.309			439	16.35
			439.2	1.304			439.2	16.31
			439.4	1.298			439.4	16.26
			439.6	1.292			439.6	16.21
			439.8	1.286			439.8	16.16
			440	1.279			440	16.11
			440.2	1.272			440.2	16.07
			440.4	1.265			440.4	16.04
			440.6	1.258			440.6	16
			440.8	1.252			440.8	15.96
			441	1.246			441	15.91
			441.2	1.24			441.2	15.87
			441.4	1.234			441.4	15.82
			441.6	1.23			441.6	15.78
			441.8	1.226			441.8	15.74
			442	1.222			442	15.69
			442.2	1.217			442.2	15.64
			442.4	1.211			442.4	15.6
			442.6	1.204			442.6	15.56
			442.8	1.198			442.8	15.52
			443	1.192			443	15.47
			443.2	1.186			443.2	15.43
			443.4	1.18			443.4	15.39
			443.6	1.173			443.6	15.35
			443.8	1.166			443.8	15.32
			444	1.161			444	15.28
			444.2	1.156			444.2	15.24
			444.4	1.152			444.4	15.19
			444.6	1.147			444.6	15.15
			444.8	1.143			444.8	15.12
			445	1.139			445	15.08
			445.2	1.136			445.2	15.05
			445.4	1.133			445.4	15.02
			445.6	1.13			445.6	14.99
			445.8	1.125			445.8	14.95
			446	1.121			446	14.92
			446.2	1.117			446.2	14.88
			446.4	1.113			446.4	14.85
			446.6	1.108			446.6	14.81
			446.8	1.104			446.8	14.78
			447	1.101			447	14.75
			447.2	1.097			447.2	14.72
			447.4	1.093			447.4	14.69
			447.6	1.088			447.6	14.66
			447.8	1.083			447.8	14.64
			448	1.079			448	14.61
			448.2	1.076			448.2	14.58
			448.4	1.074			448.4	14.55
			448.6	1.07			448.6	14.52
			448.8	1.066			448.8	14.49
			449	1.06			449	14.47
			449.2	1.054			449.2	14.44
			449.4	1.047			449.4	14.42
			449.6	1.041			449.6	14.4
			449.8	1.037			449.8	14.37
			450	1.033			450	14.35
			450.2	1.03			450.2	14.32
			450.4	1.027			450.4	14.29
			450.6	1.023			450.6	14.26
			450.8	1.018			450.8	14.23
			451	1.014			451	14.2
			451.2	1.009			451.2	14.17
			451.4	1.004			451.4	14.14
			451.6	1.001			451.6	14.1
			451.8	0.998			451.8	14.07
			452	0.995			452	14.04
			452.2	0.993			452.2	14.02
			452.4	0.989			452.4	13.99
			452.6	0.986			452.6	13.97
			452.8	0.982			452.8	13.95
			453	0.978			453	13.93
			453.2	0.973			453.2	13.91
			453.4	0.969			453.4	13.89
			453.6	0.966			453.6	13.86
			453.8	0.963			453.8	13.83
			454	0.96			454	13.8
			454.2	0.958			454.2	13.77
			454.4	0.955			454.4	13.74
			454.6	0.952			454.6	13.72
			454.8	0.949			454.8	13.69
			455	0.946			455	13.66
			455.2	0.942			455.2	13.62
			455.4	0.939			455.4	13.59
			455.6	0.935			455.6	13.56
			455.8	0.93			455.8	13.53
			456	0.926			456	13.51
			456.2	0.922			456.2	13.48
			456.4	0.918			456.4	13.45
			456.6	0.913			456.6	13.43
			456.8	0.908			456.8	13.4
			457	0.905			457	13.37
			457.2	0.901			457.2	13.34
			457.4	0.897			457.4	13.3
			457.6	0.894			457.6	13.27
			457.8	0.892			457.8	13.24
			458	0.89			458	13.21
			458.2	0.888			458.2	13.18
			458.4	0.885			458.4	13.15
			458.6	0.88			458.6	13.11
			458.8	0.876			458.8	13.08
			459	0.873			459	13.04
			459.2	0.87			459.2	13
			459.4	0.867			459.4	12.97
			459.6	0.864			459.6	12.93
			459.8	0.86			459.8	12.89
			460	0.856			460	12.86
			460.2	0.852			460.2	12.83
			460.4	0.848			460.4	12.8
			460.6	0.843			460.6	12.77
			460.8	0.838			460.8	12.74
			461	0.834			461	12.7
			461.2	0.829			461.2	12.67
			461.4	0.826			461.4	12.64
			461.6	0.822			461.6	12.6
			461.8	0.818			461.8	12.57
			462	0.814			462	12.53
			462.2	0.811			462.2	12.49
			462.4	0.808			462.4	12.45
			462.6	0.805			462.6	12.41
			462.8	0.802			462.8	12.38
			463	0.799			463	12.34
			463.2	0.795			463.2	12.31
			463.4	0.791			463.4	12.27
			463.6	0.787			463.6	12.22
			463.8	0.783			463.8	12.18
			464	0.78			464	12.13
			464.2	0.777			464.2	12.1
			464.4	0.775			464.4	12.07
			464.6	0.772			464.6	12.04
			464.8	0.769			464.8	12
			465	0.766			465	11.97
			465.2	0.763			465.2	11.93
			465.4	0.76			465.4	11.89
			465.6	0.759			465.6	11.86
			465.8	0.756			465.8	11.82
			466	0.754			466	11.78
			466.2	0.751			466.2	11.74
			466.4	0.748			466.4	11.7
			466.6	0.744			466.6	11.66
			466.8	0.741			466.8	11.62
			467	0.737			467	11.58
			467.2	0.732			467.2	11.54
			467.4	0.728			467.4	11.5
			467.6	0.724			467.6	11.46
			467.8	0.72			467.8	11.42
			468	0.716			468	11.38
			468.2	0.712			468.2	11.35
			468.4	0.709			468.4	11.31
			468.6	0.706			468.6	11.28
			468.8	0.702			468.8	11.24
			469	0.699			469	11.2
			469.2	0.695			469.2	11.16
			469.4	0.692			469.4	11.12
			469.6	0.69			469.6	11.09
			469.8	0.687			469.8	11.05
			470	0.683			470	11.01
			470.2	0.681			470.2	10.98
			470.4	0.678			470.4	10.94
			470.6	0.675			470.6	10.91
			470.8	0.673			470.8	10.87
			471	0.67			471	10.84
			471.2	0.667			471.2	10.8
			471.4	0.664			471.4	10.76
			471.6	0.662			471.6	10.72
			471.8	0.659			471.8	10.68
			472	0.656			472	10.64
			472.2	0.653			472.2	10.61
			472.4	0.649			472.4	10.57
			472.6	0.646			472.6	10.53
			472.8	0.644			472.8	10.5
			473	0.641			473	10.46
			473.2	0.638			473.2	10.42
			473.4	0.634			473.4	10.39
			473.6	0.629			473.6	10.35
			473.8	0.625			473.8	10.32
			474	0.621			474	10.29
			474.2	0.617			474.2	10.25
			474.4	0.614			474.4	10.22
			474.6	0.611			474.6	10.2
			474.8	0.609			474.8	10.16
			475	0.606			475	10.14
			475.2	0.604			475.2	10.11
			475.4	0.602			475.4	10.08
			475.6	0.6			475.6	10.05
			475.8	0.598			475.8	10.02
			476	0.595			476	9.995
			476.2	0.592			476.2	9.966
			476.4	0.589			476.4	9.936
			476.6	0.586			476.6	9.905
			476.8	0.583			476.8	9.877
			477	0.581			477	9.849
			477.2	0.579			477.2	9.822
			477.4	0.577			477.4	9.797
			477.6	0.574			477.6	9.775
			477.8	0.572			477.8	9.755
			478	0.569			478	9.734
			478.2	0.567			478.2	9.707
			478.4	0.565			478.4	9.679
			478.6	0.563			478.6	9.653
			478.8	0.56			478.8	9.628
			479	0.559			479	9.604
			479.2	0.558			479.2	9.58
			479.4	0.557			479.4	9.555
			479.6	0.555			479.6	9.532
			479.8	0.553			479.8	9.512
			480	0.551			480	9.488
			480.2	0.549			480.2	9.465
			480.4	0.547			480.4	9.44
			480.6	0.544			480.6	9.417
			480.8	0.541			480.8	9.398
			481	0.538			481	9.376
			481.2	0.536			481.2	9.351
			481.4	0.534			481.4	9.324
			481.6	0.532			481.6	9.298
			481.8	0.53			481.8	9.275
			482	0.527			482	9.257
			482.2	0.525			482.2	9.236
			482.4	0.523			482.4	9.215
			482.6	0.521			482.6	9.195
			482.8	0.52			482.8	9.175
			483	0.519			483	9.157
			483.2	0.518			483.2	9.142
			483.4	0.516			483.4	9.126
			483.6	0.514			483.6	9.112
			483.8	0.513			483.8	9.1
			484	0.511			484	9.084
			484.2	0.51			484.2	9.068
			484.4	0.508			484.4	9.051
			484.6	0.506			484.6	9.036
			484.8	0.503			484.8	9.021
			485	0.501			485	9.009
			485.2	0.498			485.2	8.992
			485.4	0.495			485.4	8.973
			485.6	0.494			485.6	8.952
			485.8	0.493			485.8	8.933
			486	0.492			486	8.915
			486.2	0.491			486.2	8.9
			486.4	0.489			486.4	8.886
			486.6	0.486			486.6	8.872
			486.8	0.484			486.8	8.855
			487	0.483			487	8.839
			487.2	0.482			487.2	8.82
			487.4	0.481			487.4	8.8
			487.6	0.481			487.6	8.78
			487.8	0.48			487.8	8.763
			488	0.479			488	8.744
			488.2	0.477			488.2	8.724
			488.4	0.474			488.4	8.704
			488.6	0.473			488.6	8.684
			488.8	0.472			488.8	8.664
			489	0.47			489	8.644
			489.2	0.47			489.2	8.625
			489.4	0.468			489.4	8.606
			489.6	0.466			489.6	8.588
			489.8	0.465			489.8	8.57
			490	0.463			490	8.549
			490.2	0.461			490.2	8.529
			490.4	0.459			490.4	8.509
			490.6	0.458			490.6	8.49
			490.8	0.457			490.8	8.469
			491	0.455			491	8.45
			491.2	0.453			491.2	8.432
			491.4	0.451			491.4	8.414
			491.6	0.449			491.6	8.394
			491.8	0.447			491.8	8.373
			492	0.446			492	8.352
			492.2	0.444			492.2	8.333
			492.4	0.442			492.4	8.315
			492.6	0.439			492.6	8.295
			492.8	0.438			492.8	8.271
			493	0.437			493	8.245
			493.2	0.437			493.2	8.223
			493.4	0.437			493.4	8.204
			493.6	0.435			493.6	8.187
			493.8	0.434			493.8	8.171
			494	0.433			494	8.151
			494.2	0.431			494.2	8.127
			494.4	0.429			494.4	8.105
			494.6	0.428			494.6	8.081
			494.8	0.425			494.8	8.06
			495	0.422			495	8.04
			495.2	0.42			495.2	8.022
			495.4	0.418			495.4	7.999
			495.6	0.416			495.6	7.976
			495.8	0.414			495.8	7.951
			496	0.412			496	7.927
			496.2	0.411			496.2	7.902
			496.4	0.41			496.4	7.878
			496.6	0.408			496.6	7.854
			496.8	0.407			496.8	7.83
			497	0.406			497	7.806
			497.2	0.405			497.2	7.784
			497.4	0.404			497.4	7.76
			497.6	0.403			497.6	7.739
			497.8	0.403			497.8	7.719
			498	0.402			498	7.697
			498.2	0.401			498.2	7.675
			498.4	0.398			498.4	7.649
			498.6	0.396			498.6	7.624
			498.8	0.393			498.8	7.601
			499	0.391			499	7.579
			499.2	0.39			499.2	7.558
			499.4	0.389			499.4	7.539
			499.6	0.388			499.6	7.521
			499.8	0.386			499.8	7.502
			500	0.384			500	7.483
			500.2	0.382			500.2	7.463
			500.4	0.379			500.4	7.441
			500.6	0.377			500.6	7.417
			500.8	0.375			500.8	7.395
			501	0.373			501	7.372
			501.2	0.371			501.2	7.351
			501.4	0.37			501.4	7.332
			501.6	0.369			501.6	7.312
			501.8	0.368			501.8	7.29
			502	0.367			502	7.269
			502.2	0.366			502.2	7.245
			502.4	0.366			502.4	7.22
			502.6	0.365			502.6	7.197
			502.8	0.364			502.8	7.174
			503	0.362			503	7.152
			503.2	0.36			503.2	7.129
			503.4	0.358			503.4	7.103
			503.6	0.356			503.6	7.077
			503.8	0.355			503.8	7.051
			504	0.353			504	7.026
			504.2	0.352			504.2	7.002
			504.4	0.351			504.4	6.979
			504.6	0.349			504.6	6.957
			504.8	0.347			504.8	6.937
			505	0.346			505	6.92
			505.2	0.344			505.2	6.905
			505.4	0.344			505.4	6.888
			505.6	0.343			505.6	6.868
			505.8	0.341			505.8	6.846
			506	0.34			506	6.824
			506.2	0.338			506.2	6.805
			506.4	0.337			506.4	6.789
			506.6	0.336			506.6	6.772
			506.8	0.334			506.8	6.753
			507	0.332			507	6.736
			507.2	0.331			507.2	6.718
			507.4	0.33			507.4	6.703
			507.6	0.329			507.6	6.689
			507.8	0.328			507.8	6.669
			508	0.328			508	6.645
			508.2	0.327			508.2	6.62
			508.4	0.326			508.4	6.596
			508.6	0.325			508.6	6.572
			508.8	0.324			508.8	6.551
			509	0.322			509	6.529
			509.2	0.321			509.2	6.507
			509.4	0.32			509.4	6.487
			509.6	0.319			509.6	6.465
			509.8	0.319			509.8	6.443
			510	0.317			510	6.421
			510.2	0.316			510.2	6.402
			510.4	0.314			510.4	6.385
			510.6	0.313			510.6	6.366
			510.8	0.312			510.8	6.345
			511	0.311			511	6.324
			511.2	0.309			511.2	6.301
			511.4	0.307			511.4	6.279
			511.6	0.305			511.6	6.258
			511.8	0.303			511.8	6.235
			512	0.302			512	6.217
			512.2	0.3			512.2	6.201
			512.4	0.3			512.4	6.182
			512.6	0.299			512.6	6.162
			512.8	0.299			512.8	6.143
			513	0.298			513	6.121
			513.2	0.296			513.2	6.103
			513.4	0.294			513.4	6.085
			513.6	0.292			513.6	6.065
			513.8	0.291			513.8	6.047
			514	0.289			514	6.028
			514.2	0.288			514.2	6.01
			514.4	0.287			514.4	5.992
			514.6	0.285			514.6	5.976
			514.8	0.284			514.8	5.96
			515	0.284			515	5.946
			515.2	0.284			515.2	5.928
			515.4	0.284			515.4	5.909
			515.6	0.284			515.6	5.888
			515.8	0.283			515.8	5.868
			516	0.282			516	5.851
			516.2	0.281			516.2	5.832
			516.4	0.28			516.4	5.81
			516.6	0.279			516.6	5.79
			516.8	0.277			516.8	5.772
			517	0.275			517	5.756
			517.2	0.273			517.2	5.741
			517.4	0.272			517.4	5.723
			517.6	0.27			517.6	5.702
			517.8	0.269			517.8	5.683
			518	0.268			518	5.666
			518.2	0.268			518.2	5.649
			518.4	0.267			518.4	5.633
			518.6	0.267			518.6	5.615
			518.8	0.266			518.8	5.597
			519	0.265			519	5.579
			519.2	0.264			519.2	5.559
			519.4	0.263			519.4	5.541
			519.6	0.263			519.6	5.524
			519.8	0.262			519.8	5.505
			520	0.261			520	5.487
			520.2	0.259			520.2	5.469
			520.4	0.257			520.4	5.451
			520.6	0.255			520.6	5.435
			520.8	0.255			520.8	5.42
			521	0.254			521	5.404
			521.2	0.254			521.2	5.388
			521.4	0.254			521.4	5.371
			521.6	0.253			521.6	5.353
			521.8	0.252			521.8	5.332
			522	0.251			522	5.312
			522.2	0.249			522.2	5.294
			522.4	0.248			522.4	5.276
			522.6	0.247			522.6	5.259
			522.8	0.247			522.8	5.243
			523	0.246			523	5.229
			523.2	0.246			523.2	5.217
			523.4	0.245			523.4	5.203
			523.6	0.243			523.6	5.189
			523.8	0.242			523.8	5.177
			524	0.242			524	5.162
			524.2	0.242			524.2	5.147
			524.4	0.241			524.4	5.131
			524.6	0.24			524.6	5.114
			524.8	0.237			524.8	5.101
			525	0.235			525	5.088
			525.2	0.234			525.2	5.075
			525.4	0.233			525.4	5.061
			525.6	0.233			525.6	5.046
			525.8	0.232			525.8	5.032
			526	0.23			526	5.018
			526.2	0.228			526.2	5.002
			526.4	0.227			526.4	4.987
			526.6	0.226			526.6	4.972
			526.8	0.225			526.8	4.956
			527	0.225			527	4.942
			527.2	0.225			527.2	4.931
			527.4	0.224			527.4	4.919
			527.6	0.224			527.6	4.908
			527.8	0.223			527.8	4.893
			528	0.222			528	4.877
			528.2	0.221			528.2	4.859
			528.4	0.22			528.4	4.846
			528.6	0.219			528.6	4.833
			528.8	0.217			528.8	4.822
			529	0.215			529	4.806
			529.2	0.214			529.2	4.787
			529.4	0.213			529.4	4.766
			529.6	0.212			529.6	4.749
			529.8	0.211			529.8	4.735
			530	0.21			530	4.721
			530.2	0.21			530.2	4.708
			530.4	0.21			530.4	4.693
			530.6	0.21			530.6	4.678
			530.8	0.209			530.8	4.663
			531	0.208			531	4.647
			531.2	0.208			531.2	4.63
			531.4	0.207			531.4	4.614
			531.6	0.206			531.6	4.598
			531.8	0.206			531.8	4.584
			532	0.205			532	4.566
			532.2	0.204			532.2	4.548
			532.4	0.202			532.4	4.531
			532.6	0.201			532.6	4.513
			532.8	0.2			532.8	4.495
			533	0.199			533	4.479
			533.2	0.198			533.2	4.462
			533.4	0.196			533.4	4.447
			533.6	0.195			533.6	4.431
			533.8	0.194			533.8	4.414
			534	0.194			534	4.397
			534.2	0.194			534.2	4.381
			534.4	0.193			534.4	4.364
			534.6	0.193			534.6	4.349
			534.8	0.192			534.8	4.334
			535	0.191			535	4.319
			535.2	0.19			535.2	4.305
			535.4	0.188			535.4	4.293
			535.6	0.188			535.6	4.279
			535.8	0.187			535.8	4.266
			536	0.186			536	4.255
			536.2	0.185			536.2	4.244
			536.4	0.184			536.4	4.233
			536.6	0.183			536.6	4.224
			536.8	0.182			536.8	4.214
			537	0.182			537	4.202
			537.2	0.182			537.2	4.189
			537.4	0.181			537.4	4.174
			537.6	0.18			537.6	4.158
			537.8	0.18			537.8	4.146
			538	0.18			538	4.135
			538.2	0.179			538.2	4.125
			538.4	0.178			538.4	4.113
			538.6	0.177			538.6	4.099
			538.8	0.176			538.8	4.086
			539	0.175			539	4.073
			539.2	0.175			539.2	4.06
			539.4	0.174			539.4	4.048
			539.6	0.174			539.6	4.033
			539.8	0.173			539.8	4.019
			540	0.172			540	4.008
			540.2	0.171			540.2	3.997
			540.4	0.17			540.4	3.988
			540.6	0.169			540.6	3.977
			540.8	0.169			540.8	3.964
			541	0.168			541	3.948
			541.2	0.168			541.2	3.933
			541.4	0.167			541.4	3.918
			541.6	0.167			541.6	3.904
			541.8	0.166			541.8	3.892
			542	0.166			542	3.879
			542.2	0.165			542.2	3.866
			542.4	0.165			542.4	3.852
			542.6	0.164			542.6	3.835
			542.8	0.164			542.8	3.82
			543	0.164			543	3.804
			543.2	0.163			543.2	3.788
			543.4	0.162			543.4	3.775
			543.6	0.162			543.6	3.761
			543.8	0.161			543.8	3.745
			544	0.161			544	3.73
			544.2	0.16			544.2	3.716
			544.4	0.159			544.4	3.704
			544.6	0.158			544.6	3.694
			544.8	0.157			544.8	3.685
			545	0.157			545	3.677
			545.2	0.157			545.2	3.667
			545.4	0.156			545.4	3.657
			545.6	0.156			545.6	3.647
			545.8	0.155			545.8	3.637
			546	0.155			546	3.628
			546.2	0.154			546.2	3.619
			546.4	0.153			546.4	3.609
			546.6	0.153			546.6	3.596
			546.8	0.153			546.8	3.584
			547	0.153			547	3.571
			547.2	0.152			547.2	3.559
			547.4	0.152			547.4	3.548
			547.6	0.151			547.6	3.537
			547.8	0.151			547.8	3.525
			548	0.151			548	3.512
			548.2	0.151			548.2	3.496
			548.4	0.15			548.4	3.48
			548.6	0.15			548.6	3.464
			548.8	0.149			548.8	3.45
			549	0.149			549	3.438
			549.2	0.149			549.2	3.427
			549.4	0.148			549.4	3.415
			549.6	0.147			549.6	3.402
			549.8	0.146			549.8	3.388
			550	0.144			550	3.373
			550.2	0.144			550.2	3.362
			550.4	0.143			550.4	3.352
			550.6	0.142			550.6	3.343
			550.8	0.141			550.8	3.333
			551	0.14			551	3.322
			551.2	0.139			551.2	3.31
			551.4	0.139			551.4	3.299
			551.6	0.139			551.6	3.289
			551.8	0.139			551.8	3.278
			552	0.138			552	3.268
			552.2	0.138			552.2	3.259
			552.4	0.138			552.4	3.248
			552.6	0.138			552.6	3.236
			552.8	0.138			552.8	3.226
			553	0.137			553	3.215
			553.2	0.136			553.2	3.205
			553.4	0.135			553.4	3.196
			553.6	0.135			553.6	3.185
			553.8	0.134			553.8	3.171
			554	0.133			554	3.16
			554.2	0.132			554.2	3.148
			554.4	0.131			554.4	3.138
			554.6	0.131			554.6	3.129
			554.8	0.131			554.8	3.118
			555	0.131			555	3.106
			555.2	0.13			555.2	3.094
			555.4	0.13			555.4	3.082
			555.6	0.13			555.6	3.069
			555.8	0.13			555.8	3.055
			556	0.13			556	3.042
			556.2	0.13			556.2	3.031
			556.4	0.13			556.4	3.021
			556.6	0.129			556.6	3.013
			556.8	0.129			556.8	3.004
			557	0.128			557	2.995
			557.2	0.128			557.2	2.986
			557.4	0.127			557.4	2.976
			557.6	0.126			557.6	2.967
			557.8	0.124			557.8	2.956
			558	0.123			558	2.946
			558.2	0.122			558.2	2.937
			558.4	0.122			558.4	2.927
			558.6	0.122			558.6	2.918
			558.8	0.122			558.8	2.908
			559	0.122			559	2.896
			559.2	0.122			559.2	2.884
			559.4	0.122			559.4	2.874
			559.6	0.122			559.6	2.864
			559.8	0.122			559.8	2.854
			560	0.122			560	2.846
			560.2	0.122			560.2	2.837
			560.4	0.122			560.4	2.829
			560.6	0.122			560.6	2.82
			560.8	0.121			560.8	2.812
			561	0.121			561	2.804
			561.2	0.12			561.2	2.796
			561.4	0.12			561.4	2.787
			561.6	0.119			561.6	2.777
			561.8	0.118			561.8	2.767
			562	0.118			562	2.757
			562.2	0.118			562.2	2.746
			562.4	0.117			562.4	2.734
			562.6	0.117			562.6	2.721
			562.8	0.117			562.8	2.709
			563	0.116			563	2.7
			563.2	0.115			563.2	2.691
			563.4	0.114			563.4	2.684
			563.6	0.114			563.6	2.676
			563.8	0.114			563.8	2.666
			564	0.114			564	2.652
			564.2	0.114			564.2	2.638
			564.4	0.114			564.4	2.627
			564.6	0.114			564.6	2.62
			564.8	0.113			564.8	2.615
			565	0.112			565	2.609
			565.2	0.112			565.2	2.601
			565.4	0.111			565.4	2.593
			565.6	0.111			565.6	2.585
			565.8	0.11			565.8	2.578
			566	0.11			566	2.571
			566.2	0.11			566.2	2.565
			566.4	0.109			566.4	2.558
			566.6	0.109			566.6	2.549
			566.8	0.109			566.8	2.54
			567	0.109			567	2.531
			567.2	0.108			567.2	2.52
			567.4	0.107			567.4	2.509
			567.6	0.106			567.6	2.497
			567.8	0.106			567.8	2.485
			568	0.106			568	2.473
			568.2	0.106			568.2	2.463
			568.4	0.106			568.4	2.454
			568.6	0.105			568.6	2.446
			568.8	0.105			568.8	2.439
			569	0.104			569	2.431
			569.2	0.103			569.2	2.424
			569.4	0.103			569.4	2.416
			569.6	0.102			569.6	2.41
			569.8	0.101			569.8	2.403
			570	0.1			570	2.396
			570.2	0.1			570.2	2.39
			570.4	0.1			570.4	2.381
			570.6	0.099			570.6	2.371
			570.8	0.099			570.8	2.362
			571	0.098			571	2.354
			571.2	0.098			571.2	2.346
			571.4	0.098			571.4	2.339
			571.6	0.098			571.6	2.329
			571.8	0.098			571.8	2.32
			572	0.098			572	2.311
			572.2	0.098			572.2	2.302
			572.4	0.097			572.4	2.296
			572.6	0.097			572.6	2.29
			572.8	0.098			572.8	2.284
			573	0.097			573	2.277
			573.2	0.097			573.2	2.269
			573.4	0.097			573.4	2.259
			573.6	0.096			573.6	2.248
			573.8	0.096			573.8	2.238
			574	0.095			574	2.229
			574.2	0.095			574.2	2.22
			574.4	0.095			574.4	2.212
			574.6	0.095			574.6	2.204
			574.8	0.095			574.8	2.194
			575	0.095			575	2.186
			575.2	0.095			575.2	2.177
			575.4	0.094			575.4	2.168
			575.6	0.093			575.6	2.161
			575.8	0.093			575.8	2.155
			576	0.093			576	2.15
			576.2	0.092			576.2	2.144
			576.4	0.092			576.4	2.136
			576.6	0.092			576.6	2.126
			576.8	0.092			576.8	2.116
			577	0.092			577	2.106
			577.2	0.091			577.2	2.098
			577.4	0.091			577.4	2.09
			577.6	0.091			577.6	2.081
			577.8	0.091			577.8	2.072
			578	0.091			578	2.063
			578.2	0.09			578.2	2.055
			578.4	0.09			578.4	2.048
			578.6	0.089			578.6	2.042
			578.8	0.089			578.8	2.036
			579	0.089			579	2.028
			579.2	0.089			579.2	2.023
			579.4	0.088			579.4	2.017
			579.6	0.089			579.6	2.01
			579.8	0.088			579.8	2.004
			580	0.088			580	1.997
			580.2	0.088			580.2	1.989
			580.4	0.087			580.4	1.982
			580.6	0.087			580.6	1.973
			580.8	0.087			580.8	1.966
			581	0.087			581	1.958
			581.2	0.086			581.2	1.951
			581.4	0.086			581.4	1.942
			581.6	0.086			581.6	1.934
			581.8	0.086			581.8	1.926
			582	0.086			582	1.918
			582.2	0.086			582.2	1.911
			582.4	0.086			582.4	1.905
			582.6	0.086			582.6	1.898
			582.8	0.086			582.8	1.89
			583	0.086			583	1.882
			583.2	0.086			583.2	1.874
			583.4	0.085			583.4	1.866
			583.6	0.085			583.6	1.859
			583.8	0.085			583.8	1.853
			584	0.084			584	1.847
			584.2	0.084			584.2	1.841
			584.4	0.083			584.4	1.834
			584.6	0.083			584.6	1.826
			584.8	0.083			584.8	1.818
			585	0.083			585	1.813
			585.2	0.083			585.2	1.806
			585.4	0.084			585.4	1.8
			585.6	0.084			585.6	1.792
			585.8	0.084			585.8	1.786
			586	0.083			586	1.781
			586.2	0.083			586.2	1.776
			586.4	0.082			586.4	1.77
			586.6	0.081			586.6	1.764
			586.8	0.08			586.8	1.757
			587	0.079			587	1.751
			587.2	0.079			587.2	1.744
			587.4	0.079			587.4	1.738
			587.6	0.079			587.6	1.732
			587.8	0.079			587.8	1.726
			588	0.078			588	1.72
			588.2	0.078			588.2	1.714
			588.4	0.078			588.4	1.708
			588.6	0.077			588.6	1.702
			588.8	0.077			588.8	1.695
			589	0.077			589	1.688
			589.2	0.077			589.2	1.681
			589.4	0.076			589.4	1.674
			589.6	0.076			589.6	1.668
			589.8	0.076			589.8	1.661
			590	0.076			590	1.654
			590.2	0.077			590.2	1.646
			590.4	0.076			590.4	1.638
			590.6	0.076			590.6	1.632
			590.8	0.076			590.8	1.626
			591	0.075			591	1.62
			591.2	0.075			591.2	1.615
			591.4	0.075			591.4	1.608
			591.6	0.075			591.6	1.602
			591.8	0.075			591.8	1.597
			592	0.075			592	1.592
			592.2	0.074			592.2	1.586
			592.4	0.074			592.4	1.583
			592.6	0.074			592.6	1.579
			592.8	0.073			592.8	1.576
			593	0.073			593	1.572
			593.2	0.073			593.2	1.568
			593.4	0.073			593.4	1.564
			593.6	0.072			593.6	1.56
			593.8	0.072			593.8	1.555
			594	0.072			594	1.55
			594.2	0.072			594.2	1.543
			594.4	0.072			594.4	1.537
			594.6	0.072			594.6	1.532
			594.8	0.072			594.8	1.527
			595	0.072			595	1.521
			595.2	0.072			595.2	1.514
			595.4	0.073			595.4	1.507
			595.6	0.073			595.6	1.499
			595.8	0.073			595.8	1.492
			596	0.072			596	1.485
			596.2	0.071			596.2	1.479
			596.4	0.071			596.4	1.474
			596.6	0.07			596.6	1.47
			596.8	0.069			596.8	1.466
			597	0.069			597	1.461
			597.2	0.069			597.2	1.456
			597.4	0.069			597.4	1.451
			597.6	0.069			597.6	1.445
			597.8	0.068			597.8	1.44
			598	0.068			598	1.435
			598.2	0.068			598.2	1.431
			598.4	0.068			598.4	1.426
			598.6	0.067			598.6	1.421
			598.8	0.067			598.8	1.415
			599	0.067			599	1.41
			599.2	0.066			599.2	1.406
			599.4	0.066			599.4	1.401
			599.6	0.066			599.6	1.395
			599.8	0.066			599.8	1.388
			600	0.066			600	1.381
			600.2	0.066			600.2	1.375
			600.4	0.065			600.4	1.371
			600.6	0.065			600.6	1.368
			600.8	0.065			600.8	1.366
			601	0.065			601	1.362
			601.2	0.065			601.2	1.357
			601.4	0.065			601.4	1.351
			601.6	0.065			601.6	1.346
			601.8	0.065			601.8	1.341
			602	0.065			602	1.334
			602.2	0.064			602.2	1.328
			602.4	0.065			602.4	1.323
			602.6	0.065			602.6	1.317
			602.8	0.065			602.8	1.311
			603	0.065			603	1.305
			603.2	0.064			603.2	1.299
			603.4	0.064			603.4	1.293
			603.6	0.063			603.6	1.289
			603.8	0.063			603.8	1.285
			604	0.064			604	1.279
			604.2	0.064			604.2	1.272
			604.4	0.064			604.4	1.267
			604.6	0.064			604.6	1.261
			604.8	0.064			604.8	1.257
			605	0.064			605	1.253
			605.2	0.064			605.2	1.248
			605.4	0.063			605.4	1.242
			605.6	0.063			605.6	1.238
			605.8	0.063			605.8	1.234
			606	0.063			606	1.229
			606.2	0.063			606.2	1.225
			606.4	0.063			606.4	1.22
			606.6	0.063			606.6	1.215
			606.8	0.063			606.8	1.21
			607	0.063			607	1.205
			607.2	0.062			607.2	1.199
			607.4	0.062			607.4	1.194
			607.6	0.062			607.6	1.189
			607.8	0.062			607.8	1.185
			608	0.063			608	1.182
			608.2	0.063			608.2	1.178
			608.4	0.063			608.4	1.174
			608.6	0.063			608.6	1.168
			608.8	0.062			608.8	1.161
			609	0.062			609	1.154
			609.2	0.062			609.2	1.147
			609.4	0.061			609.4	1.141
			609.6	0.061			609.6	1.138
			609.8	0.061			609.8	1.135
			610	0.061			610	1.132
			610.2	0.061			610.2	1.129
			610.4	0.061			610.4	1.124
			610.6	0.06			610.6	1.12
			610.8	0.06			610.8	1.115
			611	0.059			611	1.111
			611.2	0.058			611.2	1.107
			611.4	0.058			611.4	1.102
			611.6	0.058			611.6	1.097
			611.8	0.058			611.8	1.09
			612	0.058			612	1.084
			612.2	0.058			612.2	1.079
			612.4	0.058			612.4	1.076
			612.6	0.058			612.6	1.073
			612.8	0.058			612.8	1.07
			613	0.058			613	1.067
			613.2	0.058			613.2	1.062
			613.4	0.057			613.4	1.058
			613.6	0.057			613.6	1.054
			613.8	0.057			613.8	1.05
			614	0.057			614	1.046
			614.2	0.057			614.2	1.042
			614.4	0.057			614.4	1.038
			614.6	0.057			614.6	1.034
			614.8	0.056			614.8	1.03
			615	0.057			615	1.025
			615.2	0.057			615.2	1.021
			615.4	0.057			615.4	1.017
			615.6	0.057			615.6	1.014
			615.8	0.057			615.8	1.01
			616	0.057			616	1.007
			616.2	0.057			616.2	1.003
			616.4	0.057			616.4	1
			616.6	0.057			616.6	0.997
			616.8	0.057			616.8	0.994
			617	0.057			617	0.991
			617.2	0.056			617.2	0.987
			617.4	0.056			617.4	0.983
			617.6	0.056			617.6	0.979
			617.8	0.056			617.8	0.975
			618	0.056			618	0.972
			618.2	0.055			618.2	0.969
			618.4	0.055			618.4	0.965
			618.6	0.055			618.6	0.961
			618.8	0.054			618.8	0.955
			619	0.054			619	0.949
			619.2	0.054			619.2	0.943
			619.4	0.053			619.4	0.938
			619.6	0.053			619.6	0.934
			619.8	0.053			619.8	0.93
			620	0.053			620	0.927
			620.2	0.052			620.2	0.923
			620.4	0.052			620.4	0.92
			620.6	0.052			620.6	0.915
			620.8	0.052			620.8	0.912
			621	0.052			621	0.908
			621.2	0.052			621.2	0.903
			621.4	0.052			621.4	0.898
			621.6	0.051			621.6	0.893
			621.8	0.051			621.8	0.89
			622	0.051			622	0.887
			622.2	0.051			622.2	0.885
			622.4	0.051			622.4	0.883
			622.6	0.051			622.6	0.879
			622.8	0.051			622.8	0.875
			623	0.051			623	0.872
			623.2	0.051			623.2	0.869
			623.4	0.051			623.4	0.866
			623.6	0.051			623.6	0.863
			623.8	0.051			623.8	0.859
			624	0.051			624	0.854
			624.2	0.051			624.2	0.85
			624.4	0.051			624.4	0.847
			624.6	0.051			624.6	0.844
			624.8	0.051			624.8	0.842
			625	0.051			625	0.838
			625.2	0.051			625.2	0.834
			625.4	0.05			625.4	0.83
			625.6	0.05			625.6	0.826
			625.8	0.05			625.8	0.822
			626	0.05			626	0.819
			626.2	0.05			626.2	0.815
			626.4	0.05			626.4	0.812
			626.6	0.05			626.6	0.809
			626.8	0.049			626.8	0.806
			627	0.049			627	0.803
			627.2	0.05			627.2	0.799
			627.4	0.05			627.4	0.795
			627.6	0.05			627.6	0.792
			627.8	0.05			627.8	0.789
			628	0.05			628	0.786
			628.2	0.05			628.2	0.784
			628.4	0.05			628.4	0.783
			628.6	0.05			628.6	0.78
			628.8	0.051			628.8	0.778
			629	0.051			629	0.775
			629.2	0.051			629.2	0.771
			629.4	0.05			629.4	0.768
			629.6	0.05			629.6	0.765
			629.8	0.05			629.8	0.761
			630	0.049			630	0.758
			630.2	0.049			630.2	0.755
			630.4	0.049			630.4	0.753
			630.6	0.049			630.6	0.75
			630.8	0.049			630.8	0.746
			631	0.05			631	0.743
			631.2	0.05			631.2	0.739
			631.4	0.05			631.4	0.736
			631.6	0.05			631.6	0.734
			631.8	0.05			631.8	0.731
			632	0.05			632	0.728
			632.2	0.05			632.2	0.724
			632.4	0.05			632.4	0.72
			632.6	0.05			632.6	0.716
			632.8	0.05			632.8	0.712
			633	0.049			633	0.709
			633.2	0.049			633.2	0.705
			633.4	0.049			633.4	0.701
			633.6	0.049			633.6	0.698
			633.8	0.049			633.8	0.694
			634	0.049			634	0.691
			634.2	0.048			634.2	0.687
			634.4	0.048			634.4	0.684
			634.6	0.047			634.6	0.681
			634.8	0.047			634.8	0.677
			635	0.047			635	0.673
			635.2	0.047			635.2	0.669
			635.4	0.047			635.4	0.665
			635.6	0.047			635.6	0.663
			635.8	0.047			635.8	0.66
			636	0.048			636	0.658
			636.2	0.048			636.2	0.655
			636.4	0.048			636.4	0.652
			636.6	0.048			636.6	0.65
			636.8	0.048			636.8	0.647
			637	0.048			637	0.645
			637.2	0.048			637.2	0.643
			637.4	0.048			637.4	0.64
			637.6	0.047			637.6	0.636
			637.8	0.047			637.8	0.633
			638	0.047			638	0.63
			638.2	0.047			638.2	0.626
			638.4	0.047			638.4	0.623
			638.6	0.047			638.6	0.62
			638.8	0.047			638.8	0.616
			639	0.047			639	0.614
			639.2	0.046			639.2	0.612
			639.4	0.046			639.4	0.609
			639.6	0.046			639.6	0.605
			639.8	0.046			639.8	0.602
			640	0.046			640	0.6
			640.2	0.046			640.2	0.598
			640.4	0.046			640.4	0.597
			640.6	0.046			640.6	0.595
			640.8	0.046			640.8	0.593
			641	0.045			641	0.59
			641.2	0.045			641.2	0.587
			641.4	0.045			641.4	0.584
			641.6	0.044			641.6	0.582
			641.8	0.044			641.8	0.58
			642	0.044			642	0.578
			642.2	0.044			642.2	0.576
			642.4	0.044			642.4	0.572
			642.6	0.044			642.6	0.569
			642.8	0.044			642.8	0.566
			643	0.044			643	0.563
			643.2	0.044			643.2	0.561
			643.4	0.044			643.4	0.56
			643.6	0.044			643.6	0.558
			643.8	0.044			643.8	0.556
			644	0.044			644	0.555
			644.2	0.044			644.2	0.553
			644.4	0.044			644.4	0.55
			644.6	0.044			644.6	0.546
			644.8	0.044			644.8	0.542
			645	0.044			645	0.539
			645.2	0.045			645.2	0.537
			645.4	0.045			645.4	0.537
			645.6	0.045			645.6	0.535
			645.8	0.045			645.8	0.533
			646	0.045			646	0.531
			646.2	0.045			646.2	0.527
			646.4	0.044			646.4	0.525
			646.6	0.044			646.6	0.523
			646.8	0.044			646.8	0.521
			647	0.044			647	0.519
			647.2	0.044			647.2	0.517
			647.4	0.044			647.4	0.514
			647.6	0.044			647.6	0.511
			647.8	0.043			647.8	0.508
			648	0.044			648	0.506
			648.2	0.043			648.2	0.505
			648.4	0.043			648.4	0.503
			648.6	0.043			648.6	0.502
			648.8	0.042			648.8	0.501
			649	0.042			649	0.499
			649.2	0.043			649.2	0.498
			649.4	0.043			649.4	0.495
			649.6	0.043			649.6	0.492
			649.8	0.043			649.8	0.489
			650	0.042			650	0.486
			650.2	0.042			650.2	0.485
			650.4	0.042			650.4	0.483
			650.6	0.042			650.6	0.481
			650.8	0.042			650.8	0.479
			651	0.042			651	0.476
			651.2	0.042			651.2	0.474
			651.4	0.042			651.4	0.472
			651.6	0.042			651.6	0.471
			651.8	0.043			651.8	0.469
			652	0.042			652	0.467
			652.2	0.042			652.2	0.465
			652.4	0.042			652.4	0.463
			652.6	0.042			652.6	0.462
			652.8	0.042			652.8	0.46
			653	0.042			653	0.458
			653.2	0.042			653.2	0.456
			653.4	0.043			653.4	0.454
			653.6	0.043			653.6	0.452
			653.8	0.043			653.8	0.451
			654	0.042			654	0.449
			654.2	0.042			654.2	0.446
			654.4	0.041			654.4	0.442
			654.6	0.041			654.6	0.438
			654.8	0.041			654.8	0.435
			655	0.041			655	0.432
			655.2	0.041			655.2	0.43
			655.4	0.041			655.4	0.428
			655.6	0.041			655.6	0.426
			655.8	0.041			655.8	0.423
			656	0.041			656	0.421
			656.2	0.041			656.2	0.418
			656.4	0.041			656.4	0.417
			656.6	0.041			656.6	0.414
			656.8	0.041			656.8	0.412
			657	0.041			657	0.409
			657.2	0.041			657.2	0.408
			657.4	0.041			657.4	0.407
			657.6	0.041			657.6	0.406
			657.8	0.041			657.8	0.405
			658	0.041			658	0.403
			658.2	0.04			658.2	0.401
			658.4	0.04			658.4	0.399
			658.6	0.04			658.6	0.397
			658.8	0.04			658.8	0.396
			659	0.04			659	0.394
			659.2	0.04			659.2	0.393
			659.4	0.04			659.4	0.391
			659.6	0.039			659.6	0.388
			659.8	0.039			659.8	0.385
			660	0.039			660	0.383
			660.2	0.039			660.2	0.38
			660.4	0.039			660.4	0.378
			660.6	0.039			660.6	0.375
			660.8	0.039			660.8	0.372
			661	0.039			661	0.37
			661.2	0.039			661.2	0.368
			661.4	0.039			661.4	0.366
			661.6	0.038			661.6	0.364
			661.8	0.038			661.8	0.362
			662	0.038			662	0.361
			662.2	0.038			662.2	0.36
			662.4	0.038			662.4	0.358
			662.6	0.038			662.6	0.356
			662.8	0.038			662.8	0.355
			663	0.038			663	0.354
			663.2	0.038			663.2	0.354
			663.4	0.038			663.4	0.353
			663.6	0.038			663.6	0.353
			663.8	0.038			663.8	0.352
			664	0.038			664	0.35
			664.2	0.037			664.2	0.348
			664.4	0.037			664.4	0.346
			664.6	0.037			664.6	0.344
			664.8	0.037			664.8	0.342
			665	0.037			665	0.34
			665.2	0.037			665.2	0.339
			665.4	0.037			665.4	0.337
			665.6	0.037			665.6	0.335
			665.8	0.037			665.8	0.334
			666	0.037			666	0.332
			666.2	0.037			666.2	0.33
			666.4	0.037			666.4	0.328
			666.6	0.037			666.6	0.326
			666.8	0.037			666.8	0.323
			667	0.037			667	0.322
			667.2	0.038			667.2	0.321
			667.4	0.038			667.4	0.319
			667.6	0.038			667.6	0.318
			667.8	0.038			667.8	0.316
			668	0.038			668	0.315
			668.2	0.038			668.2	0.314
			668.4	0.038			668.4	0.314
			668.6	0.038			668.6	0.313
			668.8	0.038			668.8	0.311
			669	0.038			669	0.31
			669.2	0.038			669.2	0.309
			669.4	0.038			669.4	0.307
			669.6	0.038			669.6	0.306
			669.8	0.038			669.8	0.305
			670	0.038			670	0.304
			670.2	0.038			670.2	0.302
			670.4	0.038			670.4	0.301
			670.6	0.038			670.6	0.299
			670.8	0.038			670.8	0.298
			671	0.038			671	0.297
			671.2	0.038			671.2	0.295
			671.4	0.039			671.4	0.293
			671.6	0.039			671.6	0.292
			671.8	0.039			671.8	0.291
			672	0.039			672	0.289
			672.2	0.039			672.2	0.287
			672.4	0.038			672.4	0.285
			672.6	0.038			672.6	0.284
			672.8	0.038			672.8	0.282
			673	0.038			673	0.28
			673.2	0.037			673.2	0.279
			673.4	0.038			673.4	0.278
			673.6	0.038			673.6	0.277
			673.8	0.037			673.8	0.276
			674	0.037			674	0.275
			674.2	0.037			674.2	0.273
			674.4	0.037			674.4	0.272
			674.6	0.037			674.6	0.271
			674.8	0.038			674.8	0.27
			675	0.037			675	0.269
			675.2	0.037			675.2	0.268
			675.4	0.037			675.4	0.267
			675.6	0.037			675.6	0.266
			675.8	0.037			675.8	0.264
			676	0.037			676	0.263
			676.2	0.037			676.2	0.262
			676.4	0.037			676.4	0.26
			676.6	0.037			676.6	0.259
			676.8	0.036			676.8	0.257
			677	0.036			677	0.256
			677.2	0.036			677.2	0.255
			677.4	0.036			677.4	0.254
			677.6	0.036			677.6	0.253
			677.8	0.037			677.8	0.252
			678	0.037			678	0.251
			678.2	0.037			678.2	0.25
			678.4	0.037			678.4	0.249
			678.6	0.037			678.6	0.248
			678.8	0.037			678.8	0.247
			679	0.037			679	0.245
			679.2	0.037			679.2	0.244
			679.4	0.037			679.4	0.243
			679.6	0.037			679.6	0.243
			679.8	0.037			679.8	0.242
			680	0.037			680	0.24
			680.2	0.037			680.2	0.238
			680.4	0.037			680.4	0.237
			680.6	0.037			680.6	0.235
			680.8	0.036			680.8	0.234
			681	0.036			681	0.232
			681.2	0.037			681.2	0.23
			681.4	0.037			681.4	0.228
			681.6	0.037			681.6	0.227
			681.8	0.037			681.8	0.225
			682	0.036			682	0.224
			682.2	0.036			682.2	0.224
			682.4	0.036			682.4	0.224
			682.6	0.036			682.6	0.223
			682.8	0.036			682.8	0.221
			683	0.036			683	0.219
			683.2	0.036			683.2	0.217
			683.4	0.036			683.4	0.216
			683.6	0.036			683.6	0.215
			683.8	0.036			683.8	0.214
			684	0.036			684	0.213
			684.2	0.036			684.2	0.212
			684.4	0.036			684.4	0.211
			684.6	0.036			684.6	0.21
			684.8	0.036			684.8	0.209
			685	0.035			685	0.208
			685.2	0.035			685.2	0.207
			685.4	0.035			685.4	0.206
			685.6	0.036			685.6	0.205
			685.8	0.036			685.8	0.204
			686	0.036			686	0.203
			686.2	0.036			686.2	0.201
			686.4	0.036			686.4	0.2
			686.6	0.035			686.6	0.199
			686.8	0.036			686.8	0.199
			687	0.036			687	0.199
			687.2	0.036			687.2	0.198
			687.4	0.035			687.4	0.197
			687.6	0.035			687.6	0.196
			687.8	0.035			687.8	0.195
			688	0.035			688	0.195
			688.2	0.035			688.2	0.194
			688.4	0.035			688.4	0.194
			688.6	0.035			688.6	0.193
			688.8	0.034			688.8	0.192
			689	0.034			689	0.191
			689.2	0.034			689.2	0.191
			689.4	0.034			689.4	0.19
			689.6	0.034			689.6	0.188
			689.8	0.034			689.8	0.187
			690	0.034			690	0.186
			690.2	0.034			690.2	0.185
			690.4	0.034			690.4	0.184
			690.6	0.034			690.6	0.183
			690.8	0.034			690.8	0.183
			691	0.034			691	0.182
			691.2	0.034			691.2	0.182
			691.4	0.035			691.4	0.181
			691.6	0.035			691.6	0.18
			691.8	0.035			691.8	0.18
			692	0.035			692	0.179
			692.2	0.035			692.2	0.177
			692.4	0.035			692.4	0.176
			692.6	0.035			692.6	0.175
			692.8	0.034			692.8	0.175
			693	0.035			693	0.175
			693.2	0.035			693.2	0.175
			693.4	0.035			693.4	0.174
			693.6	0.035			693.6	0.173
			693.8	0.035			693.8	0.172
			694	0.035			694	0.171
			694.2	0.034			694.2	0.17
			694.4	0.035			694.4	0.17
			694.6	0.035			694.6	0.169
			694.8	0.035			694.8	0.168
			695	0.035			695	0.167
			695.2	0.036			695.2	0.166
			695.4	0.035			695.4	0.164
			695.6	0.035			695.6	0.163
			695.8	0.035			695.8	0.162
			696	0.035			696	0.162
			696.2	0.035			696.2	0.161
			696.4	0.035			696.4	0.161
			696.6	0.035			696.6	0.161
			696.8	0.035			696.8	0.16
			697	0.035			697	0.16
			697.2	0.035			697.2	0.159
			697.4	0.035			697.4	0.158
			697.6	0.035			697.6	0.158
			697.8	0.035			697.8	0.158
			698	0.035			698	0.157
			698.2	0.035			698.2	0.156
			698.4	0.035			698.4	0.155
			698.6	0.035			698.6	0.155
			698.8	0.035			698.8	0.154
			699	0.036			699	0.154
			699.2	0.036			699.2	0.154
			699.4	0.036			699.4	0.153
			699.6	0.036			699.6	0.153
			699.8	0.036			699.8	0.153
			700	0.036			700	0.154
