# Supplementary material for: Synthesis of pH-Sensitive and Self-Fluorescent Polymeric Micelles Derived From Rosin and Vegetable Oils via ATRP
Source: Front Bioeng Biotechnol. 2021 Nov 2;9:753808. doi: 10.3389/fbioe.2021.753808 (PMC8596564; doi:10.3389/fbioe.2021.753808)
Supplement: Supplementary file 2 [file DataSheet1.ZIP › ╘¡╩╝╩2╛▌/Data for Figure6ú¿aú⌐.xlsx]

## Sheet: Sheet1
	mg/L	mN/m			20.0901	61.8			-1	71.609
	78	61.8			20.1802	61.8			-0.95896	71.5927
	39	61.8			20.2703	61.8			-0.91792	71.5765
	31.2	61.8			20.3604	61.8			-0.87688	71.5603
	15.6	65.5			20.4505	61.8			-0.83584	71.5441
	7.8	67.4			20.5405	61.8			-0.79479	71.5278
	3.9	69.3			20.6306	61.8			-0.75375	71.5116
	1.56	70.4			20.7207	61.8			-0.71271	71.4954
	0.39	71.9			20.8108	61.8			-0.67167	71.4791
	--	--			20.9009	61.8			-0.63063	71.4629
	--	--			20.991	61.8			-0.58959	71.4467
	--	--			21.0811	61.8			-0.54855	71.4304
					21.1712	61.8			-0.50751	71.4142
					21.2613	61.8			-0.46647	71.398
					21.3514	61.8			-0.42543	71.3817
					21.4414	61.8			-0.38438	71.3655
					21.5315	61.8			-0.34334	71.3493
					21.6216	61.8			-0.3023	71.3331
					21.7117	61.8			-0.26126	71.3168
					21.8018	61.8			-0.22022	71.3006
					21.8919	61.8			-0.17918	71.2844
					21.982	61.8			-0.13814	71.2681
					22.0721	61.8			-0.0971	71.2519
					22.1622	61.8			-0.05606	71.2357
					22.2523	61.8			-0.01502	71.2194
					22.3423	61.8			0.02603	71.2032
					22.4324	61.8			0.06707	71.187
					22.5225	61.8			0.10811	71.1707
					22.6126	61.8			0.14915	71.1545
					22.7027	61.8			0.19019	71.1383
					22.7928	61.8			0.23123	71.1221
					22.8829	61.8			0.27227	71.1058
					22.973	61.8			0.31331	71.0896
					23.0631	61.8			0.35435	71.0734
					23.1532	61.8			0.3954	71.0571
					23.2432	61.8			0.43644	71.0409
					23.3333	61.8			0.47748	71.0247
					23.4234	61.8			0.51852	71.0084
					23.5135	61.8			0.55956	70.9922
					23.6036	61.8			0.6006	70.976
					23.6937	61.8			0.64164	70.9598
					23.7838	61.8			0.68268	70.9435
					23.8739	61.8			0.72372	70.9273
					23.964	61.8			0.76476	70.9111
					24.0541	61.8			0.80581	70.8948
					24.1441	61.8			0.84685	70.8786
					24.2342	61.8			0.88789	70.8624
					24.3243	61.8			0.92893	70.8461
					24.4144	61.8			0.96997	70.8299
					24.5045	61.8			1.01101	70.8137
					24.5946	61.8			1.05205	70.7974
					24.6847	61.8			1.09309	70.7812
					24.7748	61.8			1.13413	70.765
					24.8649	61.8			1.17518	70.7488
					24.955	61.8			1.21622	70.7325
					25.045	61.8			1.25726	70.7163
					25.1351	61.8			1.2983	70.7001
					25.2252	61.8			1.33934	70.6838
					25.3153	61.8			1.38038	70.6676
					25.4054	61.8			1.42142	70.6514
					25.4955	61.8			1.46246	70.6351
					25.5856	61.8			1.5035	70.6189
					25.6757	61.8			1.54454	70.6027
					25.7658	61.8			1.58559	70.5864
					25.8559	61.8			1.62663	70.5702
					25.9459	61.8			1.66767	70.554
					26.036	61.8			1.70871	70.5378
					26.1261	61.8			1.74975	70.5215
					26.2162	61.8			1.79079	70.5053
					26.3063	61.8			1.83183	70.4891
					26.3964	61.8			1.87287	70.4728
					26.4865	61.8			1.91391	70.4566
					26.5766	61.8			1.95495	70.4404
					26.6667	61.8			1.996	70.4241
					26.7568	61.8			2.03704	70.4079
					26.8468	61.8			2.07808	70.3917
					26.9369	61.8			2.11912	70.3755
					27.027	61.8			2.16016	70.3592
					27.1171	61.8			2.2012	70.343
					27.2072	61.8			2.24224	70.3268
					27.2973	61.8			2.28328	70.3105
					27.3874	61.8			2.32432	70.2943
					27.4775	61.8			2.36537	70.2781
					27.5676	61.8			2.40641	70.2618
					27.6577	61.8			2.44745	70.2456
					27.7477	61.8			2.48849	70.2294
					27.8378	61.8			2.52953	70.2131
					27.9279	61.8			2.57057	70.1969
					28.018	61.8			2.61161	70.1807
					28.1081	61.8			2.65265	70.1645
					28.1982	61.8			2.69369	70.1482
					28.2883	61.8			2.73473	70.132
					28.3784	61.8			2.77578	70.1158
					28.4685	61.8			2.81682	70.0995
					28.5586	61.8			2.85786	70.0833
					28.6486	61.8			2.8989	70.0671
					28.7387	61.8			2.93994	70.0508
					28.8288	61.8			2.98098	70.0346
					28.9189	61.8			3.02202	70.0184
					29.009	61.8			3.06306	70.0022
					29.0991	61.8			3.1041	69.9859
					29.1892	61.8			3.14515	69.9697
					29.2793	61.8			3.18619	69.9535
					29.3694	61.8			3.22723	69.9372
					29.4595	61.8			3.26827	69.921
					29.5495	61.8			3.30931	69.9048
					29.6396	61.8			3.35035	69.8885
					29.7297	61.8			3.39139	69.8723
					29.8198	61.8			3.43243	69.8561
					29.9099	61.8			3.47347	69.8398
					30	61.8			3.51451	69.8236
					30.0901	61.8			3.55556	69.8074
					30.1802	61.8			3.5966	69.7912
					30.2703	61.8			3.63764	69.7749
					30.3604	61.8			3.67868	69.7587
					30.4505	61.8			3.71972	69.7425
					30.5405	61.8			3.76076	69.7262
					30.6306	61.8			3.8018	69.71
					30.7207	61.8			3.84284	69.6938
					30.8108	61.8			3.88388	69.6775
					30.9009	61.8			3.92492	69.6613
					30.991	61.8			3.96597	69.6451
					31.0811	61.8			4.00701	69.6288
					31.1712	61.8			4.04805	69.6126
					31.2613	61.8			4.08909	69.5964
					31.3514	61.8			4.13013	69.5802
					31.4414	61.8			4.17117	69.5639
					31.5315	61.8			4.21221	69.5477
					31.6216	61.8			4.25325	69.5315
					31.7117	61.8			4.29429	69.5152
					31.8018	61.8			4.33534	69.499
					31.8919	61.8			4.37638	69.4828
					31.982	61.8			4.41742	69.4665
					32.0721	61.8			4.45846	69.4503
					32.1622	61.8			4.4995	69.4341
					32.2522	61.8			4.54054	69.4179
					32.3423	61.8			4.58158	69.4016
					32.4324	61.8			4.62262	69.3854
					32.5225	61.8			4.66366	69.3692
					32.6126	61.8			4.7047	69.3529
					32.7027	61.8			4.74575	69.3367
					32.7928	61.8			4.78679	69.3205
					32.8829	61.8			4.82783	69.3042
					32.973	61.8			4.86887	69.288
					33.0631	61.8			4.90991	69.2718
					33.1531	61.8			4.95095	69.2555
					33.2432	61.8			4.99199	69.2393
					33.3333	61.8			5.03303	69.2231
					33.4234	61.8			5.07407	69.2069
					33.5135	61.8			5.11512	69.1906
					33.6036	61.8			5.15616	69.1744
					33.6937	61.8			5.1972	69.1582
					33.7838	61.8			5.23824	69.1419
					33.8739	61.8			5.27928	69.1257
					33.964	61.8			5.32032	69.1095
					34.054	61.8			5.36136	69.0932
					34.1441	61.8			5.4024	69.077
					34.2342	61.8			5.44344	69.0608
					34.3243	61.8			5.48448	69.0446
					34.4144	61.8			5.52553	69.0283
					34.5045	61.8			5.56657	69.0121
					34.5946	61.8			5.60761	68.9959
					34.6847	61.8			5.64865	68.9796
					34.7748	61.8			5.68969	68.9634
					34.8649	61.8			5.73073	68.9472
					34.9549	61.8			5.77177	68.9309
					35.0451	61.8			5.81281	68.9147
					35.1351	61.8			5.85385	68.8985
					35.2252	61.8			5.89489	68.8822
					35.3153	61.8			5.93594	68.866
					35.4054	61.8			5.97698	68.8498
					35.4955	61.8			6.01802	68.8336
					35.5856	61.8			6.05906	68.8173
					35.6757	61.8			6.1001	68.8011
					35.7658	61.8			6.14114	68.7849
					35.8559	61.8			6.18218	68.7686
					35.946	61.8			6.22322	68.7524
					36.036	61.8			6.26426	68.7362
					36.1261	61.8			6.30531	68.7199
					36.2162	61.8			6.34635	68.7037
					36.3063	61.8			6.38739	68.6875
					36.3964	61.8			6.42843	68.6713
					36.4865	61.8			6.46947	68.655
					36.5766	61.8			6.51051	68.6388
					36.6667	61.8			6.55155	68.6226
					36.7568	61.8			6.59259	68.6063
					36.8469	61.8			6.63363	68.5901
					36.9369	61.8			6.67467	68.5739
					37.027	61.8			6.71572	68.5576
					37.1171	61.8			6.75676	68.5414
					37.2072	61.8			6.7978	68.5252
					37.2973	61.8			6.83884	68.5089
					37.3874	61.8			6.87988	68.4927
					37.4775	61.8			6.92092	68.4765
					37.5676	61.8			6.96196	68.4603
					37.6577	61.8			7.003	68.444
					37.7478	61.8			7.04404	68.4278
					37.8378	61.8			7.08509	68.4116
					37.9279	61.8			7.12613	68.3953
					38.018	61.8			7.16717	68.3791
					38.1081	61.8			7.20821	68.3629
					38.1982	61.8			7.24925	68.3466
					38.2883	61.8			7.29029	68.3304
					38.3784	61.8			7.33133	68.3142
					38.4685	61.8			7.37237	68.298
					38.5586	61.8			7.41341	68.2817
					38.6487	61.8			7.45445	68.2655
					38.7387	61.8			7.4955	68.2493
					38.8288	61.8			7.53654	68.233
					38.9189	61.8			7.57758	68.2168
					39.009	61.8			7.61862	68.2006
					39.0991	61.8			7.65966	68.1843
					39.1892	61.8			7.7007	68.1681
					39.2793	61.8			7.74174	68.1519
					39.3694	61.8			7.78278	68.1356
					39.4595	61.8			7.82382	68.1194
					39.5496	61.8			7.86486	68.1032
					39.6396	61.8			7.90591	68.087
					39.7297	61.8			7.94695	68.0707
					39.8198	61.8			7.98799	68.0545
					39.9099	61.8			8.02903	68.0383
					40	61.8			8.07007	68.022
					40.0901	61.8			8.11111	68.0058
					40.1802	61.8			8.15215	67.9896
					40.2703	61.8			8.19319	67.9733
					40.3604	61.8			8.23423	67.9571
					40.4504	61.8			8.27528	67.9409
					40.5405	61.8			8.31632	67.9246
					40.6306	61.8			8.35736	67.9084
					40.7207	61.8			8.3984	67.8922
					40.8108	61.8			8.43944	67.876
					40.9009	61.8			8.48048	67.8597
					40.991	61.8			8.52152	67.8435
					41.0811	61.8			8.56256	67.8273
					41.1712	61.8			8.6036	67.811
					41.2613	61.8			8.64464	67.7948
					41.3513	61.8			8.68569	67.7786
					41.4414	61.8			8.72673	67.7623
					41.5315	61.8			8.76777	67.7461
					41.6216	61.8			8.80881	67.7299
					41.7117	61.8			8.84985	67.7136
					41.8018	61.8			8.89089	67.6974
					41.8919	61.8			8.93193	67.6812
					41.982	61.8			8.97297	67.665
					42.0721	61.8			9.01401	67.6487
					42.1622	61.8			9.05506	67.6325
					42.2522	61.8			9.0961	67.6163
					42.3423	61.8			9.13714	67.6
					42.4324	61.8			9.17818	67.5838
					42.5225	61.8			9.21922	67.5676
					42.6126	61.8			9.26026	67.5513
					42.7027	61.8			9.3013	67.5351
					42.7928	61.8			9.34234	67.5189
					42.8829	61.8			9.38338	67.5027
					42.973	61.8			9.42442	67.4864
					43.0631	61.8			9.46547	67.4702
					43.1531	61.8			9.50651	67.454
					43.2432	61.8			9.54755	67.4377
					43.3333	61.8			9.58859	67.4215
					43.4234	61.8			9.62963	67.4053
					43.5135	61.8			9.67067	67.389
					43.6036	61.8			9.71171	67.3728
					43.6937	61.8			9.75275	67.3566
					43.7838	61.8			9.79379	67.3403
					43.8739	61.8			9.83483	67.3241
					43.964	61.8			9.87588	67.3079
					44.054	61.8			9.91692	67.2917
					44.1441	61.8			9.95796	67.2754
					44.2342	61.8			9.999	67.2592
					44.3243	61.8			10.04	67.243
					44.4144	61.8			10.0811	67.2267
					44.5045	61.8			10.1221	67.2105
					44.5946	61.8			10.1632	67.1943
					44.6847	61.8			10.2042	67.178
					44.7748	61.8			10.2453	67.1618
					44.8649	61.8			10.2863	67.1456
					44.9549	61.8			10.3273	67.1293
					45.0451	61.8			10.3684	67.1131
					45.1351	61.8			10.4094	67.0969
					45.2252	61.8			10.4505	67.0807
					45.3153	61.8			10.4915	67.0644
					45.4054	61.8			10.5325	67.0482
					45.4955	61.8			10.5736	67.032
					45.5856	61.8			10.6146	67.0157
					45.6757	61.8			10.6557	66.9995
					45.7658	61.8			10.6967	66.9833
					45.8559	61.8			10.7377	66.967
					45.946	61.8			10.7788	66.9508
					46.036	61.8			10.8198	66.9346
					46.1261	61.8			10.8609	66.9184
					46.2162	61.8			10.9019	66.9021
					46.3063	61.8			10.9429	66.8859
					46.3964	61.8			10.984	66.8697
					46.4865	61.8			11.025	66.8534
					46.5766	61.8			11.0661	66.8372
					46.6667	61.8			11.1071	66.821
					46.7568	61.8			11.1481	66.8047
					46.8469	61.8			11.1892	66.7885
					46.9369	61.8			11.2302	66.7723
					47.027	61.8			11.2713	66.756
					47.1171	61.8			11.3123	66.7398
					47.2072	61.8			11.3534	66.7236
					47.2973	61.8			11.3944	66.7074
					47.3874	61.8			11.4354	66.6911
					47.4775	61.8			11.4765	66.6749
					47.5676	61.8			11.5175	66.6587
					47.6577	61.8			11.5586	66.6424
					47.7478	61.8			11.5996	66.6262
					47.8378	61.8			11.6406	66.61
					47.9279	61.8			11.6817	66.5937
					48.018	61.8			11.7227	66.5775
					48.1081	61.8			11.7638	66.5613
					48.1982	61.8			11.8048	66.545
					48.2883	61.8			11.8459	66.5288
					48.3784	61.8			11.8869	66.5126
					48.4685	61.8			11.9279	66.4964
					48.5586	61.8			11.969	66.4801
					48.6487	61.8			12.01	66.4639
					48.7387	61.8			12.0511	66.4477
					48.8288	61.8			12.0921	66.4314
					48.9189	61.8			12.1331	66.4152
					49.009	61.8			12.1742	66.399
					49.0991	61.8			12.2152	66.3827
					49.1892	61.8			12.2563	66.3665
					49.2793	61.8			12.2973	66.3503
					49.3694	61.8			12.3383	66.3341
					49.4595	61.8			12.3794	66.3178
					49.5496	61.8			12.4204	66.3016
					49.6396	61.8			12.4615	66.2854
					49.7297	61.8			12.5025	66.2691
					49.8198	61.8			12.5435	66.2529
					49.9099	61.8			12.5846	66.2367
					50	61.8			12.6256	66.2204
					50.0901	61.8			12.6667	66.2042
					50.1802	61.8			12.7077	66.188
					50.2703	61.8			12.7487	66.1717
					50.3604	61.8			12.7898	66.1555
					50.4504	61.8			12.8308	66.1393
					50.5405	61.8			12.8719	66.1231
					50.6306	61.8			12.9129	66.1068
					50.7207	61.8			12.954	66.0906
					50.8108	61.8			12.995	66.0744
					50.9009	61.8			13.036	66.0581
					50.991	61.8			13.0771	66.0419
					51.0811	61.8			13.1181	66.0257
					51.1712	61.8			13.1592	66.0094
					51.2613	61.8			13.2002	65.9932
					51.3513	61.8			13.2412	65.977
					51.4414	61.8			13.2823	65.9607
					51.5315	61.8			13.3233	65.9445
					51.6216	61.8			13.3644	65.9283
					51.7117	61.8			13.4054	65.912
					51.8018	61.8			13.4465	65.8958
					51.8919	61.8			13.4875	65.8796
					51.982	61.8			13.5285	65.8634
					52.0721	61.8			13.5696	65.8471
					52.1622	61.8			13.6106	65.8309
					52.2522	61.8			13.6517	65.8147
					52.3423	61.8			13.6927	65.7984
					52.4324	61.8			13.7337	65.7822
					52.5225	61.8			13.7748	65.766
					52.6126	61.8			13.8158	65.7498
					52.7027	61.8			13.8569	65.7335
					52.7928	61.8			13.8979	65.7173
					52.8829	61.8			13.9389	65.7011
					52.973	61.8			13.98	65.6848
					53.0631	61.8			14.021	65.6686
					53.1531	61.8			14.0621	65.6524
					53.2432	61.8			14.1031	65.6361
					53.3333	61.8			14.1441	65.6199
					53.4234	61.8			14.1852	65.6037
					53.5135	61.8			14.2262	65.5874
					53.6036	61.8			14.2673	65.5712
					53.6937	61.8			14.3083	65.555
					53.7838	61.8			14.3493	65.5387
					53.8739	61.8			14.3904	65.5225
					53.964	61.8			14.4314	65.5063
					54.054	61.8			14.4725	65.4901
					54.1441	61.8			14.5135	65.4738
					54.2342	61.8			14.5546	65.4576
					54.3243	61.8			14.5956	65.4414
					54.4144	61.8			14.6366	65.4251
					54.5045	61.8			14.6777	65.4089
					54.5946	61.8			14.7187	65.3927
					54.6847	61.8			14.7598	65.3764
					54.7748	61.8			14.8008	65.3602
					54.8649	61.8			14.8418	65.344
					54.9549	61.8			14.8829	65.3277
					55.0451	61.8			14.9239	65.3115
					55.1351	61.8			14.965	65.2953
					55.2252	61.8			15.006	65.2791
					55.3153	61.8			15.0471	65.2628
					55.4054	61.8			15.0881	65.2466
					55.4955	61.8			15.1291	65.2304
					55.5856	61.8			15.1702	65.2141
					55.6757	61.8			15.2112	65.1979
					55.7658	61.8			15.2523	65.1817
					55.8559	61.8			15.2933	65.1655
					55.946	61.8			15.3343	65.1492
					56.036	61.8			15.3754	65.133
					56.1261	61.8			15.4164	65.1168
					56.2162	61.8			15.4575	65.1005
					56.3063	61.8			15.4985	65.0843
					56.3964	61.8			15.5395	65.0681
					56.4865	61.8			15.5806	65.0518
					56.5766	61.8			15.6216	65.0356
					56.6667	61.8			15.6627	65.0194
					56.7568	61.8			15.7037	65.0031
					56.8469	61.8			15.7447	64.9869
					56.9369	61.8			15.7858	64.9707
					57.027	61.8			15.8268	64.9544
					57.1171	61.8			15.8679	64.9382
					57.2072	61.8			15.9089	64.922
					57.2973	61.8			15.9499	64.9058
					57.3874	61.8			15.991	64.8895
					57.4775	61.8			16.032	64.8733
					57.5676	61.8			16.0731	64.8571
					57.6577	61.8			16.1141	64.8408
					57.7478	61.8			16.1552	64.8246
					57.8378	61.8			16.1962	64.8084
					57.9279	61.8			16.2372	64.7921
					58.018	61.8			16.2783	64.7759
					58.1081	61.8			16.3193	64.7597
					58.1982	61.8			16.3604	64.7434
					58.2883	61.8			16.4014	64.7272
					58.3784	61.8			16.4424	64.711
					58.4685	61.8			16.4835	64.6948
					58.5586	61.8			16.5245	64.6785
					58.6487	61.8			16.5656	64.6623
					58.7387	61.8			16.6066	64.6461
					58.8288	61.8			16.6476	64.6298
					58.9189	61.8			16.6887	64.6136
					59.009	61.8			16.7297	64.5974
					59.0991	61.8			16.7708	64.5811
					59.1892	61.8			16.8118	64.5649
					59.2793	61.8			16.8529	64.5487
					59.3694	61.8			16.8939	64.5325
					59.4595	61.8			16.9349	64.5162
					59.5496	61.8			16.976	64.5
					59.6396	61.8			17.017	64.4838
					59.7297	61.8			17.0581	64.4675
					59.8198	61.8			17.0991	64.4513
					59.9099	61.8			17.1401	64.4351
					60	61.8			17.1812	64.4188
					60.0901	61.8			17.2222	64.4026
					60.1802	61.8			17.2633	64.3864
					60.2703	61.8			17.3043	64.3701
					60.3604	61.8			17.3453	64.3539
					60.4504	61.8			17.3864	64.3377
					60.5405	61.8			17.4274	64.3215
					60.6306	61.8			17.4685	64.3052
					60.7207	61.8			17.5095	64.289
					60.8108	61.8			17.5506	64.2728
					60.9009	61.8			17.5916	64.2565
					60.991	61.8			17.6326	64.2403
					61.0811	61.8			17.6737	64.2241
					61.1712	61.8			17.7147	64.2078
					61.2613	61.8			17.7558	64.1916
					61.3513	61.8			17.7968	64.1754
					61.4414	61.8			17.8378	64.1591
					61.5315	61.8			17.8789	64.1429
					61.6216	61.8			17.9199	64.1267
					61.7117	61.8			17.961	64.1105
					61.8018	61.8			18.002	64.0942
					61.8919	61.8			18.043	64.078
					61.982	61.8			18.0841	64.0618
					62.0721	61.8			18.1251	64.0455
					62.1622	61.8			18.1662	64.0293
					62.2522	61.8			18.2072	64.0131
					62.3423	61.8			18.2482	63.9969
					62.4324	61.8			18.2893	63.9806
					62.5225	61.8			18.3303	63.9644
					62.6126	61.8			18.3714	63.9481
					62.7027	61.8			18.4124	63.9319
					62.7928	61.8			18.4535	63.9157
					62.8829	61.8			18.4945	63.8995
					62.973	61.8			18.5355	63.8832
					63.0631	61.8			18.5766	63.867
					63.1531	61.8			18.6176	63.8508
					63.2432	61.8			18.6587	63.8345
					63.3333	61.8			18.6997	63.8183
					63.4234	61.8			18.7407	63.8021
					63.5135	61.8			18.7818	63.7859
					63.6036	61.8			18.8228	63.7696
					63.6937	61.8			18.8639	63.7534
					63.7838	61.8			18.9049	63.7372
					63.8739	61.8			18.9459	63.7209
					63.964	61.8			18.987	63.7047
					64.0541	61.8			19.028	63.6885
					64.1441	61.8			19.0691	63.6722
					64.2342	61.8			19.1101	63.656
					64.3243	61.8			19.1512	63.6398
					64.4144	61.8			19.1922	63.6235
					64.5045	61.8			19.2332	63.6073
					64.5946	61.8			19.2743	63.5911
					64.6847	61.8			19.3153	63.5748
					64.7748	61.8			19.3564	63.5586
					64.8649	61.8			19.3974	63.5424
					64.9549	61.8			19.4384	63.5262
					65.0451	61.8			19.4795	63.5099
					65.1351	61.8			19.5205	63.4937
					65.2252	61.8			19.5616	63.4775
					65.3153	61.8			19.6026	63.4612
					65.4054	61.8			19.6436	63.445
					65.4955	61.8			19.6847	63.4288
					65.5856	61.8			19.7257	63.4126
					65.6757	61.8			19.7668	63.3963
					65.7658	61.8			19.8078	63.3801
					65.8559	61.8			19.8488	63.3638
					65.9459	61.8			19.8899	63.3476
					66.036	61.8			19.9309	63.3314
					66.1261	61.8			19.972	63.3152
					66.2162	61.8			20.013	63.2989
					66.3063	61.8			20.0541	63.2827
					66.3964	61.8			20.0951	63.2665
					66.4865	61.8			20.1361	63.2502
					66.5766	61.8			20.1772	63.234
					66.6667	61.8			20.2182	63.2178
					66.7568	61.8			20.2593	63.2015
					66.8469	61.8			20.3003	63.1853
					66.9369	61.8			20.3413	63.1691
					67.027	61.8			20.3824	63.1529
					67.1171	61.8			20.4234	63.1366
					67.2072	61.8			20.4645	63.1204
					67.2973	61.8			20.5055	63.1042
					67.3874	61.8			20.5465	63.0879
					67.4775	61.8			20.5876	63.0717
					67.5676	61.8			20.6286	63.0555
					67.6577	61.8			20.6697	63.0392
					67.7477	61.8			20.7107	63.023
					67.8378	61.8			20.7518	63.0068
					67.9279	61.8			20.7928	62.9905
					68.018	61.8			20.8338	62.9743
					68.1081	61.8			20.8749	62.9581
					68.1982	61.8			20.9159	62.9419
					68.2883	61.8			20.957	62.9256
					68.3784	61.8			20.998	62.9094
					68.4685	61.8			21.039	62.8932
					68.5586	61.8			21.0801	62.8769
					68.6487	61.8			21.1211	62.8607
					68.7387	61.8			21.1622	62.8445
					68.8288	61.8			21.2032	62.8282
					68.9189	61.8			21.2442	62.812
					69.009	61.8			21.2853	62.7958
					69.0991	61.8			21.3263	62.7796
					69.1892	61.8			21.3674	62.7633
					69.2793	61.8			21.4084	62.7471
					69.3694	61.8			21.4494	62.7309
					69.4595	61.8			21.4905	62.7146
					69.5495	61.8			21.5315	62.6984
					69.6396	61.8			21.5726	62.6822
					69.7297	61.8			21.6136	62.6659
					69.8198	61.8			21.6547	62.6497
					69.9099	61.8			21.6957	62.6335
					70	61.8			21.7367	62.6172
					70.0901	61.8			21.7778	62.601
					70.1802	61.8			21.8188	62.5848
					70.2703	61.8			21.8599	62.5686
					70.3604	61.8			21.9009	62.5523
					70.4505	61.8			21.9419	62.5361
					70.5405	61.8			21.983	62.5199
					70.6306	61.8			22.024	62.5036
					70.7207	61.8			22.0651	62.4874
					70.8108	61.8			22.1061	62.4712
					70.9009	61.8			22.1471	62.4549
					70.991	61.8			22.1882	62.4387
					71.0811	61.8			22.2292	62.4225
					71.1712	61.8			22.2703	62.4062
					71.2613	61.8			22.3113	62.39
					71.3513	61.8			22.3524	62.3738
					71.4414	61.8			22.3934	62.3576
					71.5315	61.8			22.4344	62.3413
					71.6216	61.8			22.4755	62.3251
					71.7117	61.8			22.5165	62.3089
					71.8018	61.8			22.5576	62.2926
					71.8919	61.8			22.5986	62.2764
					71.982	61.8			22.6396	62.2602
					72.0721	61.8			22.6807	62.2439
					72.1622	61.8			22.7217	62.2277
					72.2523	61.8			22.7628	62.2115
					72.3423	61.8			22.8038	62.1953
					72.4324	61.8			22.8448	62.179
					72.5225	61.8			22.8859	62.1628
					72.6126	61.8			22.9269	62.1466
					72.7027	61.8			22.968	62.1303
					72.7928	61.8			23.009	62.1141
					72.8829	61.8			23.05	62.0979
					72.973	61.8			23.0911	62.0816
					73.0631	61.8			23.1321	62.0654
					73.1531	61.8			23.1732	62.0492
					73.2432	61.8			23.2142	62.0329
					73.3333	61.8			23.2553	62.0167
					73.4234	61.8			23.2963	62.0005
					73.5135	61.8			23.3373	61.9843
					73.6036	61.8			23.3784	61.968
					73.6937	61.8			23.4194	61.9518
					73.7838	61.8			23.4605	61.9356
					73.8739	61.8			23.5015	61.9193
					73.964	61.8			23.5425	61.9031
					74.0541	61.8			23.5836	61.8869
					74.1441	61.8			23.6246	61.8706
					74.2342	61.8			23.6657	61.8544
					74.3243	61.8			23.7067	61.8382
					74.4144	61.8			23.7477	61.822
					74.5045	61.8			23.7888	61.8057
					74.5946	61.8			23.8298	61.7895
					74.6847	61.8			23.8709	61.7733
					74.7748	61.8			23.9119	61.757
					74.8649	61.8			23.953	61.7408
					74.9549	61.8			23.994	61.7246
					75.0451	61.8			24.035	61.7083
					75.1351	61.8			24.0761	61.6921
					75.2252	61.8			24.1171	61.6759
					75.3153	61.8			24.1582	61.6596
					75.4054	61.8			24.1992	61.6434
					75.4955	61.8			24.2402	61.6272
					75.5856	61.8			24.2813	61.611
					75.6757	61.8			24.3223	61.5947
					75.7658	61.8			24.3634	61.5785
					75.8559	61.8			24.4044	61.5623
					75.9459	61.8			24.4455	61.546
					76.036	61.8			24.4865	61.5298
					76.1261	61.8			24.5275	61.5136
					76.2162	61.8			24.5686	61.4973
					76.3063	61.8			24.6096	61.4811
					76.3964	61.8			24.6506	61.4649
					76.4865	61.8			24.6917	61.4487
					76.5766	61.8			24.7327	61.4324
					76.6667	61.8			24.7738	61.4162
					76.7568	61.8			24.8148	61.4
					76.8469	61.8			24.8559	61.3837
					76.9369	61.8			24.8969	61.3675
					77.027	61.8			24.9379	61.3513
					77.1171	61.8			24.979	61.335
					77.2072	61.8			25.02	61.3188
					77.2973	61.8			25.0611	61.3026
					77.3874	61.8			--	--
					77.4775	61.8			--	--
					77.5676	61.8			--	--
					77.6577	61.8			--	--
					77.7477	61.8			--	--
					77.8378	61.8			--	--
					77.9279	61.8			--	--
					78.018	61.8			--	--
					78.1081	61.8			--	--
					78.1982	61.8			--	--
					78.2883	61.8			--	--
					78.3784	61.8			--	--
					78.4685	61.8			--	--
					78.5586	61.8			--	--
					78.6487	61.8			--	--
					78.7387	61.8			--	--
					78.8288	61.8			--	--
					78.9189	61.8			--	--
					79.009	61.8			--	--
					79.0991	61.8			--	--
					79.1892	61.8			--	--
					79.2793	61.8			--	--
					79.3694	61.8			--	--
					79.4595	61.8			--	--
					79.5495	61.8			--	--
					79.6396	61.8			--	--
					79.7297	61.8			--	--
					79.8198	61.8			--	--
					79.9099	61.8			--	--
					80	61.8			--	--
					80.0901	61.8			--	--
					80.1802	61.8			--	--
					80.2703	61.8			--	--
					80.3604	61.8			--	--
					80.4505	61.8			--	--
					80.5405	61.8			--	--
					80.6306	61.8			--	--
					80.7207	61.8			--	--
					80.8108	61.8			--	--
					80.9009	61.8			--	--
					80.991	61.8			--	--
					81.0811	61.8			--	--
					81.1712	61.8			--	--
					81.2613	61.8			--	--
					81.3513	61.8			--	--
					81.4414	61.8			--	--
					81.5315	61.8			--	--
					81.6216	61.8			--	--
					81.7117	61.8			--	--
					81.8018	61.8			--	--
					81.8919	61.8			--	--
					81.982	61.8			--	--
					82.0721	61.8			--	--
					82.1622	61.8			--	--
					82.2523	61.8			--	--
					82.3423	61.8			--	--
					82.4324	61.8			--	--
					82.5225	61.8			--	--
					82.6126	61.8			--	--
					82.7027	61.8			--	--
					82.7928	61.8			--	--
					82.8829	61.8			--	--
					82.973	61.8			--	--
					83.0631	61.8			--	--
					83.1531	61.8			--	--
					83.2432	61.8			--	--
					83.3333	61.8			--	--
					83.4234	61.8			--	--
					83.5135	61.8			--	--
					83.6036	61.8			--	--
					83.6937	61.8			--	--
					83.7838	61.8			--	--
					83.8739	61.8			--	--
					83.964	61.8			--	--
					84.0541	61.8			--	--
					84.1441	61.8			--	--
					84.2342	61.8			--	--
					84.3243	61.8			--	--
					84.4144	61.8			--	--
					84.5045	61.8			--	--
					84.5946	61.8			--	--
					84.6847	61.8			--	--
					84.7748	61.8			--	--
					84.8649	61.8			--	--
					84.9549	61.8			--	--
					85.0451	61.8			--	--
					85.1351	61.8			--	--
					85.2252	61.8			--	--
					85.3153	61.8			--	--
					85.4054	61.8			--	--
					85.4955	61.8			--	--
					85.5856	61.8			--	--
					85.6757	61.8			--	--
					85.7658	61.8			--	--
					85.8559	61.8			--	--
					85.9459	61.8			--	--
					86.036	61.8			--	--
					86.1261	61.8			--	--
					86.2162	61.8			--	--
					86.3063	61.8			--	--
					86.3964	61.8			--	--
					86.4865	61.8			--	--
					86.5766	61.8			--	--
					86.6667	61.8			--	--
					86.7568	61.8			--	--
					86.8469	61.8			--	--
					86.9369	61.8			--	--
					87.027	61.8			--	--
					87.1171	61.8			--	--
					87.2072	61.8			--	--
					87.2973	61.8			--	--
					87.3874	61.8			--	--
					87.4775	61.8			--	--
					87.5676	61.8			--	--
					87.6577	61.8			--	--
					87.7477	61.8			--	--
					87.8378	61.8			--	--
					87.9279	61.8			--	--
					88.018	61.8			--	--
					88.1081	61.8			--	--
					88.1982	61.8			--	--
					88.2883	61.8			--	--
					88.3784	61.8			--	--
					88.4685	61.8			--	--
					88.5586	61.8			--	--
					88.6487	61.8			--	--
					88.7387	61.8			--	--
					88.8288	61.8			--	--
					88.9189	61.8			--	--
					89.009	61.8			--	--
					89.0991	61.8			--	--
					89.1892	61.8			--	--
					89.2793	61.8			--	--
					89.3694	61.8			--	--
					89.4595	61.8			--	--
					89.5495	61.8			--	--
					89.6396	61.8			--	--
					89.7297	61.8			--	--
					89.8198	61.8			--	--
					89.9099	61.8			--	--
					90	61.8			--	--
					90.0901	61.8			--	--
					90.1802	61.8			--	--
					90.2703	61.8			--	--
					90.3604	61.8			--	--
					90.4505	61.8			--	--
					90.5405	61.8			--	--
					90.6306	61.8			--	--
					90.7207	61.8			--	--
					90.8108	61.8			--	--
					90.9009	61.8			--	--
					90.991	61.8			--	--
					91.0811	61.8			--	--
					91.1712	61.8			--	--
					91.2613	61.8			--	--
					91.3513	61.8			--	--
					91.4414	61.8			--	--
					91.5315	61.8			--	--
					91.6216	61.8			--	--
					91.7117	61.8			--	--
					91.8018	61.8			--	--
					91.8919	61.8			--	--
					91.982	61.8			--	--
					92.0721	61.8			--	--
					92.1622	61.8			--	--
					92.2523	61.8			--	--
					92.3423	61.8			--	--
					92.4324	61.8			--	--
					92.5225	61.8			--	--
					92.6126	61.8			--	--
					92.7027	61.8			--	--
					92.7928	61.8			--	--
					92.8829	61.8			--	--
					92.973	61.8			--	--
					93.0631	61.8			--	--
					93.1531	61.8			--	--
					93.2432	61.8			--	--
					93.3333	61.8			--	--
					93.4234	61.8			--	--
					93.5135	61.8			--	--
					93.6036	61.8			--	--
					93.6937	61.8			--	--
					93.7838	61.8			--	--
					93.8739	61.8			--	--
					93.964	61.8			--	--
					94.0541	61.8			--	--
					94.1441	61.8			--	--
					94.2342	61.8			--	--
					94.3243	61.8			--	--
					94.4144	61.8			--	--
					94.5045	61.8			--	--
					94.5946	61.8			--	--
					94.6847	61.8			--	--
					94.7748	61.8			--	--
					94.8649	61.8			--	--
					94.9549	61.8			--	--
					95.0451	61.8			--	--
					95.1351	61.8			--	--
					95.2252	61.8			--	--
					95.3153	61.8			--	--
					95.4054	61.8			--	--
					95.4955	61.8			--	--
					95.5856	61.8			--	--
					95.6757	61.8			--	--
					95.7658	61.8			--	--
					95.8559	61.8			--	--
					95.9459	61.8			--	--
					96.036	61.8			--	--
					96.1261	61.8			--	--
					96.2162	61.8			--	--
					96.3063	61.8			--	--
					96.3964	61.8			--	--
					96.4865	61.8			--	--
					96.5766	61.8			--	--
					96.6667	61.8			--	--
					96.7568	61.8			--	--
					96.8469	61.8			--	--
					96.9369	61.8			--	--
					97.027	61.8			--	--
					97.1171	61.8			--	--
					97.2072	61.8			--	--
					97.2973	61.8			--	--
					97.3874	61.8			--	--
					97.4775	61.8			--	--
					97.5676	61.8			--	--
					97.6577	61.8			--	--
					97.7477	61.8			--	--
					97.8378	61.8			--	--
					97.9279	61.8			--	--
					98.018	61.8			--	--
					98.1081	61.8			--	--
					98.1982	61.8			--	--
					98.2883	61.8			--	--
					98.3784	61.8			--	--
					98.4685	61.8			--	--
					98.5586	61.8			--	--
					98.6487	61.8			--	--
					98.7387	61.8			--	--
					98.8288	61.8			--	--
					98.9189	61.8			--	--
					99.009	61.8			--	--
					99.0991	61.8			--	--
					99.1892	61.8			--	--
					99.2793	61.8			--	--
					99.3694	61.8			--	--
					99.4595	61.8			--	--
					99.5495	61.8			--	--
					99.6396	61.8			--	--
					99.7297	61.8			--	--
					99.8198	61.8			--	--
					99.9099	61.8			--	--
					100	61.8			--	--
									--	--
									--	--
									--	--
									--	--
									--	--
									--	--
									--	--
									--	--
									--	--
									--	--
									--	--
									--	--
									--	--
									--	--
									--	--
									--	--
									--	--
									--	--
									--	--
									--	--
									--	--
									--	--
									--	--
									--	--
									--	--
									--	--
									--	--
									--	--
									--	--
									--	--
									--	--
									--	--
									--	--
									--	--
									--	--
									--	--
									--	--
									--	--
									--	--
									--	--
									--	--
									--	--
									--	--
									--	--
									--	--
									--	--
									--	--
									--	--
									--	--
									--	--
									--	--
									--	--
									--	--
									--	--
									--	--
									--	--
									--	--
									--	--
									--	--
									--	--
									--	--
									--	--
									--	--
									--	--
									--	--
									--	--
									--	--
									--	--
									--	--
									--	--
									--	--
									--	--
									--	--
									--	--
									--	--
									--	--
									--	--
									--	--
									--	--
									--	--
									--	--
									--	--
									--	--
									--	--
									--	--
									--	--
									--	--
									--	--
									--	--
									--	--
									--	--
									--	--
									--	--
									--	--
									--	--
									--	--
									--	--
									--	--
									--	--
									--	--
									--	--
									--	--
									--	--
									--	--
									--	--
									--	--
									--	--
									--	--
									--	--
									--	--
									--	--
									--	--
