# Supplementary material for: Synthesis of pH-Sensitive and Self-Fluorescent Polymeric Micelles Derived From Rosin and Vegetable Oils via ATRP
Source: Front Bioeng Biotechnol. 2021 Nov 2;9:753808. doi: 10.3389/fbioe.2021.753808 (PMC8596564; doi:10.3389/fbioe.2021.753808)
Supplement: Supplementary file 2 [file DataSheet1.ZIP › ╘¡╩╝╩2╛▌/Data for Figure6ú¿bú⌐.xlsx]

## Sheet: Sheet1
	pH=7			pH=12			pH=2
	Size	Intensity		Size	Intensity		Size	Intensity
	r.nm	%		r.nm	%		r.nm	%
	0.2	0		0.2	0		0.2	0
	0.2316	0		0.2316	0		0.2316	0
	0.2682	0		0.2682	0		0.2682	0
	0.3106	0		0.3106	0		0.3106	0
	0.3597	0		0.3597	0		0.3597	0
	0.4166	0		0.4166	0		0.4166	0
	0.4825	0		0.4825	0		0.4825	0
	0.5587	0		0.5587	0		0.5587	0
	0.647	0		0.647	0		0.647	0
	0.7493	0		0.7493	0		0.7493	0
	0.8678	0		0.8678	0		0.8678	0
	1.005	0		1.005	0		1.005	0
	1.164	0		1.164	0		1.164	0
	1.348	0		1.348	0		1.348	0
	1.561	0		1.561	0		1.561	0
	1.808	0		1.808	0		1.808	0
	2.093	0		2.093	0		2.093	0
	2.424	0		2.424	0		2.424	0
	2.807	0		2.807	0		2.807	0
	3.251	0		3.251	0		3.251	0
	3.765	0		3.765	0		3.765	0
	4.36	0		4.36	0		4.36	0
	5.05	0		5.05	0.1		5.05	0
	5.848	0		5.848	0.5		5.848	0
	6.772	0		6.772	0.8		6.772	0
	7.843	0		7.843	1.1		7.843	0
	9.083	0		9.083	1.1		9.083	0
	10.52	0		10.52	0.9		10.52	0
	12.18	0		12.18	0.6		12.18	0
	14.11	0		14.11	0.4		14.11	0
	16.34	0		16.34	0.3		16.34	0
	18.92	0		18.92	0.6		18.92	0
	21.91	0		21.91	1.2		21.91	0
	25.37	0		25.37	2.1		25.37	0
	29.39	0.5		29.39	3.3		29.39	0
	34.03	2.3		34.03	4.6		34.03	0.1
	39.41	5.5		39.41	6		39.41	1.5
	45.64	9.2		45.64	7.3		45.64	4.4
	52.85	12.7		52.85	8.3		52.85	8
	61.21	15		61.21	8.9		61.21	11.4
	70.89	15.5		70.89	9.2		70.89	13.8
	82.09	14.3		82.09	9		82.09	14.8
	95.07	11.5		95.07	8.3		95.07	14.2
	110.1	7.8		110.1	7.4		110.1	12.2
	127.5	4.2		127.5	6.1		127.5	9.2
	147.7	1.5		147.7	4.8		147.7	6
	171	0.1		171	3.4		171	3.2
	198	0		198	2.1		198	1.1
	229.3	0		229.3	1.1		229.3	0.1
	265.6	0		265.6	0.4		265.6	0
	307.6	0		307.6	0.1		307.6	0
	356.2	0		356.2	0		356.2	0
	412.5	0		412.5	0		412.5	0
	477.7	0		477.7	0		477.7	0
	553.2	0		553.2	0		553.2	0
	640.7	0		640.7	0		640.7	0
	741.9	0		741.9	0		741.9	0
	859.2	0		859.2	0		859.2	0
	995.1	0		995.1	0		995.1	0
	1152	0		1152	0		1152	0
	1335	0		1335	0		1335	0
	1545	0		1545	0		1545	0
	1790	0		1790	0		1790	0
	2073	0		2073	0		2073	0
	2400	0		2400	0		2400	0
	2780	0		2780	0		2780	0
	3219	0		3219	0		3219	0
	3728	0		3728	0		3728	0
	4317	0		4317	0		4317	0
	5000	0		5000	0		5000	0
