# Supplementary material for: Synthesis of pH-Sensitive and Self-Fluorescent Polymeric Micelles Derived From Rosin and Vegetable Oils via ATRP
Source: Front Bioeng Biotechnol. 2021 Nov 2;9:753808. doi: 10.3389/fbioe.2021.753808 (PMC8596564; doi:10.3389/fbioe.2021.753808)
Supplement: Supplementary file 2 [file DataSheet1.ZIP › ╘¡╩╝╩2╛▌/Data for Figure7ú¿aú⌐.xlsx]

## Sheet: Sheet1
			free micelle	DOX-micelle				Data for inset
		Size	Intensity	Intensity
		r.nm	%	%				DOX				Free micelle			DOX-micelle
		0.2	0	0
		0.2316	0	0				波长(nm)	吸光度			波长(nm)	吸光度		波长(nm)	吸光度
		0.2682	0	0				800	1.3e-05			800	0.260572		800	0.122544
		0.3106	0	0				799	-0.000139			799	0.261241		799	0.122792
		0.3597	0	0				798	-8.2e-05			798	0.262401		798	0.123258
		0.4166	0	0				797	-0.000274			797	0.263345		797	0.123773
		0.4825	0	0				796	-0.000102			796	0.264292		796	0.124157
		0.5587	0	0				795	-0.000101			795	0.265335		795	0.124489
		0.647	0	0				794	-6.3e-05			794	0.266242		794	0.124933
		0.7493	0	0				793	-6.6e-05			793	0.267191		793	0.125398
		0.8678	0	0				792	-7e-05			792	0.268152		792	0.125907
		1.005	0	0				791	-9e-05			791	0.26927		791	0.126249
		1.164	0	0				790	0.000122			790	0.270183		790	0.126773
		1.348	0	0				789	2e-05			789	0.27119		789	0.127328
		1.561	0	0				788	-4e-05			788	0.272254		788	0.127629
		1.808	0	0				787	-5.9e-05			787	0.273264		787	0.127994
		2.093	0	0				786	-4.7e-05			786	0.274239		786	0.128666
		2.424	0	0				785	-0.000113			785	0.275428		785	0.129122
		2.807	0	0				784	-0.000166			784	0.276553		784	0.129535
		3.251	0	0				783	-8.8e-05			783	0.277443		783	0.130052
		3.765	0	0				782	-0.000129			782	0.278322		782	0.130412
		4.36	0	0				781	-1.1e-05			781	0.279374		781	0.130945
		5.05	0	0				780	-1.9e-05			780	0.280583		780	0.131284
		5.848	0	0				779	-1.1e-05			779	0.281592		779	0.13181
		6.772	0	0				778	-7.8e-05			778	0.282582		778	0.13237
		7.843	0	0				777	8.8e-05			777	0.283891		777	0.132781
		9.083	0	0				776	0.000225			776	0.284976		776	0.133289
		10.52	0	0				775	0.000173			775	0.285929		775	0.133813
		12.18	0	0				774	0.000179			774	0.287132		774	0.134452
		14.11	0	0				773	0.000263			773	0.288335		773	0.135054
		16.34	0	0				772	0.000138			772	0.289372		772	0.135603
		18.92	0	0				771	0.000109			771	0.290274		771	0.135836
		21.91	0	0				770	0.000118			770	0.291297		770	0.136205
		25.37	0	0				769	-3e-06			769	0.292355		769	0.136652
		29.39	0	0				768	-1e-05			768	0.293644		768	0.13725
		34.03	0	0				767	4.1e-05			767	0.294643		767	0.137735
		39.41	0	0				766	0.000159			766	0.295544		766	0.138353
		45.64	1.4	0				765	0.000248			765	0.296835		765	0.138815
		52.85	5.2	1.8				764	0.000237			764	0.298057		764	0.139331
		61.21	10.4	6.1				763	4.3e-05			763	0.299165		763	0.139835
		70.89	15.1	11.4				762	0.000155			762	0.300327		762	0.140313
		82.09	17.9	16				761	0.000176			761	0.301537		761	0.140919
		95.07	17.8	18.2				760	0.000179			760	0.302752		760	0.14143
		110.1	14.9	17.4				759	0.000122			759	0.303672		759	0.141818
		127.5	10.3	14.1				758	0.000253			758	0.304962		758	0.142432
		147.7	5.3	9.3				757	0.000149			757	0.306097		757	0.142918
		171	1.6	4.5				756	0.000186			756	0.307135		756	0.143407
		198	0	1.2				755	-6e-06			755	0.308343		755	0.143834
		229.3	0	0				754	-2.5e-05			754	0.309415		754	0.144279
		265.6	0	0				753	1.9e-05			753	0.310686		753	0.144968
		307.6	0	0				752	0.000191			752	0.312055		752	0.14558
		356.2	0	0				751	0.00015			751	0.313217		751	0.146189
		412.5	0	0				750	0.000227			750	0.314636		750	0.146756
		477.7	0	0				749	6.1e-05			749	0.315666		749	0.147256
		553.2	0	0				748	0.000224			748	0.317241		748	0.147902
		640.7	0	0				747	0.000283			747	0.318535		747	0.148317
		741.9	0	0				746	0.00033			746	0.31946		746	0.148927
		859.2	0	0				745	0.000203			745	0.320823		745	0.149457
		995.1	0	0				744	0.000237			744	0.322226		744	0.150043
		1152	0	0				743	0.000153			743	0.323187		743	0.150553
		1335	0	0				742	0.000364			742	0.32472		742	0.151171
		1545	0	0				741	0.000239			741	0.325791		741	0.151828
		1790	0	0				740	0.000197			740	0.326914		740	0.152347
		2073	0	0				739	0.000127			739	0.32826		739	0.152709
		2400	0	0				738	9.2e-05			738	0.329585		738	0.153449
		2780	0	0				737	0.000171			737	0.331031		737	0.154118
		3219	0	0				736	0.000113			736	0.332317		736	0.15465
		3728	0	0				735	0.000158			735	0.333579		735	0.15527
		4317	0	0				734	0.000213			734	0.334671		734	0.15585
		5000	0	0				733	0.000179			733	0.336124		733	0.156352
								732	0.000344			732	0.337461		732	0.156974
								731	0.000386			731	0.338791		731	0.157607
								730	0.000362			730	0.340118		730	0.158258
								729	0.000338			729	0.341507		729	0.158805
								728	0.000364			728	0.342732		728	0.15941
								727	0.000232			727	0.343989		727	0.160055
								726	0.00035			726	0.345486		726	0.160811
								725	0.000171			725	0.347017		725	0.161409
								724	8.5e-05			724	0.34834		724	0.161973
								723	-5e-06			723	0.349801		723	0.162511
								722	0.000111			722	0.351047		722	0.163241
								721	0.000153			721	0.352674		721	0.163873
								720	0.000252			720	0.353988		720	0.164634
								719	0.000351			719	0.355437		719	0.1652
								718	0.000485			718	0.356667		718	0.165905
								717	0.000494			717	0.358408		717	0.166709
								716	0.000477			716	0.359721		716	0.167343
								715	0.000435			715	0.361173		715	0.167945
								714	0.000397			714	0.362703		714	0.16874
								713	0.00054			713	0.364295		713	0.169323
								712	0.000324			712	0.36562		712	0.169914
								711	0.000385			711	0.366898		711	0.170613
								710	0.000292			710	0.36825		710	0.171192
								709	0.000159			709	0.369721		709	0.171685
								708	0.000271			708	0.371241		708	0.172427
								707	0.000327			707	0.372735		707	0.173202
								706	0.000454			706	0.37448		706	0.174157
								705	0.000475			705	0.375895		705	0.174742
								704	0.000439			704	0.377352		704	0.17536
								703	0.000449			703	0.379101		703	0.176176
								702	0.000378			702	0.380613		702	0.176937
								701	0.000358			701	0.38236		701	0.177623
								700	0.000327			700	0.384013		700	0.178398
								699	0.000343			699	0.385298		699	0.178985
								698	0.000498			698	0.386907		698	0.179808
								697	0.000545			697	0.38839		697	0.180517
								696	0.000422			696	0.389944		696	0.181032
								695	0.000542			695	0.391515		695	0.181844
								694	0.00044			694	0.393055		694	0.182515
								693	0.00042			693	0.394672		693	0.183529
								692	0.000546			692	0.39621		692	0.184112
								691	0.000402			691	0.397927		691	0.184823
								690	0.000445			690	0.399955		690	0.185714
								689	0.000405			689	0.401245		689	0.18637
								688	0.000528			688	0.403126		688	0.187361
								687	0.000626			687	0.404756		687	0.188081
								686	0.000517			686	0.40627		686	0.188623
								685	0.000562			685	0.408135		685	0.189488
								684	0.000505			684	0.409769		684	0.190178
								683	0.000551			683	0.411262		683	0.191063
								682	0.000467			682	0.413018		682	0.191846
								681	0.000556			681	0.414746		681	0.192656
								680	0.00046			680	0.416343		680	0.193388
								679	0.000375			679	0.418291		679	0.194125
								678	0.000415			678	0.420181		678	0.195068
								677	0.000356			677	0.421864		677	0.195985
								676	0.000419			676	0.42369		676	0.196907
								675	0.000365			675	0.425324		675	0.197555
								674	0.000451			674	0.427268		674	0.198396
								673	0.000385			673	0.428884		673	0.19929
								672	0.000523			672	0.430455		672	0.200097
								671	0.000553			671	0.432371		671	0.201002
								670	0.000538			670	0.434181		670	0.201834
								669	0.000494			669	0.436026		669	0.202709
								668	0.000587			668	0.437821		668	0.203574
								667	0.000722			667	0.439824		667	0.204601
								666	0.000688			666	0.441746		666	0.205381
								665	0.000487			665	0.443547		665	0.206317
								664	0.000291			664	0.445336		664	0.207083
								663	0.000529			663	0.447213		663	0.20806
								662	0.000605			662	0.449374		662	0.209049
								661	0.000682			661	0.451434		661	0.21001
								660	0.000653			660	0.453297		660	0.210813
								659	0.000729			659	0.455143		659	0.211773
								658	0.000589			658	0.45714		658	0.212663
								657	0.000787			657	0.459145		657	0.213832
								656	0.000659			656	0.460785		656	0.21464
								655	0.00067			655	0.463096		655	0.215646
								654	0.000762			654	0.465266		654	0.216672
								653	0.000634			653	0.467313		653	0.217528
								652	0.000609			652	0.4693		652	0.218533
								651	0.000643			651	0.471033		651	0.219637
								650	0.000573			650	0.472962		650	0.220521
								649	0.000525			649	0.475033		649	0.221326
								648	0.000576			648	0.477179		648	0.222422
								647	0.000678			647	0.479337		647	0.223411
								646	0.000785			646	0.481327		646	0.224423
								645	0.000977			645	0.483515		645	0.225467
								644	0.000763			644	0.48543		644	0.22646
								643	0.000817			643	0.487489		643	0.227709
								642	0.000797			642	0.489671		642	0.228747
								641	0.000856			641	0.492383		641	0.23
								640	0.000746			640	0.49432		640	0.230915
								639	0.000771			639	0.496385		639	0.231872
								638	0.000729			638	0.498566		638	0.232855
								637	0.000787			637	0.500661		637	0.233949
								636	0.00091			636	0.502791		636	0.23524
								635	0.000884			635	0.505114		635	0.236234
								634	0.000798			634	0.507329		634	0.237193
								633	0.000909			633	0.509699		633	0.23859
								632	0.001056			632	0.511875		632	0.23951
								631	0.000841			631	0.513999		631	0.24064
								630	0.001142			630	0.516481		630	0.241858
								629	0.000993			629	0.518983		629	0.243
								628	0.000983			628	0.521309		628	0.244288
								627	0.001052			627	0.523864		627	0.245457
								626	0.001142			626	0.525733		626	0.246501
								625	0.001147			625	0.528268		625	0.24775
								624	0.0011			624	0.530595		624	0.248659
								623	0.001136			623	0.532989		623	0.250152
								622	0.001291			622	0.535235		622	0.251412
								621	0.001264			621	0.537614		621	0.252508
								620	0.001202			620	0.540063		620	0.253838
								619	0.001202			619	0.542375		619	0.254878
								618	0.001342			618	0.545245		618	0.256493
								617	0.00126			617	0.547462		617	0.257665
								616	0.00125			616	0.550235		616	0.25896
								615	0.001565			615	0.552444		615	0.260215
								614	0.00157			614	0.554673		614	0.261392
								613	0.001748			613	0.557302		613	0.262847
								612	0.001776			612	0.56005		612	0.264097
								611	0.001737			611	0.562574		611	0.265365
								610	0.001733			610	0.564761		610	0.266708
								609	0.001956			609	0.567663		609	0.268266
								608	0.001978			608	0.569931		608	0.26973
								607	0.002096			607	0.572561		607	0.271019
								606	0.002235			606	0.575365		606	0.272505
								605	0.002191			605	0.578215		605	0.27411
								604	0.002298			604	0.580849		604	0.275866
								603	0.002453			603	0.583622		603	0.277299
								602	0.002739			602	0.586129		602	0.2789
								601	0.002843			601	0.588985		601	0.280501
								600	0.002893			600	0.591404		600	0.282072
								599	0.002856			599	0.594143		599	0.283699
								598	0.003098			598	0.596931		598	0.28546
								597	0.003433			597	0.599614		597	0.287326
								596	0.003688			596	0.602189		596	0.289089
								595	0.004162			595	0.605338		595	0.290761
								594	0.004031			594	0.608086		594	0.292536
								593	0.004545			593	0.611017		593	0.294756
								592	0.004564			592	0.613601		592	0.296588
								591	0.004977			591	0.616335		591	0.298317
								590	0.005267			590	0.619335		590	0.300625
								589	0.005776			589	0.622315		589	0.302609
								588	0.005988			588	0.625197		588	0.304824
								587	0.006464			587	0.62852		587	0.307051
								586	0.007019			586	0.631293		586	0.309233
								585	0.007518			585	0.633945		585	0.311409
								584	0.020697			584	0.646426		584	0.319807
								583	0.021083			583	0.649105		583	0.321954
								582	0.022058			582	0.651796		582	0.325187
								581	0.022896			581	0.655586		581	0.328074
								580	0.023526			580	0.659209		580	0.330418
								579	0.024545			579	0.661561		579	0.333381
								578	0.025248			578	0.664717		578	0.335414
								577	0.026344			577	0.668028		577	0.338572
								576	0.027338			576	0.67072		576	0.341567
								575	0.028763			575	0.673447		575	0.345096
								574	0.030171			574	0.677066		574	0.347574
								573	0.031541			573	0.679972		573	0.350951
								572	0.033311			572	0.682869		572	0.3543
								571	0.035434			571	0.687004		571	0.358309
								570	0.037627			570	0.689598		570	0.362371
								569	0.040311			569	0.693706		569	0.366288
								568	0.042567			568	0.69683		568	0.370581
								567	0.045467			567	0.699694		567	0.374713
								566	0.048428			566	0.703166		566	0.378634
								565	0.052129			565	0.706679		565	0.383682
								564	0.056085			564	0.709772		564	0.388544
								563	0.060302			563	0.713072		563	0.393708
								562	0.06483			562	0.717129		562	0.39883
								561	0.069572			561	0.720438		561	0.403832
								560	0.075104			560	0.723258		560	0.409425
								559	0.081146			559	0.727022		559	0.414881
								558	0.088364			558	0.730854		558	0.421252
								557	0.095728			557	0.734911		557	0.427704
								556	0.103535			556	0.738687		556	0.433134
								555	0.111114			555	0.7417		555	0.438936
								554	0.119871			554	0.745085		554	0.445196
								553	0.129357			553	0.748827		553	0.451308
								552	0.139748			552	0.752857		552	0.457551
								551	0.150371			551	0.75658		551	0.463514
								550	0.160606			550	0.76017		550	0.469341
								549	0.171985			549	0.763927		549	0.474731
								548	0.183384			548	0.76766		548	0.480001
								547	0.195323			547	0.771225		547	0.485513
								546	0.207824			546	0.774624		546	0.491157
								545	0.220795			545	0.778982		545	0.496846
								544	0.233441			544	0.782503		544	0.50172
								543	0.244759			543	0.786753		543	0.506482
								542	0.256003			542	0.790464		542	0.510732
								541	0.267			541	0.794063		541	0.515337
								540	0.277686			540	0.79773		540	0.519481
								539	0.287253			539	0.802515		539	0.523845
								538	0.296048			538	0.805677		538	0.527994
								537	0.304261			537	0.810442		537	0.53169
								536	0.311347			536	0.813694		536	0.53573
								535	0.317859			535	0.818334		535	0.540054
								534	0.3241			534	0.822042		534	0.544085
								533	0.329908			533	0.827747		533	0.549072
								532	0.333798			532	0.830558		532	0.553247
								531	0.33829			531	0.835106		531	0.556484
								530	0.342487			530	0.838722		530	0.560994
								529	0.347531			529	0.842779		529	0.564839
								528	0.352522			528	0.847547		528	0.570228
								527	0.357858			527	0.852237		527	0.575198
								526	0.363574			526	0.855444		526	0.579028
								525	0.369522			525	0.860294		525	0.584322
								524	0.375959			524	0.864111		524	0.589127
								523	0.382986			523	0.868962		523	0.594055
								522	0.390433			522	0.87358		522	0.599384
								521	0.39877			521	0.878342		521	0.605114
								520	0.407355			520	0.882888		520	0.609818
								519	0.415305			519	0.887526		519	0.614674
								518	0.423459			518	0.892081		518	0.620528
								517	0.432774			517	0.895936		517	0.625906
								516	0.44244			516	0.901962		516	0.631029
								515	0.452104			515	0.905361		515	0.635862
								514	0.461649			514	0.910547		514	0.641112
								513	0.472651			513	0.914938		513	0.646372
								512	0.481772			512	0.919236		512	0.651701
								511	0.492005			511	0.923312		511	0.656117
								510	0.503217			510	0.930502		510	0.661022
								509	0.513952			509	0.934155		509	0.665669
								508	0.524861			508	0.939159		508	0.670293
								507	0.53369			507	0.944675		507	0.673873
								506	0.543306			506	0.949334		506	0.677698
								505	0.551801			505	0.953653		505	0.681359
								504	0.559166			504	0.95735		504	0.684826
								503	0.566441			503	0.962617		503	0.687967
								502	0.573466			502	0.967438		502	0.690968
								501	0.578159			501	0.974231		501	0.692851
								500	0.582628			500	0.978368		500	0.696104
								499	0.586549			499	0.984607		499	0.698733
								498	0.589226			498	0.989357		498	0.70114
								497	0.591577			497	0.994931		497	0.703912
								496	0.592451			496	0.99928		496	0.705814
								495	0.593364			495	1.00506		495	0.708076
								494	0.594246			494	1.01035		494	0.710668
								493	0.59459			493	1.016		493	0.712902
								492	0.595221			492	1.0208		492	0.715477
								491	0.595839			491	1.0278		491	0.717043
								490	0.596504			490	1.03224		490	0.719592
								489	0.597104			489	1.03833		489	0.721544
								488	0.597905			488	1.04238		488	0.723042
								487	0.598896			487	1.04845		487	0.724968
								486	0.599674			486	1.05471		486	0.726962
								485	0.601439			485	1.05964		485	0.728665
								484	0.60286			484	1.06473		484	0.731022
								483	0.603743			483	1.07131		483	0.731703
								482	0.604754			482	1.07779		482	0.733265
								481	0.604964			481	1.08251		481	0.733865
								480	0.605016			480	1.08854		480	0.735435
								479	0.605095			479	1.09461		479	0.736913
								478	0.60502			478	1.09968		478	0.737596
								477	0.60415			477	1.10708		477	0.738207
								476	0.602519			476	1.11184		476	0.738621
								475	0.60083			475	1.11807		475	0.739166
								474	0.598882			474	1.12415		474	0.740296
								473	0.595926			473	1.13014		473	0.740203
								472	0.592013			472	1.13866		472	0.740143
								471	0.588495			471	1.14331		471	0.740497
								470	0.583944			470	1.14925		470	0.740325
								469	0.578556			469	1.15591		469	0.740604
								468	0.572697			468	1.16124		468	0.740155
								467	0.566827			467	1.16641		467	0.739821
								466	0.560309			466	1.1749		466	0.740418
								465	0.552892			465	1.17992		465	0.739578
								464	0.545765			464	1.18595		464	0.739869
								463	0.538865			463	1.19317		463	0.739061
								462	0.53139			462	1.19965		462	0.739261
								461	0.523674			461	1.20745		461	0.738999
								460	0.516351			460	1.21335		460	0.739461
								459	0.509768			459	1.21935		459	0.739237
								458	0.502223			458	1.22618		458	0.739311
								457	0.494771			457	1.23363		457	0.739206
								456	0.487709			456	1.24031		456	0.738706
								455	0.481356			455	1.24948		455	0.738792
								454	0.474421			454	1.25383		454	0.738687
								453	0.468247			453	1.2619		453	0.739132
								452	0.461411			452	1.26735		452	0.739671
								451	0.454981			451	1.27306		451	0.739671
								450	0.446935			450	1.28201		450	0.739142
								449	0.433953			449	1.28809		449	0.736989
								448	0.426229			448	1.29576		448	0.737606
								447	0.419093			447	1.30289		447	0.738911
								446	0.411303			446	1.31091		446	0.737972
								445	0.403383			445	1.31803		445	0.738183
								444	0.395483			444	1.32354		444	0.738799
								443	0.387331			443	1.33296		443	0.738373
								442	0.379463			442	1.33939		442	0.739549
								441	0.371632			441	1.34813		441	0.740461
								440	0.363089			440	1.35515		440	0.740368
								439	0.355066			439	1.36318		439	0.741741
								438	0.346583			438	1.37002		438	0.742113
								437	0.337789			437	1.37786		437	0.743246
								436	0.330075			436	1.38639		436	0.744754
								435	0.322298			435	1.39533		435	0.745674
								434	0.315435			434	1.40278		434	0.747166
								433	0.307443			433	1.40978		433	0.749482
								432	0.300333			432	1.41841		432	0.750537
								431	0.293933			431	1.42677		431	0.752461
								430	0.287058			430	1.43341		430	0.754263
								429	0.280632			429	1.44007		429	0.755411
								428	0.274685			428	1.44994		428	0.757826
								427	0.268778			427	1.45764		427	0.759481
								426	0.26285			426	1.46714		426	0.761761
								425	0.257263			425	1.47564		425	0.764345
								424	0.251664			424	1.48519		424	0.766212
								423	0.246396			423	1.49321		423	0.769584
								422	0.241405			422	1.50235		422	0.771689
								421	0.236357			421	1.50802		421	0.774538
								420	0.231363			420	1.51787		420	0.777385
								419	0.226505			419	1.52532		419	0.779999
								418	0.222366			418	1.5359		418	0.782679
								417	0.217882			417	1.54198		417	0.785988
								416	0.213635			416	1.55026		416	0.788735
								415	0.209568			415	1.56235		415	0.792043
								414	0.205343			414	1.57178		414	0.795167
								413	0.201245			413	1.57915		413	0.799716
								412	0.197577			412	1.58689		412	0.802364
								411	0.194129			411	1.59571		411	0.805513
								410	0.190985			410	1.6021		410	0.809094
								409	0.187313			409	1.61493		409	0.813258
								408	0.184186			408	1.62457		408	0.817158
								407	0.181124			407	1.63447		407	0.821291
								406	0.17884			406	1.6384		406	0.824941
								405	0.175931			405	1.64987		405	0.828841
								404	0.173754			404	1.65582		404	0.832491
								403	0.171581			403	1.6692		403	0.837462
								402	0.169374			402	1.67399		402	0.841167
								401	0.167031			401	1.68755		401	0.846176
								400	0.1656			400	1.69206		400	0.850873
								399	0.163791			399	1.70474		399	0.855395
								398	0.162099			398	1.72033		398	0.859684
								397	0.160631			397	1.72552		397	0.864397
								396	0.159071			396	1.73909		396	0.869178
								395	0.157761			395	1.73734		395	0.874164
								394	0.156455			394	1.75506		394	0.878726
								393	0.155323			393	1.76183		393	0.883472
								392	0.154255			392	1.77487		392	0.887747
								391	0.153186			391	1.78021		391	0.891973
								390	0.152052			390	1.79493		390	0.896901
								389	0.150782			389	1.79447		389	0.902205
								388	0.149525			388	1.80421		388	0.908094
								387	0.14846			387	1.82255		387	0.913124
								386	0.147364			386	1.8229		386	0.917937
								385	0.146395			385	1.8352		385	0.921376
								384	0.144326			384	1.8377		384	0.926934
								383	0.143428			383	1.85821		383	0.933573
								382	0.142455			382	1.86809		382	0.93891
								381	0.140219			381	1.88266		381	0.941745
								380	0.139661			380	1.88396		380	0.948277
								379	0.138021			379	1.88045		379	0.953505
								378	0.136481			378	1.9008		378	0.95939
								377	0.135324			377	1.91525		377	0.964046
								376	0.134142			376	1.92746		376	0.970827
								375	0.132503			375	1.95699		375	0.975309
								374	0.131637			374	1.92216		374	0.983113
								373	0.130343			373	1.94462		373	0.98587
								372	0.128791			372	1.95129		372	0.994142
								371	0.127906			371	1.97102		371	1.00069
								370	0.126482			370	1.99766		370	1.00166
								369	0.122781			369	1.9722		369	1.00997
								368	0.121528			368	1.99208		368	1.01408
								367	0.120404			367	1.99948		367	1.02437
								366	0.118865			366	1.96859		366	1.0289
								365	0.117623			365	2.02168		365	1.03574
								364	0.116179			364	2.04852		364	1.04409
								363	0.115424			363	2.02223		363	1.0504
								362	0.113761			362	2.05829		362	1.05707
								361	0.112785			361	2.04963		361	1.06311
								360	0.111264			360	2.07043		360	1.06917
								359	0.110072			359	2.0534		359	1.07741
								358	0.108665			358	2.10835		358	1.08473
								357	0.107165			357	2.10139		357	1.09067
								356	0.106345			356	2.0974		356	1.10115
								355	0.104942			355	2.13153		355	1.10771
								354	0.103993			354	2.11827		354	1.11533
								353	0.103037			353	2.1417		353	1.1196
								352	0.101843			352	2.15009		352	1.12986
								351	0.100472			351	2.13413		351	1.13936
								350	0.099705			350	2.18138		350	1.14203
								349	0.097914			349	2.1592		349	1.15656
								348	0.096988			348	2.18662		348	1.16159
								347	0.095911			347	2.19132		347	1.16732
								346	0.094623			346	2.14783		346	1.17811
								345	0.093476			345	2.16482		345	1.18941
								344	0.092149			344	2.19997		344	1.19192
								343	0.091341			343	2.18349		343	1.20209
								342	0.08964			342	2.18197		342	1.21035
								341	0.089539			341	2.17496		341	1.21578
								340	0.087888			340	2.28325		340	1.2267
								339	0.087964			339	2.22141		339	1.23801
								338	0.086931			338	2.24352		338	1.24924
								337	0.08599			337	2.30874		337	1.26469
								336	0.085496			336	2.23418		336	1.26932
								335	0.084381			335	2.2763		335	1.27831
								334	0.08407			334	2.24903		334	1.28402
								333	0.083732			333	2.28559		333	1.29292
								332	0.083061			332	2.26496		332	1.30731
								331	0.083185			331	2.34419		331	1.32269
								330	0.083085			330	2.30129		330	1.31537
								329	0.083123			329	2.30662		329	1.34009
								328	0.083316			328	2.30522		328	1.35318
								327	0.084416			327	2.35154		327	1.36017
								326	0.084981			326	2.28475		326	1.37492
								325	0.085947			325	2.41567		325	1.38841
								324	0.086859			324	2.31515		324	1.40346
								323	0.088863			323	2.41953		323	1.41249
								322	0.09076			322	2.44069		322	1.43012
								321	0.093392			321	2.45482		321	1.43516
								320	0.096519			320	2.42033		320	1.45688
								319	0.099578			319	2.46547		319	1.47223
								318	0.103821			318	2.43914		318	1.4806
								317	0.109033			317	2.50348		317	1.49996
								316	0.115116			316	2.49214		316	1.51939
								315	0.121482			315	2.42044		315	1.52272
								314	0.128673			314	2.45556		314	1.5431
								313	0.137786			313	2.50086		313	1.55796
								312	0.147871			312	2.46623		312	1.57861
								311	0.159309			311	2.51913		311	1.60137
								310	0.171765			310	2.4908		310	1.61631
								309	0.18568			309	2.50307		309	1.63225
								308	0.200145			308	2.59671		308	1.64459
								307	0.21639			307	2.57154		307	1.66502
								306	0.234511			306	2.50738		306	1.69506
								305	0.255248			305	2.56162		305	1.70154
								304	0.275473			304	2.66414		304	1.73149
								303	0.294826			303	2.53432		303	1.74146
								302	0.315727			302	2.63846		302	1.77042
								301	0.337321			301	2.53269		301	1.78223
								300	0.35607			300	2.5516		300	1.79043
								299	0.374113			299	2.62672		299	1.82766
								298	0.390358			298	2.65916		298	1.84878
								297	0.404999			297	2.66114		297	1.84424
								296	0.418715			296	2.70686		296	1.89127
								295	0.42901			295	2.67366		295	1.88472
								294	0.438368			294	2.75771		294	1.9033
								293	0.447232			293	2.73212		293	1.91643
								292	0.45292			292	2.66314		292	1.93356
								291	0.457465			291	2.7073		291	1.92325
								290	0.460237			290	2.69529		290	1.95916
								289	0.462055			289	2.66234		289	1.94059
								288	0.46255			288	2.68403		288	1.98737
								287	0.461878			287	2.69594		287	1.97469
								286	0.459383			286	2.97551		286	2.01403
								285	0.456734			285	2.81531		285	2.02975
								284	0.453613			284	2.84802		284	2.01678
								283	0.4501			283	2.66776		283	2.03758
								282	0.447803			282	2.75056		282	2.0752
								281	0.4469			281	2.77885		281	2.07453
								280	0.446292			280	2.83893		280	2.113
								279	0.44804			279	2.87322		279	2.12691
								278	0.45095			278	2.82827		278	2.09756
								277	0.456067			277	2.87877		277	2.1177
								276	0.46223			276	2.83505		276	2.1736
								275	0.470017			275	2.8242		275	2.16134
								274	0.478519			274	2.87452		274	2.20204
								273	0.487589			273	2.94885		273	2.18356
								272	0.498934			272	2.77186		272	2.2156
								271	0.510953			271	2.83091		271	2.26536
								270	0.524964			270	2.85232		270	2.2327
								269	0.541332			269	3		269	2.25119
								268	0.559376			268	2.8687		268	2.28517
								267	0.580338			267	2.89143		267	2.29303
								266	0.604932			266	3		266	2.30972
								265	0.635847			265	2.84073		265	2.32285
								264	0.671516			264	3		264	2.37274
								263	0.713768			263	3		263	2.37758
								262	0.76276			262	3		262	2.45445
								261	0.817768			261	3		261	2.40749
								260	0.878184			260	3		260	2.50155
								259	0.94663			259	3		259	2.49417
								258	1.01917			258	3		258	2.60572
								257	1.08945			257	3		257	2.50584
								256	1.14494			256	3		256	2.58453
								255	1.18448			255	2.99225		255	2.57955
								254	1.20852			254	3		254	2.58687
								253	1.21988			253	3		253	2.57675
								252	1.21925			252	3		252	2.66878
								251	1.21464			251	3		251	2.71041
								250	1.20402			250	3		250	2.73072
								249	1.18677			249	3		249	2.72862
								248	1.16938			248	3		248	2.74088
								247	1.15437			247	3		247	2.73731
								246	1.13821			246	3		246	2.7486
								245	1.12519			245	3		245	2.76726
								244	1.1155			244	3		244	2.77754
								243	1.11658			243	3		243	2.8041
								242	1.13006			242	3		242	2.92154
								241	1.16343			241	3		241	2.88975
								240	1.21379			240	3		240	2.98088
								239	1.28121			239	3		239	2.95468
								238	1.36566			238	3		238	3
								237	1.47115			237	3		237	2.98716
								236	1.58241			236	3		236	2.97021
								235	1.68177			235	3		235	3
								234	1.77057			234	3		234	2.945
								233	1.8183			233	3		233	3
								232	1.81676			232	3		232	3
								231	1.80518			231	3		231	2.91829
								230	1.75176			230	3		230	3
								229	1.69052			229	3		229	3
								228	1.62683			228	3		228	2.95039
								227	1.57427			227	3		227	3
								226	1.51176			226	3		226	3
								225	1.44732			225	3		225	3
								224	1.38313			224	3		224	3
								223	1.32841			223	3		223	3
								222	1.27306			222	3		222	3
								221	1.2246			221	3		221	2.83535
								220	1.188			220	3		220	3
								219	1.15457			219	3		219	2.91186
								218	1.12774			218	3		218	2.9307
								217	1.09419			217	3		217	3
								216	1.07031			216	3		216	2.70863
								215	1.05083			215	3		215	2.91115
								214	1.0362			214	2.9108		214	2.95664
								213	1.02471			213	3		213	2.8471
								212	1.01936			212	3		212	3
								211	1.01591			211	3		211	2.80052
								210	1.01653			210	3		210	2.86107
								209	1.02712			209	2.56815		209	2.8315
								208	1.03778			208	2.85202		208	2.85202
								207	1.05294			207	2.66474		207	3
								206	1.07148			206	2.99268		206	2.71399
								205	1.09235			205	3		205	2.87811
								204	1.11439			204	3		204	2.90763
								203	1.13273			203	3		203	3
								202	1.15335			202	3		202	3
								201	1.17845			201	3		201	2.81644
								200	1.1965			200	3		200	2.73565
