# Supplementary material for: Synthesis of pH-Sensitive and Self-Fluorescent Polymeric Micelles Derived From Rosin and Vegetable Oils via ATRP
Source: Front Bioeng Biotechnol. 2021 Nov 2;9:753808. doi: 10.3389/fbioe.2021.753808 (PMC8596564; doi:10.3389/fbioe.2021.753808)
Supplement: Supplementary file 2 [file DataSheet1.ZIP › ╘¡╩╝╩2╛▌/Data for Figure7ú¿bú⌐.xlsx]

## Sheet: Sheet1
	DOX：Micelle	LC	LE
	0.5:1	8.9	17.35
	01:01:00	10.2	10.72
	02:01:00	16	7.8
