# Supplementary material for: Synthesis of pH-Sensitive and Self-Fluorescent Polymeric Micelles Derived From Rosin and Vegetable Oils via ATRP
Source: Front Bioeng Biotechnol. 2021 Nov 2;9:753808. doi: 10.3389/fbioe.2021.753808 (PMC8596564; doi:10.3389/fbioe.2021.753808)
Supplement: Supplementary file 2 [file DataSheet1.ZIP › ╘¡╩╝╩2╛▌/Data for Figure7ú¿cú⌐.xlsx]

## Sheet: Sheet1
						time/h	Cummulative release / %
						0	0
						0.5	8.37939
						1	10.7271
						2	13.4559
						4.5	16.8056
						6	19.1675
						8	21.2048
						10	22.5155
						12	24.165
						24	24.4596
						28	25.093
						36	25.8957
						48.5	26.8678
						72.5	28.6019
						96	29.4046
	--	--				120.25	30.6307
	--	--				--	--
	--	--				--	--
	--	--				--	--
	--	--				--	--
	--	--				--	--
	--	--				--	--
	--	--				--	--
	--	--				--	--
	--	--				--	--
						--	--
