# Supplementary material for: Synthesis of pH-Sensitive and Self-Fluorescent Polymeric Micelles Derived From Rosin and Vegetable Oils via ATRP
Source: Front Bioeng Biotechnol. 2021 Nov 2;9:753808. doi: 10.3389/fbioe.2021.753808 (PMC8596564; doi:10.3389/fbioe.2021.753808)
Supplement: Supplementary file 2 [file DataSheet1.ZIP › ╘¡╩╝╩2╛▌/Data for Table 1.xlsx]

## Sheet: Sheet2
	Entry	Polymer micelles	Polymerizationmethod	Functional	LC (wt%)	Reference
	1	PEG-b-PEYM	ATRP	pH-sensitive	2.6	(Tang et al., 2011)
	2	POEOMA nano-hydrogels	ATRP	--	5.4~16.4	(Oh et al., 2007)
	3	mPEG-PCL-PDMA/mPEG-PCL-PVBA-Dox	RAFT	pH-sensitive	8.1-10.1	(Wang et al., 2020a)
	4	folate-decoratedstar-shaped PEG–PCL	free radical polymerization	--	4.6~13.0	(Cuong et al., 2012)
	5	P(MPC-co-PCL)	free radical polymerization	--	6.7~12.6	(Zhao et al., 2016)
	6	mPEG-b-P(HPMA-g-a-TOS-g-His)	free radical polymerization	pH-sensitive	9.6	(Debele et al., 2017)
	7	mPEG-PAsp(MEA)-PAsp(DIP)	ring-opening polymerization	reduction and pH sensitivity	10.5	(Dai et al., 2011)
	8	H40-BPLP-PEG-OCH3/cRGD	commercial PEG	self-fluorescent	15.7	(Chen et al., 2015)
				pH-sensitive
	9	LHRH-PEG-PHIS-Dox	commercial PEG	pH-sensitive	28	(Yang et al., 2015)
	10	DA-PLMA-PMAA	ATRP	self-fluorescent	8.9-16.0	This work
				pH-sensitive
