# Supplementary material for: Synthesis of pH-Sensitive and Self-Fluorescent Polymeric Micelles Derived From Rosin and Vegetable Oils via ATRP
Source: Front Bioeng Biotechnol. 2021 Nov 2;9:753808. doi: 10.3389/fbioe.2021.753808 (PMC8596564; doi:10.3389/fbioe.2021.753808)
Supplement: Supplementary file 3 [file Table1.XLSX]

## Sheet: Sheet1
	mg/L	mN/m			18	62.3151			0	71.1978
	78	61.8			18.0621	62.3142			0.02402	71.1882
	70.2	61.5			18.1241	62.3133			0.04805	71.1787
	64	61.8			18.1862	62.3124			0.07207	71.1692
	56	61.7			18.2482	62.3115			0.0961	71.1596
	46.8	61.5			18.3103	62.3106			0.12012	71.1501
	39	61.8			18.3724	62.3097			0.14414	71.1406
	36	62			18.4344	62.3088			0.16817	71.131
	31.2	61.8			18.4965	62.3079			0.19219	71.1215
	28	62			18.5586	62.307			0.21622	71.1119
	24	62.1			18.6206	62.3061			0.24024	71.1024
	20	63.2			18.6827	62.3052			0.26426	71.0929
	18	64			18.7447	62.3043			0.28829	71.0833
	16	65.5			18.8068	62.3034			0.31231	71.0738
	12	66.2			18.8689	62.3025			0.33634	71.0642
	7.8	67.4			18.9309	62.3017			0.36036	71.0547
	3.9	69.3			18.993	62.3008			0.38438	71.0452
	1.56	70.4			19.0551	62.2999			0.40841	71.0356
	0.39	71.9			19.1171	62.299			0.43243	71.0261
					19.1792	62.2981			0.45646	71.0165
					19.2412	62.2972			0.48048	71.007
					19.3033	62.2963			0.5045	70.9975
					19.3654	62.2954			0.52853	70.9879
					19.4274	62.2945			0.55255	70.9784
					19.4895	62.2936			0.57658	70.9689
					19.5515	62.2927			0.6006	70.9593
					19.6136	62.2918			0.62462	70.9498
					19.6757	62.2909			0.64865	70.9402
					19.7377	62.29			0.67267	70.9307
					19.7998	62.2891			0.6967	70.9212
					19.8619	62.2882			0.72072	70.9116
					19.9239	62.2874			0.74474	70.9021
					19.986	62.2865			0.76877	70.8925
					20.048	62.2856			0.79279	70.883
					20.1101	62.2847			0.81682	70.8735
					20.1722	62.2838			0.84084	70.8639
					20.2342	62.2829			0.86486	70.8544
					20.2963	62.282			0.88889	70.8448
					20.3584	62.2811			0.91291	70.8353
					20.4204	62.2802			0.93694	70.8258
					20.4825	62.2793			0.96096	70.8162
					20.5445	62.2784			0.98498	70.8067
					20.6066	62.2775			1.00901	70.7972
					20.6687	62.2766			1.03303	70.7876
					20.7307	62.2757			1.05706	70.7781
					20.7928	62.2748			1.08108	70.7685
					20.8548	62.2739			1.10511	70.759
					20.9169	62.273			1.12913	70.7495
					20.979	62.2722			1.15315	70.7399
					21.041	62.2713			1.17718	70.7304
					21.1031	62.2704			1.2012	70.7208
					21.1652	62.2695			1.22523	70.7113
					21.2272	62.2686			1.24925	70.7018
					21.2893	62.2677			1.27327	70.6922
					21.3514	62.2668			1.2973	70.6827
					21.4134	62.2659			1.32132	70.6732
					21.4755	62.265			1.34535	70.6636
					21.5375	62.2641			1.36937	70.6541
					21.5996	62.2632			1.39339	70.6445
					21.6617	62.2623			1.41742	70.635
					21.7237	62.2614			1.44144	70.6255
					21.7858	62.2605			1.46547	70.6159
					21.8479	62.2596			1.48949	70.6064
					21.9099	62.2587			1.51351	70.5968
					21.972	62.2579			1.53754	70.5873
					22.034	62.257			1.56156	70.5778
					22.0961	62.2561			1.58559	70.5682
					22.1582	62.2552			1.60961	70.5587
					22.2202	62.2543			1.63363	70.5491
					22.2823	62.2534			1.65766	70.5396
					22.3443	62.2525			1.68168	70.5301
					22.4064	62.2516			1.70571	70.5205
					22.4685	62.2507			1.72973	70.511
					22.5305	62.2498			1.75375	70.5015
					22.5926	62.2489			1.77778	70.4919
					22.6547	62.248			1.8018	70.4824
					22.7167	62.2471			1.82583	70.4728
					22.7788	62.2462			1.84985	70.4633
					22.8408	62.2453			1.87387	70.4537
					22.9029	62.2445			1.8979	70.4442
					22.965	62.2436			1.92192	70.4347
					23.027	62.2427			1.94595	70.4251
					23.0891	62.2418			1.96997	70.4156
					23.1512	62.2409			1.99399	70.4061
					23.2132	62.24			2.01802	70.3965
					23.2753	62.2391			2.04204	70.387
					23.3373	62.2382			2.06607	70.3774
					23.3994	62.2373			2.09009	70.3679
					23.4615	62.2364			2.11411	70.3584
					23.5235	62.2355			2.13814	70.3488
					23.5856	62.2346			2.16216	70.3393
					23.6476	62.2337			2.18619	70.3298
					23.7097	62.2328			2.21021	70.3202
					23.7718	62.2319			2.23423	70.3107
					23.8338	62.231			2.25826	70.3011
					23.8959	62.2302			2.28228	70.2916
					23.958	62.2293			2.30631	70.282
					24.02	62.2284			2.33033	70.2725
					24.0821	62.2275			2.35435	70.263
					24.1441	62.2266			2.37838	70.2534
					24.2062	62.2257			2.4024	70.2439
					24.2683	62.2248			2.42643	70.2344
					24.3303	62.2239			2.45045	70.2248
					24.3924	62.223			2.47447	70.2153
					24.4545	62.2221			2.4985	70.2057
					24.5165	62.2212			2.52252	70.1962
					24.5786	62.2203			2.54655	70.1867
					24.6406	62.2194			2.57057	70.1771
					24.7027	62.2185			2.59459	70.1676
					24.7648	62.2176			2.61862	70.1581
					24.8268	62.2167			2.64264	70.1485
					24.8889	62.2159			2.66667	70.139
					24.9509	62.215			2.69069	70.1294
					25.013	62.2141			2.71471	70.1199
					25.0751	62.2132			2.73874	70.1103
					25.1371	62.2123			2.76276	70.1008
					25.1992	62.2114			2.78679	70.0913
					25.2613	62.2105			2.81081	70.0817
					25.3233	62.2096			2.83483	70.0722
					25.3854	62.2087			2.85886	70.0627
					25.4474	62.2078			2.88288	70.0531
					25.5095	62.2069			2.90691	70.0436
					25.5716	62.206			2.93093	70.034
					25.6336	62.2051			2.95495	70.0245
					25.6957	62.2042			2.97898	70.015
					25.7578	62.2033			3.003	70.0054
					25.8198	62.2024			3.02703	69.9959
					25.8819	62.2015			3.05105	69.9863
					25.9439	62.2007			3.07508	69.9768
					26.006	62.1998			3.0991	69.9673
					26.0681	62.1989			3.12312	69.9577
					26.1301	62.198			3.14715	69.9482
					26.1922	62.1971			3.17117	69.9386
					26.2542	62.1962			3.1952	69.9291
					26.3163	62.1953			3.21922	69.9196
					26.3784	62.1944			3.24324	69.91
					26.4404	62.1935			3.26727	69.9005
					26.5025	62.1926			3.29129	69.891
					26.5646	62.1917			3.31532	69.8814
					26.6266	62.1908			3.33934	69.8719
					26.6887	62.1899			3.36336	69.8623
					26.7508	62.189			3.38739	69.8528
					26.8128	62.1881			3.41141	69.8433
					26.8749	62.1872			3.43544	69.8337
					26.9369	62.1864			3.45946	69.8242
					26.999	62.1855			3.48348	69.8146
					27.0611	62.1846			3.50751	69.8051
					27.1231	62.1837			3.53153	69.7956
					27.1852	62.1828			3.55556	69.786
					27.2473	62.1819			3.57958	69.7765
					27.3093	62.181			3.6036	69.7669
					27.3714	62.1801			3.62763	69.7574
					27.4334	62.1792			3.65165	69.7479
					27.4955	62.1783			3.67568	69.7383
					27.5576	62.1774			3.6997	69.7288
					27.6196	62.1765			3.72372	69.7193
					27.6817	62.1756			3.74775	69.7097
					27.7437	62.1747			3.77177	69.7002
					27.8058	62.1738			3.7958	69.6906
					27.8679	62.173			3.81982	69.6811
					27.9299	62.172			3.84384	69.6716
					27.992	62.1712			3.86787	69.662
					28.0541	62.1703			3.89189	69.6525
					28.1161	62.1694			3.91592	69.6429
					28.1782	62.1685			3.93994	69.6334
					28.2402	62.1676			3.96396	69.6239
					28.3023	62.1667			3.98799	69.6143
					28.3644	62.1658			4.01201	69.6048
					28.4264	62.1649			4.03604	69.5952
					28.4885	62.164			4.06006	69.5857
					28.5506	62.1631			4.08408	69.5762
					28.6126	62.1622			4.10811	69.5666
					28.6747	62.1613			4.13213	69.5571
					28.7367	62.1604			4.15616	69.5476
					28.7988	62.1595			4.18018	69.538
					28.8609	62.1587			4.2042	69.5285
					28.9229	62.1578			4.22823	69.5189
					28.985	62.1569			4.25225	69.5094
					29.047	62.156			4.27628	69.4999
					29.1091	62.1551			4.3003	69.4903
					29.1712	62.1542			4.32432	69.4808
					29.2332	62.1533			4.34835	69.4712
					29.2953	62.1524			4.37237	69.4617
					29.3574	62.1515			4.3964	69.4522
					29.4194	62.1506			4.42042	69.4426
					29.4815	62.1497			4.44444	69.4331
					29.5435	62.1488			4.46847	69.4236
					29.6056	62.1479			4.49249	69.414
					29.6677	62.147			4.51652	69.4045
					29.7297	62.1461			4.54054	69.3949
					29.7918	62.1452			4.56456	69.3854
					29.8539	62.1444			4.58859	69.3758
					29.9159	62.1435			4.61261	69.3663
					29.978	62.1426			4.63664	69.3568
					30.04	62.1417			4.66066	69.3472
					30.1021	62.1408			4.68468	69.3377
					30.1642	62.1399			4.70871	69.3282
					30.2262	62.139			4.73273	69.3186
					30.2883	62.1381			4.75676	69.3091
					30.3503	62.1372			4.78078	69.2995
					30.4124	62.1363			4.8048	69.29
					30.4745	62.1354			4.82883	69.2805
					30.5365	62.1345			4.85285	69.2709
					30.5986	62.1336			4.87688	69.2614
					30.6607	62.1327			4.9009	69.2519
					30.7227	62.1318			4.92492	69.2423
					30.7848	62.1309			4.94895	69.2328
					30.8468	62.13			4.97297	69.2232
					30.9089	62.1292			4.997	69.2137
					30.971	62.1283			5.02102	69.2041
					31.033	62.1274			5.04505	69.1946
					31.0951	62.1265			5.06907	69.1851
					31.1572	62.1256			5.09309	69.1755
					31.2192	62.1247			5.11712	69.166
					31.2813	62.1238			5.14114	69.1565
					31.3433	62.1229			5.16517	69.1469
					31.4054	62.122			5.18919	69.1374
					31.4675	62.1211			5.21321	69.1278
					31.5295	62.1202			5.23724	69.1183
					31.5916	62.1193			5.26126	69.1088
					31.6536	62.1184			5.28529	69.0992
					31.7157	62.1175			5.30931	69.0897
					31.7778	62.1166			5.33333	69.0802
					31.8398	62.1157			5.35736	69.0706
					31.9019	62.1148			5.38138	69.0611
					31.964	62.114			5.40541	69.0515
					32.026	62.1131			5.42943	69.042
					32.0881	62.1122			5.45345	69.0324
					32.1501	62.1113			5.47748	69.0229
					32.2122	62.1104			5.5015	69.0134
					32.2743	62.1095			5.52553	69.0038
					32.3363	62.1086			5.54955	68.9943
					32.3984	62.1077			5.57357	68.9848
					32.4605	62.1068			5.5976	68.9752
					32.5225	62.1059			5.62162	68.9657
					32.5846	62.105			5.64565	68.9561
					32.6467	62.1041			5.66967	68.9466
					32.7087	62.1032			5.69369	68.9371
					32.7708	62.1023			5.71772	68.9275
					32.8328	62.1014			5.74174	68.918
					32.8949	62.1005			5.76577	68.9084
					32.957	62.0997			5.78979	68.8989
					33.019	62.0988			5.81381	68.8894
					33.0811	62.0979			5.83784	68.8798
					33.1431	62.097			5.86186	68.8703
					33.2052	62.0961			5.88589	68.8607
					33.2673	62.0952			5.90991	68.8512
					33.3293	62.0943			5.93393	68.8417
					33.3914	62.0934			5.95796	68.8321
					33.4534	62.0925			5.98198	68.8226
					33.5155	62.0916			6.00601	68.8131
					33.5776	62.0907			6.03003	68.8035
					33.6396	62.0898			6.05405	68.794
					33.7017	62.0889			6.07808	68.7844
					33.7638	62.088			6.1021	68.7749
					33.8258	62.0872			6.12613	68.7654
					33.8879	62.0862			6.15015	68.7558
					33.95	62.0854			6.17417	68.7463
					34.012	62.0845			6.1982	68.7367
					34.0741	62.0836			6.22222	68.7272
					34.1361	62.0827			6.24625	68.7177
					34.1982	62.0818			6.27027	68.7081
					34.2603	62.0809			6.29429	68.6986
					34.3223	62.08			6.31832	68.689
					34.3844	62.0791			6.34234	68.6795
					34.4464	62.0782			6.36637	68.67
					34.5085	62.0773			6.39039	68.6604
					34.5706	62.0764			6.41441	68.6509
					34.6326	62.0755			6.43844	68.6414
					34.6947	62.0746			6.46246	68.6318
					34.7568	62.0737			6.48649	68.6223
					34.8188	62.0729			6.51051	68.6127
					34.8809	62.072			6.53453	68.6032
					34.9429	62.0711			6.55856	68.5937
					35.005	62.0702			6.58258	68.5841
					35.0671	62.0693			6.60661	68.5746
					35.1291	62.0684			6.63063	68.565
					35.1912	62.0675			6.65465	68.5555
					35.2533	62.0666			6.67868	68.546
					35.3153	62.0657			6.7027	68.5364
					35.3774	62.0648			6.72673	68.5269
					35.4394	62.0639			6.75075	68.5173
					35.5015	62.063			6.77477	68.5078
					35.5636	62.0621			6.7988	68.4983
					35.6256	62.0612			6.82282	68.4887
					35.6877	62.0603			6.84685	68.4792
					35.7497	62.0594			6.87087	68.4697
					35.8118	62.0585			6.89489	68.4601
					35.8739	62.0577			6.91892	68.4506
					35.9359	62.0568			6.94294	68.441
					35.998	62.0559			6.96697	68.4315
					36.0601	62.055			6.99099	68.422
					36.1221	62.0541			7.01502	68.4124
					36.1842	62.0532			7.03904	68.4029
					36.2463	62.0523			7.06306	68.3933
					36.3083	62.0514			7.08709	68.3838
					36.3704	62.0505			7.11111	68.3743
					36.4324	62.0496			7.13514	68.3647
					36.4945	62.0487			7.15916	68.3552
					36.5566	62.0478			7.18318	68.3457
					36.6186	62.0469			7.20721	68.3361
					36.6807	62.046			7.23123	68.3266
					36.7427	62.0451			7.25526	68.317
					36.8048	62.0442			7.27928	68.3075
					36.8669	62.0433			7.3033	68.298
					36.9289	62.0425			7.32733	68.2884
					36.991	62.0416			7.35135	68.2789
					37.053	62.0407			7.37538	68.2693
					37.1151	62.0398			7.3994	68.2598
					37.1772	62.0389			7.42342	68.2503
					37.2392	62.038			7.44745	68.2407
					37.3013	62.0371			7.47147	68.2312
					37.3634	62.0362			7.4955	68.2216
					37.4254	62.0353			7.51952	68.2121
					37.4875	62.0344			7.54354	68.2026
					37.5496	62.0335			7.56757	68.193
					37.6116	62.0326			7.59159	68.1835
					37.6737	62.0317			7.61562	68.174
					37.7357	62.0308			7.63964	68.1644
					37.7978	62.0299			7.66366	68.1549
					37.8599	62.029			7.68769	68.1453
					37.9219	62.0282			7.71171	68.1358
					37.984	62.0273			7.73574	68.1262
					38.0461	62.0264			7.75976	68.1167
					38.1081	62.0255			7.78378	68.1072
					38.1702	62.0246			7.80781	68.0976
					38.2322	62.0237			7.83183	68.0881
					38.2943	62.0228			7.85586	68.0786
					38.3564	62.0219			7.87988	68.069
					38.4184	62.021			7.9039	68.0595
					38.4805	62.0201			7.92793	68.0499
					38.5425	62.0192			7.95195	68.0404
					38.6046	62.0183			7.97598	68.0309
					38.6667	62.0174			8	68.0213
					38.7287	62.0165			8.02402	68.0118
					38.7908	62.0157			8.04805	68.0023
					38.8528	62.0147			8.07207	67.9927
					38.9149	62.0139			8.0961	67.9832
					38.977	62.013			8.12012	67.9736
					39.039	62.0121			8.14414	67.9641
					39.1011	62.0112			8.16817	67.9545
					39.1632	62.0103			8.19219	67.945
					39.2252	62.0094			8.21622	67.9355
					39.2873	62.0085			8.24024	67.9259
					39.3494	62.0076			8.26426	67.9164
					39.4114	62.0067			8.28829	67.9069
					39.4735	62.0058			8.31231	67.8973
					39.5355	62.0049			8.33634	67.8878
					39.5976	62.004			8.36036	67.8782
					39.6597	62.0031			8.38438	67.8687
					39.7217	62.0022			8.40841	67.8592
					39.7838	62.0014			8.43243	67.8496
					39.8458	62.0005			8.45646	67.8401
					39.9079	61.9996			8.48048	67.8305
					39.97	61.9987			8.5045	67.821
					40.032	61.9978			8.52853	67.8115
					40.0941	61.9969			8.55255	67.8019
					40.1562	61.996			8.57658	67.7924
					40.2182	61.9951			8.6006	67.7828
					40.2803	61.9942			8.62462	67.7733
					40.3423	61.9933			8.64865	67.7638
					40.4044	61.9924			8.67267	67.7542
					40.4665	61.9915			8.6967	67.7447
					40.5285	61.9906			8.72072	67.7352
					40.5906	61.9897			8.74474	67.7256
					40.6527	61.9888			8.76877	67.7161
					40.7147	61.9879			8.79279	67.7065
					40.7768	61.987			8.81682	67.697
					40.8388	61.9862			8.84084	67.6875
					40.9009	61.9853			8.86486	67.6779
					40.963	61.9844			8.88889	67.6684
					41.025	61.9835			8.91291	67.6588
					41.0871	61.9826			8.93694	67.6493
					41.1491	61.9817			8.96096	67.6398
					41.2112	61.9808			8.98498	67.6302
					41.2733	61.9799			9.00901	67.6207
					41.3353	61.979			9.03303	67.6111
					41.3974	61.9781			9.05706	67.6016
					41.4595	61.9772			9.08108	67.5921
					41.5215	61.9763			9.10511	67.5825
					41.5836	61.9754			9.12913	67.573
					41.6457	61.9745			9.15315	67.5635
					41.7077	61.9736			9.17718	67.5539
					41.7698	61.9727			9.2012	67.5444
					41.8318	61.9719			9.22523	67.5348
					41.8939	61.971			9.24925	67.5253
					41.956	61.9701			9.27327	67.5158
					42.018	61.9692			9.2973	67.5062
					42.0801	61.9683			9.32132	67.4967
					42.1421	61.9674			9.34535	67.4871
					42.2042	61.9665			9.36937	67.4776
					42.2663	61.9656			9.39339	67.4681
					42.3283	61.9647			9.41742	67.4585
					42.3904	61.9638			9.44144	67.449
					42.4524	61.9629			9.46547	67.4394
					42.5145	61.962			9.48949	67.4299
					42.5766	61.9611			9.51351	67.4204
					42.6386	61.9602			9.53754	67.4108
					42.7007	61.9593			9.56156	67.4013
					42.7628	61.9584			9.58559	67.3918
					42.8248	61.9575			9.60961	67.3822
					42.8869	61.9567			9.63363	67.3727
					42.949	61.9558			9.65766	67.3631
					43.011	61.9549			9.68168	67.3536
					43.0731	61.954			9.70571	67.3441
					43.1351	61.9531			9.72973	67.3345
					43.1972	61.9522			9.75375	67.325
					43.2593	61.9513			9.77778	67.3154
					43.3213	61.9504			9.8018	67.3059
					43.3834	61.9495			9.82583	67.2964
					43.4455	61.9486			9.84985	67.2868
					43.5075	61.9477			9.87387	67.2773
					43.5696	61.9468			9.8979	67.2678
					43.6316	61.9459			9.92192	67.2582
					43.6937	61.945			9.94595	67.2487
					43.7558	61.9441			9.96997	67.2391
					43.8178	61.9432			9.99399	67.2296
					43.8799	61.9424			10.018	67.2201
					43.9419	61.9415			10.042	67.2105
					44.004	61.9406			10.0661	67.201
					44.0661	61.9397			10.0901	67.1914
					44.1281	61.9388			10.1141	67.1819
					44.1902	61.9379			10.1381	67.1724
					44.2522	61.937			10.1622	67.1628
					44.3143	61.9361			10.1862	67.1533
					44.3764	61.9352			10.2102	67.1437
					44.4384	61.9343			10.2342	67.1342
					44.5005	61.9334			10.2583	67.1247
					44.5626	61.9325			10.2823	67.1151
					44.6246	61.9316			10.3063	67.1056
					44.6867	61.9307			10.3303	67.0961
					44.7488	61.9298			10.3544	67.0865
					44.8108	61.929			10.3784	67.077
					44.8729	61.9281			10.4024	67.0674
					44.9349	61.9272			10.4264	67.0579
					44.997	61.9263			10.4505	67.0483
					45.0591	61.9254			10.4745	67.0388
					45.1211	61.9245			10.4985	67.0293
					45.1832	61.9236			10.5225	67.0197
					45.2452	61.9227			10.5465	67.0102
					45.3073	61.9218			10.5706	67.0007
					45.3694	61.9209			10.5946	66.9911
					45.4314	61.92			10.6186	66.9816
					45.4935	61.9191			10.6426	66.972
					45.5556	61.9182			10.6667	66.9625
					45.6176	61.9173			10.6907	66.953
					45.6797	61.9164			10.7147	66.9434
					45.7417	61.9155			10.7387	66.9339
					45.8038	61.9147			10.7628	66.9244
					45.8659	61.9138			10.7868	66.9148
					45.9279	61.9129			10.8108	66.9053
					45.99	61.912			10.8348	66.8957
					46.0521	61.9111			10.8589	66.8862
					46.1141	61.9102			10.8829	66.8766
					46.1762	61.9093			10.9069	66.8671
					46.2382	61.9084			10.9309	66.8576
					46.3003	61.9075			10.955	66.848
					46.3624	61.9066			10.979	66.8385
					46.4244	61.9057			11.003	66.829
					46.4865	61.9048			11.027	66.8194
					46.5485	61.9039			11.0511	66.8099
					46.6106	61.903			11.0751	66.8003
					46.6727	61.9021			11.0991	66.7908
					46.7347	61.9012			11.1231	66.7813
					46.7968	61.9004			11.1471	66.7717
					46.8589	61.8995			11.1712	66.7622
					46.9209	61.8986			11.1952	66.7526
					46.983	61.8977			11.2192	66.7431
					47.0451	61.8968			11.2432	66.7336
					47.1071	61.8959			11.2673	66.724
					47.1692	61.895			11.2913	66.7145
					47.2312	61.8941			11.3153	66.7049
					47.2933	61.8932			11.3393	66.6954
					47.3554	61.8923			11.3634	66.6859
					47.4174	61.8914			11.3874	66.6763
					47.4795	61.8905			11.4114	66.6668
					47.5415	61.8896			11.4354	66.6573
					47.6036	61.8887			11.4595	66.6477
					47.6657	61.8878			11.4835	66.6382
					47.7277	61.8869			11.5075	66.6286
					47.7898	61.886			11.5315	66.6191
					47.8518	61.8852			11.5556	66.6096
					47.9139	61.8843			11.5796	66.6
					47.976	61.8834			11.6036	66.5905
					48.038	61.8825			11.6276	66.5809
					48.1001	61.8816			11.6517	66.5714
					48.1622	61.8807			11.6757	66.5619
					48.2242	61.8798			11.6997	66.5523
					48.2863	61.8789			11.7237	66.5428
					48.3484	61.878			11.7477	66.5332
					48.4104	61.8771			11.7718	66.5237
					48.4725	61.8762			11.7958	66.5142
					48.5345	61.8753			11.8198	66.5046
					48.5966	61.8744			11.8438	66.4951
					48.6587	61.8735			11.8679	66.4856
					48.7207	61.8726			11.8919	66.476
					48.7828	61.8717			11.9159	66.4665
					48.8448	61.8708			11.9399	66.4569
					48.9069	61.87			11.964	66.4474
					48.969	61.8691			11.988	66.4379
					49.031	61.8682			12.012	66.4283
					49.0931	61.8673			12.036	66.4188
					49.1552	61.8664			12.0601	66.4092
					49.2172	61.8655			12.0841	66.3997
					49.2793	61.8646			12.1081	66.3902
					49.3413	61.8637			12.1321	66.3806
					49.4034	61.8628			12.1562	66.3711
					49.4655	61.8619			12.1802	66.3615
					49.5275	61.861			12.2042	66.352
					49.5896	61.8601			12.2282	66.3425
					49.6516	61.8592			12.2523	66.3329
					49.7137	61.8583			12.2763	66.3234
					49.7758	61.8575			12.3003	66.3139
					49.8378	61.8565			12.3243	66.3043
					49.8999	61.8557			12.3483	66.2948
					49.962	61.8548			12.3724	66.2852
					50.024	61.8539			12.3964	66.2757
					50.0861	61.853			12.4204	66.2662
					50.1482	61.8521			12.4444	66.2566
					50.2102	61.8512			12.4685	66.2471
					50.2723	61.8503			12.4925	66.2375
					50.3343	61.8494			12.5165	66.228
					50.3964	61.8485			12.5405	66.2185
					50.4585	61.8476			12.5646	66.2089
					50.5205	61.8467			12.5886	66.1994
					50.5826	61.8458			12.6126	66.1899
					50.6446	61.8449			12.6366	66.1803
					50.7067	61.844			12.6607	66.1708
					50.7688	61.8432			12.6847	66.1612
					50.8308	61.8422			12.7087	66.1517
					50.8929	61.8414			12.7327	66.1422
					50.9549	61.8405			12.7568	66.1326
					51.017	61.8396			12.7808	66.1231
					51.0791	61.8387			12.8048	66.1135
					51.1411	61.8378			12.8288	66.104
					51.2032	61.8369			12.8529	66.0945
					51.2653	61.836			12.8769	66.0849
					51.3273	61.8351			12.9009	66.0754
					51.3894	61.8342			12.9249	66.0658
					51.4515	61.8333			12.9489	66.0563
					51.5135	61.8324			12.973	66.0468
					51.5756	61.8315			12.997	66.0372
					51.6376	61.8306			13.021	66.0277
					51.6997	61.8297			13.045	66.0182
					51.7618	61.8289			13.0691	66.0086
					51.8238	61.828			13.0931	65.9991
					51.8859	61.8271			13.1171	65.9895
					51.9479	61.8262			13.1411	65.98
					52.01	61.8253			13.1652	65.9704
					52.0721	61.8244			13.1892	65.9609
					52.1341	61.8235			13.2132	65.9514
					52.1962	61.8226			13.2372	65.9418
					52.2583	61.8217			13.2613	65.9323
					52.3203	61.8208			13.2853	65.9228
					52.3824	61.8199			13.3093	65.9132
					52.4444	61.819			13.3333	65.9037
					52.5065	61.8181			13.3574	65.8941
					52.5686	61.8172			13.3814	65.8846
					52.6306	61.8163			13.4054	65.8751
					52.6927	61.8154			13.4294	65.8655
					52.7548	61.8145			13.4535	65.856
					52.8168	61.8137			13.4775	65.8465
					52.8789	61.8128			13.5015	65.8369
					52.9409	61.8119			13.5255	65.8274
					53.003	61.811			13.5495	65.8178
					53.0651	61.8101			13.5736	65.8083
					53.1271	61.8092			13.5976	65.7987
					53.1892	61.8083			13.6216	65.7892
					53.2512	61.8074			13.6456	65.7797
					53.3133	61.8065			13.6697	65.7701
					53.3754	61.8056			13.6937	65.7606
					53.4374	61.8047			13.7177	65.7511
					53.4995	61.8038			13.7417	65.7415
					53.5616	61.8029			13.7658	65.732
					53.6236	61.802			13.7898	65.7224
					53.6857	61.8011			13.8138	65.7129
					53.7478	61.8002			13.8378	65.7034
					53.8098	61.7993			13.8619	65.6938
					53.8719	61.7985			13.8859	65.6843
					53.9339	61.7976			13.9099	65.6747
					53.996	61.7967			13.9339	65.6652
					54.0581	61.7958			13.958	65.6557
					54.1201	61.7949			13.982	65.6461
					54.1822	61.794			14.006	65.6366
					54.2442	61.7931			14.03	65.627
					54.3063	61.7922			14.0541	65.6175
					54.3684	61.7913			14.0781	65.608
					54.4304	61.7904			14.1021	65.5984
					54.4925	61.7895			14.1261	65.5889
					54.5545	61.7886			14.1502	65.5794
					54.6166	61.7877			14.1742	65.5698
					54.6787	61.7868			14.1982	65.5603
					54.7407	61.7859			14.2222	65.5507
					54.8028	61.785			14.2462	65.5412
					54.8649	61.7842			14.2703	65.5317
					54.9269	61.7833			14.2943	65.5221
					54.989	61.7824			14.3183	65.5126
					55.051	61.7815			14.3423	65.503
					55.1131	61.7806			14.3664	65.4935
					55.1752	61.7797			14.3904	65.484
					55.2372	61.7788			14.4144	65.4744
					55.2993	61.7779			14.4384	65.4649
					55.3614	61.777			14.4625	65.4553
					55.4234	61.7761			14.4865	65.4458
					55.4855	61.7752			14.5105	65.4363
					55.5476	61.7743			14.5345	65.4267
					55.6096	61.7734			14.5586	65.4172
					55.6717	61.7725			14.5826	65.4077
					55.7337	61.7717			14.6066	65.3981
					55.7958	61.7707			14.6306	65.3886
					55.8579	61.7699			14.6547	65.379
					55.9199	61.769			14.6787	65.3695
					55.982	61.7681			14.7027	65.36
					56.044	61.7672			14.7267	65.3504
					56.1061	61.7663			14.7508	65.3409
					56.1682	61.7654			14.7748	65.3313
					56.2302	61.7645			14.7988	65.3218
					56.2923	61.7636			14.8228	65.3123
					56.3543	61.7627			14.8468	65.3027
					56.4164	61.7618			14.8709	65.2932
					56.4785	61.7609			14.8949	65.2836
					56.5405	61.76			14.9189	65.2741
					56.6026	61.7591			14.9429	65.2646
					56.6647	61.7582			14.967	65.255
					56.7267	61.7574			14.991	65.2455
					56.7888	61.7565			15.015	65.236
					56.8509	61.7556			15.039	65.2264
					56.9129	61.7547			15.0631	65.2169
					56.975	61.7538			15.0871	65.2073
					57.037	61.7529			15.1111	65.1978
					57.0991	61.752			15.1351	65.1883
					57.1612	61.7511			15.1592	65.1787
					57.2232	61.7502			15.1832	65.1692
					57.2853	61.7493			15.2072	65.1596
					57.3473	61.7484			15.2312	65.1501
					57.4094	61.7475			15.2553	65.1406
					57.4715	61.7466			15.2793	65.131
					57.5335	61.7457			15.3033	65.1215
					57.5956	61.7448			15.3273	65.1119
					57.6577	61.7439			15.3514	65.1024
					57.7197	61.743			15.3754	65.0929
					57.7818	61.7422			15.3994	65.0833
					57.8438	61.7413			15.4234	65.0738
					57.9059	61.7404			15.4474	65.0643
					57.968	61.7395			15.4715	65.0547
					58.03	61.7386			15.4955	65.0452
					58.0921	61.7377			15.5195	65.0356
					58.1542	61.7368			15.5435	65.0261
					58.2162	61.7359			15.5676	65.0166
					58.2783	61.735			15.5916	65.007
					58.3403	61.7341			15.6156	64.9975
					58.4024	61.7332			15.6396	64.9879
					58.4645	61.7323			15.6637	64.9784
					58.5265	61.7314			15.6877	64.9689
					58.5886	61.7305			15.7117	64.9593
					58.6506	61.7296			15.7357	64.9498
					58.7127	61.7287			15.7598	64.9403
					58.7748	61.7278			15.7838	64.9307
					58.8368	61.727			15.8078	64.9212
					58.8989	61.7261			15.8318	64.9116
					58.961	61.7252			15.8559	64.9021
					59.023	61.7243			15.8799	64.8925
					59.0851	61.7234			15.9039	64.883
					59.1472	61.7225			15.9279	64.8735
					59.2092	61.7216			15.952	64.8639
					59.2713	61.7207			15.976	64.8544
					59.3333	61.7198			16	64.8449
					59.3954	61.7189			16.024	64.8353
					59.4575	61.718			16.048	64.8258
					59.5195	61.7171			16.0721	64.8162
					59.5816	61.7162			16.0961	64.8067
					59.6436	61.7153			16.1201	64.7972
					59.7057	61.7144			16.1441	64.7876
					59.7678	61.7135			16.1682	64.7781
					59.8298	61.7127			16.1922	64.7686
					59.8919	61.7118			16.2162	64.759
					59.9539	61.7109			16.2402	64.7495
					60.016	61.71			16.2643	64.7399
					60.0781	61.7091			16.2883	64.7304
					60.1401	61.7082			16.3123	64.7208
					60.2022	61.7073			16.3363	64.7113
					60.2643	61.7064			16.3604	64.7018
					60.3263	61.7055			16.3844	64.6922
					60.3884	61.7046			16.4084	64.6827
					60.4504	61.7037			16.4324	64.6732
					60.5125	61.7028			16.4565	64.6636
					60.5746	61.7019			16.4805	64.6541
					60.6366	61.701			16.5045	64.6445
					60.6987	61.7002			16.5285	64.635
					60.7608	61.6992			16.5526	64.6255
					60.8228	61.6984			16.5766	64.6159
					60.8849	61.6975			16.6006	64.6064
					60.947	61.6966			16.6246	64.5968
					61.009	61.6957			16.6486	64.5873
					61.0711	61.6948			16.6727	64.5778
					61.1331	61.6939			16.6967	64.5682
					61.1952	61.693			16.7207	64.5587
					61.2573	61.6921			16.7447	64.5491
					61.3193	61.6912			16.7688	64.5396
					61.3814	61.6903			16.7928	64.5301
					61.4434	61.6894			16.8168	64.5205
					61.5055	61.6885			16.8408	64.511
					61.5676	61.6876			16.8649	64.5015
					61.6296	61.6867			16.8889	64.4919
					61.6917	61.6858			16.9129	64.4824
					61.7537	61.685			16.9369	64.4728
					61.8158	61.6841			16.961	64.4633
					61.8779	61.6832			16.985	64.4538
					61.9399	61.6823			17.009	64.4442
					62.002	61.6814			17.033	64.4347
					62.0641	61.6805			17.0571	64.4251
					62.1261	61.6796			17.0811	64.4156
					62.1882	61.6787			17.1051	64.4061
					62.2503	61.6778			17.1291	64.3965
					62.3123	61.6769			17.1532	64.387
					62.3744	61.676			17.1772	64.3774
					62.4364	61.6751			17.2012	64.3679
					62.4985	61.6742			17.2252	64.3584
					62.5606	61.6733			17.2492	64.3488
					62.6226	61.6724			17.2733	64.3393
					62.6847	61.6715			17.2973	64.3298
					62.7467	61.6707			17.3213	64.3202
					62.8088	61.6698			17.3453	64.3107
					62.8709	61.6689			17.3694	64.3011
					62.9329	61.668			17.3934	64.2916
					62.995	61.6671			17.4174	64.2821
					63.0571	61.6662			17.4414	64.2725
					63.1191	61.6653			17.4655	64.263
					63.1812	61.6644			17.4895	64.2534
					63.2432	61.6635			17.5135	64.2439
					63.3053	61.6626			17.5375	64.2344
					63.3674	61.6617			17.5616	64.2248
					63.4294	61.6608			17.5856	64.2153
					63.4915	61.6599			17.6096	64.2057
					63.5536	61.659			17.6336	64.1962
					63.6156	61.6581			17.6577	64.1867
					63.6777	61.6572			17.6817	64.1771
					63.7397	61.6564			17.7057	64.1676
					63.8018	61.6555			17.7297	64.1581
					63.8639	61.6546			17.7538	64.1485
					63.9259	61.6537			17.7778	64.139
					63.988	61.6528			17.8018	64.1294
					64.05	61.6519			17.8258	64.1199
					64.1121	61.651			17.8498	64.1104
					64.1742	61.6501			17.8739	64.1008
					64.2362	61.6492			17.8979	64.0913
					64.2983	61.6483			17.9219	64.0817
					64.3604	61.6474			17.9459	64.0722
					64.4224	61.6465			17.97	64.0627
					64.4845	61.6456			17.994	64.0531
					64.5465	61.6447			18.018	64.0436
					64.6086	61.6438			18.042	64.034
					64.6707	61.6429			18.0661	64.0245
					64.7327	61.642			18.0901	64.015
					64.7948	61.6412			18.1141	64.0054
					64.8569	61.6403			18.1381	63.9959
					64.9189	61.6394			18.1622	63.9864
					64.981	61.6385			18.1862	63.9768
					65.043	61.6376			18.2102	63.9673
					65.1051	61.6367			18.2342	63.9577
					65.1672	61.6358			18.2583	63.9482
					65.2292	61.6349			18.2823	63.9387
					65.2913	61.634			18.3063	63.9291
					65.3534	61.6331			18.3303	63.9196
					65.4154	61.6322			18.3544	63.91
					65.4775	61.6313			18.3784	63.9005
					65.5395	61.6304			18.4024	63.891
					65.6016	61.6295			18.4264	63.8814
					65.6637	61.6286			18.4505	63.8719
					65.7257	61.6277			18.4745	63.8623
					65.7878	61.6269			18.4985	63.8528
					65.8499	61.626			18.5225	63.8433
					65.9119	61.6251			18.5465	63.8337
					65.974	61.6242			18.5706	63.8242
					66.036	61.6233			18.5946	63.8147
					66.0981	61.6224			18.6186	63.8051
					66.1602	61.6215			18.6426	63.7956
					66.2222	61.6206			18.6667	63.786
					66.2843	61.6197			18.6907	63.7765
					66.3464	61.6188			18.7147	63.767
					66.4084	61.6179			18.7387	63.7574
					66.4705	61.617			18.7628	63.7479
					66.5325	61.6161			18.7868	63.7383
					66.5946	61.6152			18.8108	63.7288
					66.6567	61.6143			18.8348	63.7193
					66.7187	61.6135			18.8589	63.7097
					66.7808	61.6126			18.8829	63.7002
					66.8428	61.6117			18.9069	63.6906
					66.9049	61.6108			18.9309	63.6811
					66.967	61.6099			18.955	63.6716
					67.029	61.609			18.979	63.662
					67.0911	61.6081			19.003	63.6525
					67.1531	61.6072			19.027	63.6429
					67.2152	61.6063			19.0511	63.6334
					67.2773	61.6054			19.0751	63.6239
					67.3393	61.6045			19.0991	63.6143
					67.4014	61.6036			19.1231	63.6048
					67.4635	61.6027			19.1471	63.5953
					67.5255	61.6018			19.1712	63.5857
					67.5876	61.6009			19.1952	63.5762
					67.6496	61.6			19.2192	63.5666
					67.7117	61.5992			19.2432	63.5571
					67.7738	61.5983			19.2673	63.5476
					67.8358	61.5974			19.2913	63.538
					67.8979	61.5965			19.3153	63.5285
					67.96	61.5956			19.3393	63.5189
					68.022	61.5947			19.3634	63.5094
					68.0841	61.5938			19.3874	63.4999
					68.1462	61.5929			19.4114	63.4903
					68.2082	61.592			19.4354	63.4808
					68.2703	61.5911			19.4595	63.4712
					68.3323	61.5902			19.4835	63.4617
					68.3944	61.5893			19.5075	63.4522
					68.4565	61.5884			19.5315	63.4426
					68.5185	61.5875			19.5556	63.4331
					68.5806	61.5866			19.5796	63.4236
					68.6426	61.5857			19.6036	63.414
					68.7047	61.5849			19.6276	63.4045
					68.7668	61.584			19.6517	63.3949
					68.8288	61.5831			19.6757	63.3854
					68.8909	61.5822			19.6997	63.3759
					68.953	61.5813			19.7237	63.3663
					69.015	61.5804			19.7477	63.3568
					69.0771	61.5795			19.7718	63.3472
					69.1391	61.5786			19.7958	63.3377
					69.2012	61.5777			19.8198	63.3282
					69.2633	61.5768			19.8438	63.3186
					69.3253	61.5759			19.8679	63.3091
					69.3874	61.575			19.8919	63.2996
					69.4494	61.5741			19.9159	63.29
					69.5115	61.5732			19.9399	63.2805
					69.5736	61.5723			19.964	63.2709
					69.6356	61.5714			19.988	63.2614
					69.6977	61.5705			20.012	63.2518
					69.7598	61.5697			20.036	63.2423
					69.8218	61.5688			20.0601	63.2328
					69.8839	61.5679			20.0841	63.2232
					69.9459	61.567			20.1081	63.2137
					70.008	61.5661			20.1321	63.2042
					70.0701	61.5652			20.1562	63.1946
					70.1321	61.5643			20.1802	63.1851
					70.1942	61.5634			20.2042	63.1755
					70.2563	61.5625			20.2282	63.166
					70.3183	61.5616			20.2523	63.1565
					70.3804	61.5607			20.2763	63.1469
					70.4424	61.5598			20.3003	63.1374
					70.5045	61.5589			20.3243	63.1279
					70.5666	61.558			20.3483	63.1183
					70.6286	61.5571			20.3724	63.1088
					70.6907	61.5562			20.3964	63.0992
					70.7528	61.5553			20.4204	63.0897
					70.8148	61.5545			20.4444	63.0802
					70.8769	61.5536			20.4685	63.0706
					70.9389	61.5527			20.4925	63.0611
					71.001	61.5518			20.5165	63.0515
					71.0631	61.5509			20.5405	63.042
					71.1251	61.55			20.5646	63.0325
					71.1872	61.5491			20.5886	63.0229
					71.2493	61.5482			20.6126	63.0134
					71.3113	61.5473			20.6366	63.0038
					71.3734	61.5464			20.6607	62.9943
					71.4354	61.5455			20.6847	62.9848
					71.4975	61.5446			20.7087	62.9752
					71.5596	61.5437			20.7327	62.9657
					71.6216	61.5428			20.7568	62.9562
					71.6837	61.5419			20.7808	62.9466
					71.7458	61.541			20.8048	62.9371
					71.8078	61.5402			20.8288	62.9275
					71.8699	61.5393			20.8529	62.918
					71.9319	61.5384			20.8769	62.9085
					71.994	61.5375			20.9009	62.8989
					72.0561	61.5366			20.9249	62.8894
					72.1181	61.5357			20.9489	62.8798
					72.1802	61.5348			20.973	62.8703
					72.2422	61.5339			20.997	62.8608
					72.3043	61.533			21.021	62.8512
					72.3664	61.5321			21.045	62.8417
					72.4284	61.5312			21.0691	62.8321
					72.4905	61.5303			21.0931	62.8226
					72.5525	61.5294			21.1171	62.8131
					72.6146	61.5285			21.1411	62.8035
					72.6767	61.5277			21.1652	62.794
					72.7387	61.5267			21.1892	62.7844
					72.8008	61.5259			21.2132	62.7749
					72.8629	61.525			21.2372	62.7654
					72.9249	61.5241			21.2613	62.7558
					72.987	61.5232			21.2853	62.7463
					73.049	61.5223			21.3093	62.7368
					73.1111	61.5214			21.3333	62.7272
					73.1732	61.5205			21.3574	62.7177
					73.2352	61.5196			21.3814	62.7081
					73.2973	61.5187			21.4054	62.6986
					73.3594	61.5178			21.4294	62.6891
					73.4214	61.5169			21.4535	62.6795
					73.4835	61.516			21.4775	62.67
					73.5456	61.5151			21.5015	62.6604
					73.6076	61.5142			21.5255	62.6509
					73.6697	61.5134			21.5495	62.6414
					73.7317	61.5125			21.5736	62.6318
					73.7938	61.5116			21.5976	62.6223
					73.8559	61.5107			21.6216	62.6127
					73.9179	61.5098			21.6456	62.6032
					73.98	61.5089			21.6697	62.5937
					74.042	61.508			21.6937	62.5841
					74.1041	61.5071			21.7177	62.5746
					74.1662	61.5062			21.7417	62.565
					74.2282	61.5053			21.7658	62.5555
					74.2903	61.5044			21.7898	62.546
					74.3524	61.5035			21.8138	62.5364
					74.4144	61.5026			21.8378	62.5269
					74.4765	61.5017			21.8619	62.5174
					74.5385	61.5008			21.8859	62.5078
					74.6006	61.4999			21.9099	62.4983
					74.6627	61.499			21.9339	62.4887
					74.7247	61.4982			21.958	62.4792
					74.7868	61.4973			21.982	62.4697
					74.8488	61.4964			22.006	62.4601
					74.9109	61.4955			22.03	62.4506
					74.973	61.4946			22.0541	62.441
					75.035	61.4937			22.0781	62.4315
					75.0971	61.4928			22.1021	62.422
					75.1592	61.4919			22.1261	62.4124
					75.2212	61.491			22.1502	62.4029
					75.2833	61.4901			22.1742	62.3933
					75.3453	61.4892			22.1982	62.3838
					75.4074	61.4883			22.2222	62.3743
					75.4695	61.4874			22.2462	62.3647
					75.5315	61.4865			22.2703	62.3552
					75.5936	61.4856			22.2943	62.3457
					75.6557	61.4847			22.3183	62.3361
					75.7177	61.4838			22.3423	62.3266
					75.7798	61.483			22.3664	62.317
					75.8418	61.4821			22.3904	62.3075
					75.9039	61.4812			22.4144	62.298
					75.966	61.4803			22.4384	62.2884
					76.028	61.4794			22.4625	62.2789
					76.0901	61.4785			22.4865	62.2693
					76.1522	61.4776			22.5105	62.2598
					76.2142	61.4767			22.5345	62.2503
					76.2763	61.4758			22.5586	62.2407
					76.3383	61.4749			22.5826	62.2312
					76.4004	61.474			22.6066	62.2216
					76.4625	61.4731			22.6306	62.2121
					76.5245	61.4722			22.6547	62.2026
					76.5866	61.4713			22.6787	62.193
					76.6487	61.4704			22.7027	62.1835
					76.7107	61.4695			22.7267	62.1739
					76.7728	61.4687			22.7508	62.1644
					76.8348	61.4678			22.7748	62.1549
					76.8969	61.4669			22.7988	62.1453
					76.959	61.466			22.8228	62.1358
					77.021	61.4651			22.8468	62.1263
					77.0831	61.4642			22.8709	62.1167
					77.1452	61.4633			22.8949	62.1072
					77.2072	61.4624			22.9189	62.0976
					77.2693	61.4615			22.9429	62.0881
					77.3313	61.4606			22.967	62.0786
					77.3934	61.4597			22.991	62.069
					77.4555	61.4588			23.015	62.0595
					77.5175	61.4579			23.039	62.05
					77.5796	61.457			23.0631	62.0404
					77.6416	61.4562			23.0871	62.0309
					77.7037	61.4552			23.1111	62.0213
					77.7658	61.4544			23.1351	62.0118
					77.8278	61.4535			23.1592	62.0022
					77.8899	61.4526			23.1832	61.9927
					77.9519	61.4517			23.2072	61.9832
					78.014	61.4508			23.2312	61.9736
					78.0761	61.4499			23.2553	61.9641
					78.1381	61.449			23.2793	61.9546
					78.2002	61.4481			23.3033	61.945
					78.2623	61.4472			23.3273	61.9355
					78.3243	61.4463			23.3514	61.9259
					78.3864	61.4454			23.3754	61.9164
					78.4484	61.4445			23.3994	61.9069
					78.5105	61.4436			23.4234	61.8973
					78.5726	61.4427			23.4474	61.8878
					78.6346	61.4419			23.4715	61.8783
					78.6967	61.441			23.4955	61.8687
					78.7588	61.4401			23.5195	61.8592
					78.8208	61.4392			23.5435	61.8496
					78.8829	61.4383			23.5676	61.8401
					78.9449	61.4374			23.5916	61.8306
					79.007	61.4365			23.6156	61.821
					79.0691	61.4356			23.6396	61.8115
					79.1311	61.4347			23.6637	61.8019
					79.1932	61.4338			23.6877	61.7924
					79.2553	61.4329			23.7117	61.7829
					79.3173	61.432			23.7357	61.7733
					79.3794	61.4311			23.7598	61.7638
					79.4414	61.4302			23.7838	61.7542
					79.5035	61.4293			23.8078	61.7447
					79.5656	61.4284			23.8318	61.7352
					79.6276	61.4275			23.8559	61.7256
					79.6897	61.4267			23.8799	61.7161
					79.7518	61.4258			23.9039	61.7066
					79.8138	61.4249			23.9279	61.697
					79.8759	61.424			23.952	61.6875
					79.9379	61.4231			23.976	61.6779
					80	61.4222			24	61.6684
